# Supplementary material for: Creation of Scientific Response Documents for Addressing Product Medical Information Inquiries: Mixed Method Approach Using Artificial Intelligence
Source: JMIR AI. 2025 Mar 13;4:e55277. doi: 10.2196/55277 (PMC11950693; doi:10.2196/55277)
Supplement: Multimedia Appendix 4 [file ai_v4i1e55277_app4.zip]

Archive with 6 entries (6 files):
- test_data.xlsx
- __MACOSX/._test_data.xlsx
- train_and_test_models.ipynb
- __MACOSX/._train_and_test_models.ipynb
- training_data.xlsx
- __MACOSX/._training_data.xlsx
