# Supplementary material for: Creation of Scientific Response Documents for Addressing Product Medical Information Inquiries: Mixed Method Approach Using Artificial Intelligence
Source: JMIR AI. 2025 Mar 13;4:e55277. doi: 10.2196/55277 (PMC11950693; doi:10.2196/55277)
Supplement: Multimedia Appendix 4 [file ai_v4i1e55277_app4.zip › test_data.xlsx]

## Sheet: Sheet1
	document	sentence_number	text	STUDY_DESIGN	ENDPOINTS	EFFICACY	POPULATION	ADVERSE_EVENTS	TREATMENT
3186	VERO subgroup analysis	24	similar subgroup analyses have been reported previously for alendronate,(9) risedronate,(4) zoledronic acid,(10) denosumab,(11) and abaloparatide(12) in the population of patients enrolled in the phase 3 trials but using placebo as the comparator, instead of an active comparator as utilized in the present study.	FALSE	FALSE	FALSE	FALSE	FALSE	FALSE
1023	Seck_2010	95	to support the findings in the analysis of the pp population, additional efficacy analyses were performed for key endpoints (hba1c and fpg) on the all-patients-treated (apt) cohort that consisted of all randomised patients who received at least one dose of study treatment and who had both a baseline and at least one postbaseline measurement.	TRUE	FALSE	FALSE	FALSE	FALSE	FALSE
1022	Nauck_2007	50	this was a multinational, randomized, parallelgroup, non-inferiority study with an active-controlled, double-blind treatment period (sitagliptin protocol 024; clinical trials.gov nct00094770).	TRUE	FALSE	FALSE	FALSE	FALSE	FALSE
3185	VERO subgroup analysis	135	subgroup analyses of large clinical trials are useful because the beneficial treatment effects of osteoporosis drugs may vary across different categories of relevant risk factors, as has been found before in clinical trials with hip fracture as the study endpoint in patients treated with risedronate(5) or strontium ranelate.(16)	FALSE	FALSE	FALSE	FALSE	FALSE	FALSE
3184	Leder_2013	124	overall mean serum oc (net auc) was lower in the denosumab monotherapy group than in the combination group (p < .001).	FALSE	FALSE	FALSE	FALSE	FALSE	FALSE
3183	Zaccardi_F_2020	16	in this study, we used primary care data to compare the effectiveness and safety of gliclazide mr and sitagliptin as second-line t2d treatments after optimal metformin monotherapy in a real-world patient population.	FALSE	FALSE	FALSE	FALSE	FALSE	FALSE
3182	Sharma_2017	26	methods we conducted this systematic review in accordance with a prespecified published protocol.21 we have reported our findings in order to comply with both the prisma (preferred reporting items for systematic reviews and meta analyses) statement and moose (meta-analyses and systematic reviews of observational studies) reporting guidelines.22 23 eligibility criteria a study was eligible if it w…	FALSE	FALSE	FALSE	FALSE	FALSE	FALSE
668	Leder_2015	172	when comparing women in the teriparatide-todenosumab group with women in the combination-to-denosumab group (both of which are receiving the same treatment from month 24-48), serum osteocalcin was significantly higher in those switching from teriparatide monotherapy to denosumab monotherapy than in those switching from combination therapy to denosumab monotherapy at 1 and 6 months after the trans…	FALSE	FALSE	TRUE	FALSE	FALSE	FALSE
3181	Seck_2010	194	discussion in this 2-year study, the safety and efficacy of adding the dpp-4 inhibitor, sitagliptin, were compared with the safety and efficacy of adding a sulphonylurea agent, glipizide, to ongoing metformin monotherapy.	FALSE	FALSE	FALSE	FALSE	FALSE	FALSE
3180	Zaccardi_F_2020	63	3.5 | supplementary analyses the main results were confirmed in several sensitivity analyses (tables s3, s5-s12; figure s2), including: the comparison between gliclazide mr and sitagliptin as monotherapy (table s5), multiple imputation to account for missing data (table s6), time-to-event analysis using interval censored data (table s7), regression adjustment (table s9) or inverse probability of …	FALSE	FALSE	FALSE	FALSE	FALSE	FALSE
3179	Zaccardi_F_2020	36	to mitigate confounding because of underlying differences in baseline characteristics, high-dimensional propensity score (hd-ps) was used to match patients who initiated gliclazide mr with those who initiated sitagliptin.	FALSE	FALSE	FALSE	FALSE	FALSE	FALSE
3178	Arechavaleta_2011	137	the results reported here are similar to a study that compared the safety and efficacy of another dpp-4 inhibitor with glimepiride when added to ongoing metformin treatment [16].	FALSE	FALSE	FALSE	FALSE	FALSE	FALSE
3177	Sharma_2017	124	this is the first systematic review, to our knowledge, to assess effectiveness from both rcts and non-randomised studies comparing sitagliptin with sulfonylureas as add-on to metformin.	FALSE	FALSE	FALSE	FALSE	FALSE	FALSE
3176	Bethesda _2021_from_web.txt	97	percentage of participants 12-15 years of age in phase 3 reporting adverse events [ time frame: from dose 1 through 6 months after the last dose ]	FALSE	FALSE	FALSE	FALSE	FALSE	FALSE
3175	Bethesda _2021_from_web.txt	94	percentage of participants 12-15 years of age in phase 3 reporting adverse events [ time frame: from dose 1 through 1 month after the last dose ]	FALSE	FALSE	FALSE	FALSE	FALSE	FALSE
730	Seck_2010	86	the primary efficacy analysis and hypothesis focused on the change from baseline in hba1c for the per-protocol (pp) population at 1 year for the sitagliptin group relative to the glipizide group using a non-inferiority approach, as previously reported (9).	FALSE	TRUE	FALSE	FALSE	FALSE	FALSE
3174	Leder_2015	15	in this extension trial, women originally assigned to 24-months of teriparatide received 24-months of denosumab whereas subjects originally randomized to 24months of denosumab received 24-months of teriparatide.	FALSE	FALSE	FALSE	FALSE	FALSE	FALSE
238	Arechavaleta_2011	43	after a 2-week, placebo run-in period, eligible patients were randomized 1 : 1, using a concealed computer-generated allocation schedule, to either the sitagliptin or glimepiride group.	TRUE	FALSE	FALSE	FALSE	FALSE	TRUE
3173	Bethesda _2021_from_web.txt	103	in participants 12-15 years of age randomized in phase 3, percentage of participants reporting systemic events [ time frame: for 7 days after dose 1 and dose 2 ]	FALSE	FALSE	FALSE	FALSE	FALSE	FALSE
1021	Seck_2010	48	study design the study protocol (sitagliptin study 024; clinicaltrials.gov nct00094770) was reviewed and approved by the appropriate committees and authorities for each study site and performed in accordance with the declaration of helsinki.	TRUE	FALSE	FALSE	FALSE	FALSE	FALSE
1037	Leder_2015	81	subjects who originally received both drugs, received an additional 24-months of denosumab alone(fig 1).	FALSE	FALSE	FALSE	FALSE	FALSE	TRUE
3172	Seck_2010	27	the present study assessed the 2-year efficacy and safety for sitagliptin compared with glipizide, a sulphonylurea, when added to ongoing metformin therapy.	FALSE	FALSE	FALSE	FALSE	FALSE	FALSE
153	Arechavaleta_2011	60	the primary analysis was conducted in the per-protocol (pp) population [11], defined as those patients with a baseline measurement, a measurement at week 30, and with no major protocol violations (drug compliance <85%, use of prohibited medications, change of metformin dose or incorrect administration of double-blind study medication) identified prior to unblinding the data.	TRUE	TRUE	FALSE	FALSE	FALSE	FALSE
201	Seck_2010	52	patients with an hba1c ‡ 6.5% and £ 10% after the metformin dose-stable period at the beginning of the 2-week placebo run-in period and who met all other eligibility criteria were randomised into the study, using a computer-generated allocation schedule, in a 1 : 1 ratio to double-blind treatment with the addition of sitagliptin or glipizide to ongoing metformin therapy.	TRUE	FALSE	FALSE	FALSE	FALSE	TRUE
3171	Bethesda _2021_from_web.txt	79	in a subset of at least 6000 participants randomized in phase 2/3, percentage of participants reporting systemic events [ time frame: for 7 days after dose 1 and dose 2 ]	FALSE	FALSE	FALSE	FALSE	FALSE	FALSE
3170	Bethesda _2021_from_web.txt	85	percentage of participants in phase 2/3 reporting serious adverse events [ time frame: from dose 1 through 6 months after the last dose ]	FALSE	FALSE	FALSE	FALSE	FALSE	FALSE
3169	Sharma_2017	14	strengths and limitations of this study ►► we provide a comprehensive overview examining a wide range of effectiveness outcomes for sitagliptin versus sulfonylureas as add-on to metformin.	FALSE	FALSE	FALSE	FALSE	FALSE	FALSE
802	Seck_2010	102	results patient disposition and characteristics in this study, 519 of the 1172 randomised patients (44%) completed the 2-year treatment period, of which 504 were included in the pp analysis (sitagliptin n = 248; glipizide n = 256) (figure 1).	FALSE	FALSE	FALSE	TRUE	FALSE	FALSE
1020	Zaccardi_F_2020	39	to compare all primary and secondary outcomes, new users of gliclazide mr were matched with <0.12 calliper to new users of sitagliptin with a fixed ratio 1:1; differences between the two groups in baseline characteristics were estimated before and after matching as standardized differences.	TRUE	FALSE	FALSE	FALSE	FALSE	FALSE
3168	Bethesda _2021_from_web.txt	82	percentage of participants in phase 2/3 reporting adverse events [ time frame: from dose 1 through 1 month after the last dose ]	FALSE	FALSE	FALSE	FALSE	FALSE	FALSE
3167	Bethesda _2021_from_web.txt	43	percentage of participants in phase 1 reporting serious adverse events [ time frame: from dose 1 through 6 months after the last dose ]	FALSE	FALSE	FALSE	FALSE	FALSE	FALSE
3166	Bethesda _2021_from_web.txt	73	in the first 360 participants randomized into phase 2/3, percentage of participants reporting serious adverse events [ time frame: from dose 1 through 6 months after the last dose ]	FALSE	FALSE	FALSE	FALSE	FALSE	FALSE
3165	Leder_2013	125	furthermore, oc levels remained lower in the denosumab group than in the combination group at all time points (p < .002) despite progressively greater suppression in the combination group in year 2.	FALSE	FALSE	FALSE	FALSE	FALSE	FALSE
3164	Bethesda _2021_from_web.txt	37	percentage of participants in phase 1 reporting systemic events [ time frame: for 7 days after dose 1 and dose 2 ]	FALSE	FALSE	FALSE	FALSE	FALSE	FALSE
3163	Sharma_2017	102	meta-analysis of high-quality homogenous rcts represents the highest source of evidence,40 and we identified three homogenous rcts for meta-analysis.	FALSE	FALSE	FALSE	FALSE	FALSE	FALSE
3162	Bethesda _2021_from_web.txt	67	in the first 360 participants randomized into phase 2/3, percentage of participants reporting systemic events [ time frame: for 7 days after dose 1 and dose 2 ]	FALSE	FALSE	FALSE	FALSE	FALSE	FALSE
237	Hartley_P_2015	3	patients were randomized to once-daily sitagliptin (100 or 50 mg, depending on renal function) or glimepiride (in titrated doses) for 30 weeks.	TRUE	FALSE	FALSE	FALSE	FALSE	TRUE
3161	Sharma_2017	12	further studies are needed to address longerterm effectiveness outcomes for sitagliptin compared to sulfonylureas as add-on to metformin.	FALSE	FALSE	FALSE	FALSE	FALSE	FALSE
3160	Leder_2013	13	design—preplanned continuation of the denosumab and teriparatide administration (data) randomized controlled trial in which postmenopausal osteoporotic women received teriparatide (20 μg daily), denosumab (60 mg every 6 months), or both medications for 24 months.	FALSE	FALSE	FALSE	FALSE	FALSE	FALSE
3159	Sharma_2017	117	cardiovascular outcome studies comparing sitagliptin to placebo have also been conducted recently49; however, direct comparisons between a dpp-4 inhibitor and sulfonylurea will not emerge until 2019 on completion of the carolina study.50	FALSE	FALSE	FALSE	FALSE	FALSE	FALSE
3158	Bethesda _2021_from_web.txt	8	the study consists of 2 parts: phase 1: to identify preferred vaccine candidate(s) and dose level(s); phase 2/3: an expanded cohort and efficacy part.	FALSE	FALSE	FALSE	FALSE	FALSE	FALSE
1019	Hartley_P_2015	59	2.2 study design this was a multinational (patients screened at 85 sites), randomized, parallel-group, non-inferiority study with an active-controlled, double-blind treatment period (sitagliptin protocol 251;	TRUE	FALSE	FALSE	FALSE	FALSE	FALSE
3157	Sharma_2017	24	we carried out a systematic review to collate and analyse evidence from both rcts and non-randomised studies to ascertain the effectiveness of sitagliptin compared to sulfonylureas in patients inadequately controlled on metformin.	FALSE	FALSE	FALSE	FALSE	FALSE	FALSE
3156	Bethesda _2021_from_web.txt	40	percentage of participants in phase 1 reporting adverse events [ time frame: from dose 1 through 1 month after the last dose ]	FALSE	FALSE	FALSE	FALSE	FALSE	FALSE
3155	Krobot_KJ_2012	31	thus, dpp-4 inhibitors may be a better-tolerated therapy to add to the therapeutic regimens of patients failing metformin monotherapy.	FALSE	FALSE	FALSE	FALSE	FALSE	FALSE
3154	Leder_2015	146	bmd increased more after the treatment transition (between months 24 and 48) in the teriparatide-to-denosumab group (8.6±5.0) than either the denosumab-toteriparatide group (4.8±5.6, between group p=0.0203) or the combination-to denosumab group (3.4±3.5, between-group p=0.0005).	FALSE	FALSE	FALSE	FALSE	FALSE	FALSE
3153	Arechavaleta_2011	0	efﬁcacy and safety of treatment with sitagliptin or glimepiride in patients with type 2 diabetes inadequately controlled on metformin monotherapy: a randomized, double-blind, non-inferiority trial aim: to evaluate the efﬁcacy and safety of adding sitagliptin or glimepiride to the treatment regimen of patients with type 2 diabetes mellitus and inadequate glycaemic control on metformin monotherapy.	FALSE	FALSE	FALSE	FALSE	FALSE	FALSE
1018	Arechavaleta_2011	69	events occurring in patients receiving sitagliptin versus those receiving glimepiride were compared in a complementary log–log regression model clustered by patient, with terms for treatment, most recent hba1c value prior to the event, time from randomization to the event, gender and age group (< or ≥65 years) in all models.	TRUE	FALSE	FALSE	FALSE	FALSE	FALSE
3152	Bethesda _2021_from_web.txt	61	percentage of phase 1 participants with grading shifts in hematology and chemistry laboratory assessments [ time frame: between before dose 2 and 7 days after dose 2 ]	FALSE	FALSE	FALSE	FALSE	FALSE	FALSE
3151	Leder_2013	37	to test the hypothesis that sustained combination denosumab and teriparatide therapy would continue to show superior efficacy compared with mono-therapy, we prospectively extended our original data study to a total of 24 months of therapy and measured the changes in bmd and biochemical markers of bone turnover every 6 months.	FALSE	FALSE	FALSE	FALSE	FALSE	FALSE
3150	Bethesda _2021_from_web.txt	70	in the first 360 participants randomized into phase 2/3, percentage of participants reporting adverse events [ time frame: from dose 1 through 1 month after the last dose ]	FALSE	FALSE	FALSE	FALSE	FALSE	FALSE
801	Nauck_2007	96	results patient disposition and characteristics of the 1172 randomized patients, 793 were included in the pp analysis (sitagliptin, n ¼ 382 and glipizide, n ¼ 411) (figure 1).	FALSE	FALSE	FALSE	TRUE	FALSE	FALSE
222	Zaccardi_F_2020	48	in total, 6686 patients were selected for analysis before hd-ps matching, i.e. 1207 patients newly treated with gliclazide mr and 5479 patients newly treated with sitagliptin (figure 1; table s4).	FALSE	FALSE	FALSE	TRUE	FALSE	TRUE
221	Zaccardi_F_2020	49	hd-ps matching was performed with a 0.12 calliper and 5% trim (figure s1); 214 patients (18%) from the gliclazide mr group and 4486 patients (82%) from the sitagliptin group were excluded, leaving 993 patients in each group with a treatment duration of up to 9 years for outcome analysis (figure 1).	FALSE	FALSE	FALSE	TRUE	FALSE	TRUE
667	Seck_2010	113	efficacy in the pp cohort, the addition of sitagliptin to ongoing metformin monotherapy led to similar reductions in hba1c from baseline after 2 years of treatment compared with the addition of glipizide (table 2).	FALSE	FALSE	TRUE	FALSE	FALSE	FALSE
3149	VERO subgroup analysis	133	these results support and complement the subgroup analyses by baseline bmd, age, and number of prevalent vfx performed in the patient cohort included in a pivotal phase 3 placebocontrolled clinical trial,(15) where no interactions were observed.	FALSE	FALSE	FALSE	FALSE	FALSE	FALSE
1017	Hartley_P_2015	81	2.4 statistical analyses analysis of covariance (ancova) was used to compare the treatment groups in terms of the mean change from baseline at week 30 for hba1c and fpg.	FALSE	FALSE	FALSE	FALSE	FALSE	FALSE
666	Seck_2010	147	for the pp cohort, ls mean percent changes from baseline in tc were 4.2% and 0.2% with sitagliptin and glipizide respectively [between-group difference (95% ci)	FALSE	FALSE	TRUE	FALSE	FALSE	FALSE
3148	Krobot_KJ_2012	59	results as previously reported in the primary publication by nauck et al.21, 1172 patients were randomized to either sitagliptin (n ¼ 588) or glipizide (n ¼ 584).	FALSE	FALSE	FALSE	FALSE	FALSE	FALSE
3147	VERO subgroup analysis	80	a total of 1360 patients were randomized and treated, 680 in each treatment group; 74.2% of patients overall completed the trial.	FALSE	FALSE	FALSE	FALSE	FALSE	FALSE
1036	Arechavaleta_2011	44	patients in the sitagliptin group were treated with sitagliptin 100 mg daily and matching glimepiride placebo; patients in the glimepiride group received a matching sitagliptin placebo tablet and started glimepiride 1 mg/day.	FALSE	FALSE	FALSE	FALSE	FALSE	TRUE
665	Leder_2013	105	total hip bmd increased more between months 0 and 24 in the combination group (6.3 ± 2.6%) than in the teriparatide (2.0 ± 3.0%) or denosumab (3.2 ± 2.5%) group (p < .	FALSE	FALSE	TRUE	FALSE	FALSE	FALSE
664	Seck_2010	126	in the pp cohort for both treatments, the fpg change from baseline at the end of the 2nd year was similar between groups (table 2 and figure 3).	FALSE	FALSE	TRUE	FALSE	FALSE	FALSE
3146	Sharma_2017	0	effectiveness of sitagliptin compared to sulfonylureas for type 2 diabetes mellitus inadequately controlled on metformin: a systematic review and meta-analysis abstract objective to assess the effectiveness of sitagliptin compared to sulfonylureas as add-on to metformin in adults with type 2 diabetes mellitus from both randomised controlled trials (rcts) and ‘real-world’ non-randomised studies.	FALSE	FALSE	FALSE	FALSE	FALSE	FALSE
3145	Bethesda _2021_from_web.txt	58	percentage of phase 1 participants with grading shifts in hematology and chemistry laboratory assessments [ time frame: between baseline and 7 days after dose 1 ]	FALSE	FALSE	FALSE	FALSE	FALSE	FALSE
663	Zaccardi_F_2020	6	among the 1986 patients included, those on gliclazide mr more likely achieved an hba1c <7.0% [hazard ratio (hr): 1.35; 95% confidence interval (ci): 1.15-1.57], hba1c ≤6.5% (hr: 1.51; 95% ci: 1.19-1.92) or had an hba1c reduction ≥1% from baseline (hr: 1.11; 95% ci: 1.00-1.24) compared with patients on sitagliptin.	FALSE	FALSE	TRUE	FALSE	FALSE	FALSE
81	Arechavaleta_2011	61	the criterion for declaring sitagliptin non-inferior to glimepiride was an upper bound of the two-sided 95% confidence interval (ci) for the between-treatment difference (sitagliptin and glimepiride) in least squares (ls) mean change from baseline in hba1c less than 0.4% based on an analysis of covariance (ancova) with treatment, baseline hba1c , and country as covariates.	TRUE	TRUE	FALSE	FALSE	FALSE	FALSE
152	Seck_2010	89	the pp cohort consisted of patients who completed the 2-year treatment period and did not have any reasons for exclusion from this cohort, including the absence of baseline data, the absence of treatment data at the end of the 2nd year, or major protocol violations (e.g. drug compliance <	TRUE	TRUE	FALSE	FALSE	FALSE	FALSE
3144	Leder_2013	152	by extending the current study to 2 years, we are now able to more definitively assess the comparative efficacy of the denosumab [h11001] teriparatide treatment approach.	FALSE	FALSE	FALSE	FALSE	FALSE	FALSE
1035	Leder_2015	80	in data-switch, women originally assigned to 24-months of teriparatide received 24months of denosumab whereas those subjects who were originally randomized to 24-months of denosumab received 24-months of teriparatide.	FALSE	FALSE	FALSE	FALSE	FALSE	TRUE
3143	Leder_2015	16	subjects who originally received both drugs, received an additional 24-months of denosumab alone.	FALSE	FALSE	FALSE	FALSE	FALSE	FALSE
3142	Hartley_P_2015	134	in prior studies that compared sitagliptin to the sulfonylurea glipizide or glimepiride in patients with t2dm and inadequate control on metformin monotherapy, the overall incidence of symptomatic hypoglycemia was higher in both treatment groups (4.9 vs. 32.0 % for sitagliptin vs. glipizide over 52 weeks [24] and 7.0 vs. 22.0 % for sitagliptin vs. glimepiride over 30 weeks	FALSE	FALSE	FALSE	FALSE	FALSE	FALSE
800	Arechavaleta_2011	76	results patient disposition and characteristics of the 1035 randomized patients, 936 completed the 30-week study: 468/516 (90.7%) in the sitagliptin group and 468/519 (90.2%) in the glimepiride group (figure 1).	FALSE	FALSE	FALSE	TRUE	FALSE	FALSE
3141	Leder_2015	9	background—unlike most chronic diseases, approved osteoporosis treatments are generally limited to a single drug at a fixed dose and frequency.	FALSE	FALSE	FALSE	FALSE	FALSE	FALSE
1016	Nauck_2007	88	the difference between sitagliptin and glipizide for efficacy endpoints was assessed by testing the difference in the least squares (ls) mean change (or mean per cent change) from baseline at week 52.	TRUE	FALSE	FALSE	FALSE	FALSE	FALSE
3140	Sharma_2017	71	suraj et al achieved a low-quality rating as it did not meet the standard expected for cohort comparability mainly due to a failure to adjust for important confounders such as age, sex, baseline hba1c, weight and metformin dose in the final analysis.38 derosa	FALSE	FALSE	FALSE	FALSE	FALSE	FALSE
1015	Nauck_2007	89	additional efficacy analyses were based on the all patients– treated (apt) population that consisted of all randomized patients who received at least one dose of study treatment and who had both a baseline and at least one post-baseline measurement; missing values in the apt analysis were handled by the last observation carried forward approach.	TRUE	FALSE	FALSE	FALSE	FALSE	FALSE
132	Leder_2015	14	methods—this study is a pre-planned extension of the denosumab and teriparatide administration study (data), a 24-month study in which 94 postmenopausal osteoporotic women were randomized to receive 24-months of teriparatide (20-μg-daily), denosumab (60-mgevery-6-months), or both drugs.	TRUE	FALSE	FALSE	TRUE	FALSE	FALSE
3139	Leder_2015	154	when the analysis is restricted to changes occurring after the treatment transitions (months 24-48), total hip bmd increased more in the teriparatide-to-denosumab group (4.7±2.6%) than both the combination-to-denosumab group (2.2±1.8%, p=0.0008) and the denosumab-to-teriparatide group (−0.7±3.1, p<0.0001).	FALSE	FALSE	FALSE	FALSE	FALSE	FALSE
3138	Seck_2010	1	what’s known objectives: to evaluate the 2-year safety and efficacy of adding sitagliptin or glipizide to ongoing metformin in patients with type 2 diabetes.	FALSE	FALSE	FALSE	FALSE	FALSE	FALSE
200	Seck_2010	50	briefly, patients who were already on metformin ‡ 1500 mg ⁄ day for at least 10 weeks and had an hba1c ‡ 6.5% and £ 10% directly entered a 2-week, single-blind, placebo run-in period.	TRUE	FALSE	FALSE	FALSE	FALSE	TRUE
236	Nauck_2007	2	mg/day), 1172 patients were randomized to the addition of sitagliptin 100 mg q.d. (n ¼ 588) or glipizide 5 mg/day (uptitrated to a potential maximum 20 mg/day) (n ¼ 584) for 52 weeks.	TRUE	FALSE	FALSE	FALSE	FALSE	TRUE
799	Nauck_2007	106	treatment groups were generally well balanced for baseline demographics and efficacy variables for all randomized patients (table 1).	FALSE	FALSE	FALSE	TRUE	FALSE	FALSE
3137	Arechavaleta_2011	66	to assess the robustness for the results in the pp population, analyses of hba1c and fpg were also performed in the full analysis set (fas), defined as all randomized patients who took at least one dose of study medication and had both a baseline measurement and at least one postbaseline measurement of the respective efficacy outcome.	FALSE	FALSE	FALSE	FALSE	FALSE	FALSE
3136	Leder_2013	2	two years of denosumab and teriparatide administration in postmenopausal women with osteoporosis (the data extension study): a randomized controlled trial	FALSE	FALSE	FALSE	FALSE	FALSE	FALSE
3135	Krobot_KJ_2012	20	conclusion: in pre-specified analyses adjusting for the most recently measured hba1c value, there was a substantial reduction in risk for confirmed hypoglycemia with sitagliptin compared to glipizide when added to ongoing metformin therapy in patients with t2dm.	FALSE	FALSE	FALSE	FALSE	FALSE	FALSE
3134	Zaccardi_F_2020	0	comparative effectiveness of gliclazide modified release versus sitagliptin as second-line treatment after metformin monotherapy in patients with uncontrolled type 2 diabetes abstract aims: to compare the effectiveness and safety of gliclazide modified release (mr) to sitagliptin as type 2 diabetes mellitus (t2d) treatments in a real-world patient population.	FALSE	FALSE	FALSE	FALSE	FALSE	FALSE
3133	Sharma_2017	104	for example, arechavaleta et al excluded individuals with a baseline hba1c >9%,29 and seck et al excluded individuals >78 years of age.33 drug utilisation studies have shown that such criteria alone can exclude close to 50% of individuals seen in real-world clinical practice.41 therefore, by assessing and reporting on the quality of the remaining clinical trials that could not be meta-analysed (s…	FALSE	FALSE	FALSE	FALSE	FALSE	FALSE
729	Nauck_2007	83	the primary efficacy analysis assessed whether the study treatments were non-inferior with regard to the hba1c change from baseline at week 52 using a per-protocol (pp) approach [23].	FALSE	TRUE	FALSE	FALSE	FALSE	FALSE
728	Nauck_2007	3	the primary analysis assessed whether sitagliptin was non-inferior to glipizide regarding hba1c changes from baseline at week 52 using a per-protocol approach.	FALSE	TRUE	FALSE	FALSE	FALSE	FALSE
1014	Hartley_P_2015	64	patients with hba1c c7.0 and b9.0 % at the beginning of the 2-week single-blind placebo run-in period were eligible to be randomized to treatment for 30 weeks with either sitagliptin or glimepiride if they satisfied all other entry criteria.	TRUE	FALSE	FALSE	FALSE	FALSE	FALSE
3132	Bethesda _2021_from_web.txt	55	percentage of phase 1 participants with grading shifts in hematology and chemistry laboratory assessments [ time frame: between baseline and 1 day after dose 1 ]	FALSE	FALSE	FALSE	FALSE	FALSE	FALSE
741	VERO subgroup analysis	43	a second aim was to explore the treatment effect within specific subgroups that were considered to be clinically relevant and that have not previously been reported in clinical trials.	FALSE	FALSE	FALSE	FALSE	FALSE	FALSE
3131	Zaccardi_F_2020	55	treatment duration, as measured by both durability and persistence, was largely similar for gliclazide mr and sitagliptin.	FALSE	FALSE	FALSE	FALSE	FALSE	FALSE
3130	Sharma_2017	60	duration of patient follow-up in the rct studies ranged from 1 month for the shortest30 to 24 months for the longest studies.28 33 duration of patient follow-up was, in general, longer in the non-randomised studies ranging from 3 months in the shortest prospective cohort study38 to 72 months in the longest.36 four of the seven rct studies required patients to be on metformin at a dose of ≥1500 mg…	FALSE	FALSE	FALSE	FALSE	FALSE	FALSE
662	Arechavaleta_2011	96	the ls mean change from baseline in fpg at week 30 in the pp population was −0.8 mmol/l in the sitagliptin group and −1.0 mmol/l in the glimepiride group (table 2), resulting in a between-group difference in ls means (95% ci) of 0.2 (−0.0, 0.4).	FALSE	FALSE	TRUE	FALSE	FALSE	FALSE
3129	Leder_2015	72	subjects were originally randomized on a 1:1:1 basis to receive teriparatide 20-μg subcutaneously daily (forteo, eli lilly, inc., indianapolis, in), denosumab 60-mg subcutaneously every six months (prolia, amgen, inc., thousand oaks, ca), or both medications.	FALSE	FALSE	FALSE	FALSE	FALSE	FALSE
3128	Sharma_2017	44	quality assessment the cochrane collaborations risk of bias tool was used to assess heterogeneity and quality for the rcts.	FALSE	FALSE	FALSE	FALSE	FALSE	FALSE
3127	Sharma_2017	1	methods and analyses we conducted a systematic review of embase, medline, central and grey literature for rcts and non-randomised studies.	FALSE	FALSE	FALSE	FALSE	FALSE	FALSE
3126	Leder_2015	150	in women switching from combination therapy to denosumab, total hip bmd also increased resulting in 48-month net increases of 8.6±3.0%.	FALSE	FALSE	FALSE	FALSE	FALSE	FALSE
661	Arechavaleta_2011	86	the upper-limit of the 95% ci for the between-group ls mean difference in change from baseline in hba1c met the prespecified criterion for declaring non-inferiority of sitagliptin to glimepiride.	FALSE	FALSE	TRUE	FALSE	FALSE	FALSE
3125	Zaccardi_F_2020	70	recent reports from database studies in the uk and germany found that sus and dpp-4 inhibitors are the most commonly prescribed second-line t2d treatments.7	FALSE	FALSE	FALSE	FALSE	FALSE	FALSE
3124	Krobot_KJ_2012	0	lower risk of hypoglycemia with sitagliptin compared to glipizide when either is added to metformin therapy: a pre-specified analysis adjusting for the most recently measured hba1c value lower risk of hypoglycemia with sitagliptin compared to glipizide when either is added to metformin therapy: a pre-specified analysis adjusting for the most recently measured hba1c value abstract background:	FALSE	FALSE	FALSE	FALSE	FALSE	FALSE
798	Nauck_2007	98	more patients in the sitagliptin group discontinued treatment compared with those in the glipizide group (figure 1); this difference was mainly because of a higher number of sitagliptin-treated patients discontinuing for lack of efficacy, which was based on prespecified fpg and/or hba1c criteria throughout the treatment period.	FALSE	FALSE	FALSE	TRUE	FALSE	FALSE
1013	Krobot_KJ_2012	39	data source data from a previously published, multinational, randomized, double-blind, active-controlled study were used for the present analysis21.	TRUE	FALSE	FALSE	FALSE	FALSE	FALSE
3123	Sharma_2017	138	ms drafted both the systematic review protocol and manuscript.	FALSE	FALSE	FALSE	FALSE	FALSE	FALSE
3122	Sharma_2017	79	the odds of achieving a hba1c of <7% by study end was also meta-analysed across these three rcts, and no significant difference was observed between sitagliptin and sulfonylureas (or 0.98 95%; ci 0.85 to 1.13, i2=0%)	FALSE	FALSE	FALSE	FALSE	FALSE	FALSE
3121	Leder_2015	143	in women switching from combination therapy to denosumab, the net 48-month increase in bmd was 16.0±4.1%.	FALSE	FALSE	FALSE	FALSE	FALSE	FALSE
3120	Leder_2015	204	it is also notable that despite the “catch up” in bmd gains achieved in women transitioning from teriparatide to denosumab, women treated initially with combined therapy followed by denosumab experienced the most favorable 48-month bmd changes at the total hip and distal radius, the two measured sites with the highest proportion of cortical bone.	FALSE	FALSE	FALSE	FALSE	FALSE	FALSE
235	Seck_2010	2	methods: patients who were on a stable dose of metformin (‡ 1500 mg ⁄ day) for at least 8 weeks were randomised in a double-blind manner to receive either sitagliptin 100 mg q.d. (n = 588) or glipizide 5 mg ⁄ day (up-titrated up to 20 mg ⁄ day based upon prespecified glycaemic criteria) (n = 584).	TRUE	FALSE	FALSE	FALSE	FALSE	TRUE
660	Leder_2015	171	in women treated with combination therapy followed by denosumab monotherapy, however, both markers were maximally suppressed at all post-switch time points.	FALSE	FALSE	TRUE	FALSE	FALSE	FALSE
3119	Leder_2015	158	however, when the analysis is restricted to changes occurring after the treatment transitions (months 24-48), the increases in the teriparatide-to-denosumab group (5.6±4.5%) were larger than in either the combination-to-denosumab group (2.1±4.9%, p=0.0156) or the denosumab-to-teriparatide group (1.2±4.9, p=0.0019).	FALSE	FALSE	FALSE	FALSE	FALSE	FALSE
3118	Arechavaleta_2011	32	the study (sitagliptin protocol 803; clinicaltrials.gov: nct00701090) was conducted in accordance with principles of good clinical practice and was approved by the appropriate institutional review boards and regulatory agencies.	FALSE	FALSE	FALSE	FALSE	FALSE	FALSE
3117	Leder_2013	18	similarly, total hip bmd increased more in the combination group (6.3 ± 2.6%) than in the teriparatide (2.0 ± 3.0%) or denosumab (3.2 ± 2.5%) groups (p < .001 for both).	FALSE	FALSE	FALSE	FALSE	FALSE	FALSE
234	Nauck_2007	56	patients with an hba1c _x0001_6.5 and _x0002_10% after the metformin dose-stable period entered a 2-week single-blind placebo run-in period.	TRUE	FALSE	FALSE	FALSE	FALSE	TRUE
3116	Sharma_2017	118	this study will focus on use of linagliptin rather than sitagliptin, which raises a challenge as recent rct results for different dpp-4 inhibitors were conflicting, raising the possibility that different dpp-4 inhibitors may exhibit different cardiovascular risks.49 51 52 equally, the effect of sulfonylureas on cardiovascular disease is still poorly understood despite many years of usage.53 54 st…	FALSE	FALSE	FALSE	FALSE	FALSE	FALSE
3115	Bethesda _2021_from_web.txt	52	percentage of phase 1 participants with abnormal hematology and chemistry laboratory values [ time frame: 7 days after dose 2 ]	FALSE	FALSE	FALSE	FALSE	FALSE	FALSE
3114	Sharma_2017	95	the 36-month cohort study led by valensi et al explored the risk of needing treatment change after add-on of sitagliptin compared to sulfonylureas (figure 3e).39 they found that the adjusted risk of needing treatment change was lower with sitagliptin (hr 0.65; 95% ci 0.57 to 0.73).	FALSE	FALSE	FALSE	FALSE	FALSE	FALSE
3113	Nauck_2007	72	patients were discontinued for lack of efficacy based on progressively stricter glycaemic criteria: from randomization through week 6 for patients on two tablets (5-mg tablets) of glipizide/glipizide pla- cebo for at least 2 weeks, fpg > 14.4 mmol/l (270 mg/ dl); from week 6 through week 12 for patients on maximal dose (four 5-mg tablets) of glipizide/glipizide placebo for at least 2 weeks, fpg >…	FALSE	FALSE	FALSE	FALSE	FALSE	FALSE
659	Leder_2015	167	in women treated with denosumab followed by teriparatide, median osteocalcin increased by 275% above the original baseline after 6-months of teriparatide (month 30) and remained 159% over the original baseline even after 24-months of teriparatide (month 48).	FALSE	FALSE	TRUE	FALSE	FALSE	FALSE
3112	Bethesda _2021_from_web.txt	49	percentage of phase 1 participants with abnormal hematology and chemistry laboratory values [ time frame: 7 days after dose 1 ]	FALSE	FALSE	FALSE	FALSE	FALSE	FALSE
3111	Leder_2015	152	at the conclusion of data-switch (month 48), total hip bmd had increased more in the combination-to-denosumab group than in either the teriparatide-to-denosumab group (between-group p=0.0446) or the denosumab-toteriparatide group (between-group p<0.0001).	FALSE	FALSE	FALSE	FALSE	FALSE	FALSE
1012	Krobot_KJ_2012	40	in this study, patients with type 2 diabetes who were on stable-dose metformin monotherapy were randomized in a 1:1 ratio to double-blind treatment with the addition of sitagliptin 100 mg q.d. or glipizide for 52 weeks.	TRUE	FALSE	FALSE	FALSE	FALSE	FALSE
797	VERO subgroup analysis	9	a total of 1360 women were randomized and treated (680 per group).	FALSE	FALSE	FALSE	TRUE	FALSE	FALSE
796	Zaccardi_F_2020	50	following matching, baseline characteristics, including patient sex, age, baseline hba1c, duration of diabetes and concomitant therapy were largely overlapping between patients newly treated with gliclazide mr or sitagliptin (table 1).	FALSE	FALSE	FALSE	TRUE	FALSE	FALSE
727	Seck_2010	88	for the 2-year efficacy endpoints, analyses assessed the change from baseline using the pp population.	FALSE	TRUE	FALSE	FALSE	FALSE	FALSE
740	Leder_2015	42	in the prospectively planned data-switch study, we nowtest the hypothesis that the transition from teriparatide or combined teriparatide/denosumab to denosumab monotherapy and the transition from denosumab to teriparatide monotherapy will further increase bmd in postmenopausal osteoporotic women.	FALSE	FALSE	FALSE	FALSE	FALSE	FALSE
3110	Sharma_2017	28	search strategy and study selection eligible studies written in english were identified using electronic searches for rcts, non-randomised observational studies and conference abstracts using medline, the cochrane central register of controlled trials (central) from inception to 1 june 2016 and embase (1 january 1980 to 1 june 2016).	FALSE	FALSE	FALSE	FALSE	FALSE	FALSE
658	Leder_2015	20	conversely, total hip bmd increased most in the combination-to-denosumab group (8.6±3.0%), intermediately in the teriparatide-to-denosumab group (6.6±3.3%) and least in the denosumab-to-teriparatide group (2.7±3.3%), (p<0.05 for all between-group comparisons).	FALSE	FALSE	TRUE	FALSE	FALSE	FALSE
181	Gray_2021	77	from december 17, 2020, to march 2, 2021, samples were obtained from 131 enrolled participants: 84 pregnant, 31 lactating, and 16 nonpregnant reproductive-age women.	FALSE	FALSE	FALSE	TRUE	FALSE	FALSE
84	Leder_2013	51	subjects originally randomly assigned on a 1:1:1 basis to receive 60 mg of denosumab sc every 6 months (prolia; amgen, inc), 20 μg of teriparatide sc daily (forteo; eli lilly, inc), or both medications for 12 months continued their assigned sampling and dual-energy x-ray absorptiometry (dxa) were performed at each visit.	FALSE	FALSE	FALSE	FALSE	FALSE	TRUE
199	Seck_2010	54	patients in the glipizide group received a matching sitagliptin placebo tablet and started glipizide with a dose of 5 mg ⁄ day.	TRUE	FALSE	FALSE	FALSE	FALSE	TRUE
3109	Zaccardi_F_2020	90	although randomized clinical trials currently provide the highest standard of evidence for decision making, they have restrictive inclusion and exclusion criteria and may exclude patients perceived as more vulnerable or with a less homogeneous profile because of age, disease severity or comorbid disease.	FALSE	FALSE	FALSE	FALSE	FALSE	FALSE
1011	Nauck_2007	92	subgroup analyses for the primary efficacy endpoint (i.e. change from baseline in hba1c at week 52) were performed in subgroups defined by baseline hba1c categories (<7, 7% to <8, 8% to <9, _x0001_9%).	TRUE	FALSE	FALSE	FALSE	FALSE	FALSE
657	Seck_2010	145	overall, these changes suggest that sitagliptin, compared with glipizide, led to better maintenance of beta-cell function after 2 years of treatment.	FALSE	FALSE	TRUE	FALSE	FALSE	FALSE
220	Seck_2010	107	over the 2-year treatment period, the mean daily dose of glipizide in the pp population was 9.2 mg per day, with approximately 66% reaching a dose of glipizide of at least 10 mg per day.	FALSE	FALSE	FALSE	TRUE	FALSE	TRUE
3108	Arechavaleta_2011	160	in this study, the pattern of body weight change differed between treatment groups over the 30-week study period: the addition of sitagliptin to ongoing metformin monotherapy was associated with weight loss, whereas the addition of glimepiride was associated with weight gain.	FALSE	FALSE	FALSE	FALSE	FALSE	FALSE
656	Leder_2013	106	001, combination vs teriparatide and combination vs denosumab).	FALSE	FALSE	TRUE	FALSE	FALSE	FALSE
655	Arechavaleta_2011	94	similarly, in the sitagliptin group, 21.2% of patients (n/n = 94/443) had an hba1c < 6.5% at week 30 compared with 27.5% (n/n = 120/436) in the glimepiride group [difference (95% ci)	FALSE	FALSE	TRUE	FALSE	FALSE	FALSE
3107	Sharma_2017	129	thirdly, our analysis has focused on sitagliptin only as it has been the most extensively prescribed dpp-4 inhibitor in the uk and usa.7 different sulfonylureas do exhibit different pharmacokinetic behaviour, particularly with regards to duration of action; however, they have been grouped together because included studies used mainly newer generation sulfonylureas, which from a pharmacodynamic ef…	FALSE	FALSE	FALSE	FALSE	FALSE	FALSE
3106	VERO subgroup analysis	164	the vero study was primarily designed to detect a treatment effect difference between teriparatide and risedronate for the primary endpoint of new vfx, and therefore the detection of treatment-by-subgroup interactions would have required a significantly larger sample size.	FALSE	FALSE	FALSE	FALSE	FALSE	FALSE
3105	Leder_2015	115	for bmd, we used a modified intention-totreat analysis, which included all data from subjects completing at least one additional bone density measurement after switching therapies (month 30).	FALSE	FALSE	FALSE	FALSE	FALSE	FALSE
1010	Hartley_P_2015	2	methods this was a randomized, parallel-group, multinational, non-inferiority clinical trial with an activecontrolled, double-blind treatment period in which patients c65 and b85 years of age with t2dm were screened at 85 sites.	TRUE	FALSE	FALSE	FALSE	FALSE	FALSE
3104	Seck_2010	237	the addition of sitagliptin to ongoing metformin monotherapy was associated with weight loss compared with the weight gain associated with the addition of glipizide, resulting in a clinically meaningful between-treatment difference of 2.3 kg at the end of 2 years.	FALSE	FALSE	FALSE	FALSE	FALSE	FALSE
654	Zaccardi_F_2020	52	there was a rapid separation of probability curves, with patients in the gliclazide mr group more likely to achieve hba1c control starting at approximately 3 months (figure 2a).	FALSE	FALSE	TRUE	FALSE	FALSE	FALSE
3103	Sharma_2017	96	the 72-month cohort study led by inzucchi et al demonstrated that individuals prescribed sitagliptin had a lower risk for initiating insulin during follow-up after relevant adjustment (hr 0.76; 95% ci 0.65 to 0.90) (figure 3f).36 discussion in this systematic review, the meta-analysis conducted using three rcts in which follow-up was greater than 6 months demonstrated similar glycaemic improvemen…	FALSE	FALSE	FALSE	FALSE	FALSE	FALSE
1034	VERO subgroup analysis	31	after their eligibility was confirmed, 1360 women were randomized to receive either 20 mg of s.c. teriparatide once daily plus oral weekly placebo (680 treated patients) or 35 mg of oral risedronate once weekly plus daily injections of placebo (680 treated patients) for up to 24 months.	FALSE	FALSE	FALSE	FALSE	FALSE	TRUE
1033	Hartley_P_2015	109	the mean compliance rates for all randomized patients who took at least one dose of study medication were 98.3 % in the sitagliptin and 97 % in the glimepiride group.	FALSE	FALSE	FALSE	FALSE	FALSE	TRUE
3102	Krobot_KJ_2012	104	in a recent pooled analysis of randomized clinical trials comparing sitagliptin and sulfonylureas for up to 2 years, the incidence of cardiovascular-related events and death was significantly lower with sitagliptin compared to a sulfonylurea43.	FALSE	FALSE	FALSE	FALSE	FALSE	FALSE
653	Seck_2010	117	of those patients in the pp analysis who had an hba1c < 7% at the end of the 1st year, completed 2 years of therapy and had a hba1c measurement at year 2, 73% (n ⁄ n = 141 ⁄ 193) in the sitagliptin group and 69% (135 ⁄ 196) in the glipizide group had an hba1c < 7% at the end of the 2nd year.	FALSE	FALSE	TRUE	FALSE	FALSE	FALSE
3101	Seck_2010	31	a previous clinical study showed that the addition of sitagliptin to ongoing metformin therapy provided similar improvement in hba1c relative to the addition of rosiglitazone (8).	FALSE	FALSE	FALSE	FALSE	FALSE	FALSE
3100	Sharma_2017	23	several randomised placebo controlled trials have been conducted on both sitagliptin and sulfonylureas17–20; however, these do not facilitate direct comparison between the two.	FALSE	FALSE	FALSE	FALSE	FALSE	FALSE
652	Arechavaleta_2011	164	in summary, the addition of sitagliptin to ongoing metformin monotherapy provided similar hba1c -lowering efficacy after 30 weeks of treatment compared with the addition of glimepiride.	FALSE	FALSE	TRUE	FALSE	FALSE	FALSE
3099	VERO subgroup analysis	17	most osteoporosis guidelines consider oral bisphosphonates as a first-line therapy, whereas other antiresorptives such as zoledronate or denosumab or the boneforming agent teriparatide are recommended as second-line therapies.	FALSE	FALSE	FALSE	FALSE	FALSE	FALSE
3098	Nauck_2007	170	although more sitagliptin-treated patients discontinued treatment because of lack of efficacy and thus were excluded from the pp population, the apt results, which included the data from the last observation prior to discontinuation carried forward (i.e. intention-totreat analysis), confirmed the pp results.	FALSE	FALSE	FALSE	FALSE	FALSE	FALSE
427	Leder_2015	175	significant hypercalcemia (blood calcium >10.8 mg/dl confirmed on repeat testing) was identified in one patient during months 24-48 (denosumab-to-teriparatide group).	FALSE	FALSE	FALSE	FALSE	TRUE	FALSE
3097	Leder_2015	182	additionally, we have demonstrated that 24-months of combined therapy followed by 24-months of denosumab alone is associated with largest cumulative bmd increases at the hip and radius, increases that are greater than have been reported with any currently available therapy taken for a similar duration.14-17	FALSE	FALSE	FALSE	FALSE	FALSE	FALSE
3096	Nauck_2007	204	in prior studies, relative to placebo, treatment with sitagliptin has been generally shown to have a weight neutral effect in both monotherapy and as add-on to either metformin or pioglitazone [18,27,30].	FALSE	FALSE	FALSE	FALSE	FALSE	FALSE
3095	Zaccardi_F_2020	15	and reduces the incidence of combined major macro- and microvascular events.11 sitagliptin is a commonly used dpp-4 inhibitor shown in a metaanalysis of randomized controlled trials to have an efficacy similar to sus grouped as a general medication class.12 furthermore, comparison of specific dpp-4 inhibitors and sus in long-term randomized clinical trials have shown a similar reduction of risk o…	FALSE	FALSE	FALSE	FALSE	FALSE	FALSE
651	Zaccardi_F_2020	53	patients treated with gliclazide mr were 51% more likely to achieve the target of hba1c ≤6.5% (48 mmol/mol) (hr: 1.51; 95% ci: 1.19-1.92); as with the primary outcome, rapid separation of probability curves was also observed (figure 2b).	FALSE	FALSE	TRUE	FALSE	FALSE	FALSE
3094	VERO subgroup analysis	138	most recently, the structure study randomized patients previously on long-term alendronate to either teriparatide or romosozumab, a monoclonal antibody against sclerostin.	FALSE	FALSE	FALSE	FALSE	FALSE	FALSE
3093	Leder_2013	128	the overall mean serum p1np (net auc) was similar in the denosumab and combination groups as it was at each measured time point (not significant for all comparisons).	FALSE	FALSE	FALSE	FALSE	FALSE	FALSE
3092	Sharma_2017	9	data from two cohort studies suggested that treatment change (hr 0.65; 95% ci 0.57 to 0.73) and insulin initiation (hr 0.76; 95% ci 0.65 to 0.90) were less likely among those prescribed sitagliptin; however, inadequate reporting of hba1c at time of treatment change made interpreting results challenging.	FALSE	FALSE	FALSE	FALSE	FALSE	FALSE
650	Zaccardi_F_2020	51	3.2 | effectiveness outcomes 3.2.1 | glycated haemoglobin outcomes overall, patients treated with gliclazide mr were 35% more likely to achieve the target of <7.0% (53 mmol/mol) hba1c more than patients in the sitagliptin group (hr: 1.35; 95% ci: 1.15-1.57).	FALSE	FALSE	TRUE	FALSE	FALSE	FALSE
1009	Zaccardi_F_2020	29	2.4 | assessment window following an on-treatment approach, patient records were followed from study entry (1 january 2010) until treatment stop, switch or end of study (21 october 2019).	TRUE	FALSE	FALSE	FALSE	FALSE	FALSE
726	Seck_2010	3	the efficacy analysis assessed the change in hba1c from baseline using the per-protocol (pp) population.	FALSE	TRUE	FALSE	FALSE	FALSE	FALSE
649	Nauck_2007	113	% (95% ci: _x0003_0.60, _x0003_0.43) with sitagliptin and _x0003_0.56% (_x0003_0.64, _x0003_0.47) with glipizide [between-group difference in ls mean change from baseline (95% ci) ¼ 0.04% (_x0003_0.04, 0.13)].	FALSE	FALSE	TRUE	FALSE	FALSE	FALSE
648	Hartley_P_2015	106	the ls mean change in fpg from baseline in the pp population was -14.5 mg/dl with sitagliptin and -21.2 mg/dl with glimepiride, for a between-group difference (95 % ci) of 6.7 mg/dl (0.7–12.7).	FALSE	FALSE	TRUE	FALSE	FALSE	FALSE
795	Seck_2010	105	the baseline characteristics of the patients in the 2-year pp cohort were also similar between the sitagliptin and glipizide groups (table 1).	FALSE	FALSE	FALSE	TRUE	FALSE	FALSE
647	Zaccardi_F_2020	58	there was a possible larger effect of gliclazide mr versus sitagliptin in patients with baseline cardiovascular disease (hr: 1.73; 95% ci: 1.28-2.34) compared with those without (1.23; 1.02-1.47; p for interaction, .056).	FALSE	FALSE	TRUE	FALSE	FALSE	FALSE
3091	Zaccardi_F_2020	76	in this study, treatment of hd-ps matched, real-world patients with gliclazide mr led to a greater probability of patients achieving hba1c <7.0% (53 mmol/mol) and ≤6.5% (48 mmol/mol), with a treatment effect already evident at 3 months.	FALSE	FALSE	FALSE	FALSE	FALSE	FALSE
233	Krobot_KJ_2012	41	patients in the glipizide group started glipizide with a dose of 5 mg/day and up-titrated in 3-week intervals during the first 18 weeks of treatment to a maximum dose of 20 mg/day.	TRUE	FALSE	FALSE	FALSE	FALSE	TRUE
219	Seck_2010	110	for the apt cohort, the mean daily dose of glipizide was 9.5 mg per day over the 2-year treatment period.	FALSE	FALSE	FALSE	TRUE	FALSE	TRUE
3090	VERO subgroup analysis	108	treatment effects within subgroups showed similar patterns as described above for the primary and first key secondary endpoints, with numerically greater treatment effects in favor of teriparatide observed for patients with 2 (hazard ratio 0.32; 95% ci 0.12–0.88) or more than 3 prevalent vfx (hazard ratio: 0.33; 95% ci 0.14, 0.77), and patients with recent clinical vfx (hazard ratio 0.38; 95% ci …	FALSE	FALSE	FALSE	FALSE	FALSE	FALSE
646	Seck_2010	10	[cod (95% ci) 0.16% ⁄ year (0.10, 0.21)] compared with glipizide [0.26% ⁄ year (0.21, 0.31)].	FALSE	FALSE	TRUE	FALSE	FALSE	FALSE
645	Krobot_KJ_2012	15	[0.01, 0.08], p50.001) age groups compared with glipizide.	FALSE	FALSE	TRUE	FALSE	FALSE	FALSE
644	Leder_2015	22	after 48-months, radius bmd was unchanged in the teriparatide-to-denosumab group (0.0±2.9%), decreased by −1.8±5.9% in the denosumab-toteriparatide group, and increased by 2.8±3.2% in the combination-to-denosumab group (p<0.01 combination-to-denosumab versus both other groups).	FALSE	FALSE	TRUE	FALSE	FALSE	FALSE
643	Hartley_P_2015	98	in the pp population, the least squares (ls) mean hba1c change from baseline at week 30 was -0.32 % in the sitagliptin treatment group and -0.51 % in the glimepiride treatment group, for a between-group difference (95 % ci) of 0.19 % (0.03–0.34).	FALSE	FALSE	TRUE	FALSE	FALSE	FALSE
3089	Sharma_2017	90	fasting plasma glucose meta-analysis of the three rcts showed that, compared to sulfonylureas, treatment with sitagliptin produced similar change in fasting plasma glucose (mmol/l) from baseline (wmd 0.11 mmol/l 95%; ci −0.08 to 0.29 mmol/l; i2=0%) (figure 2c).	FALSE	FALSE	FALSE	FALSE	FALSE	FALSE
3088	VERO subgroup analysis	172	this is the first randomized clinical trial that assesses fractures as efficacy endpoints in a substantial subgroup of patients pretreated with bisphosphonates.	FALSE	FALSE	FALSE	FALSE	FALSE	FALSE
3087	Bethesda _2021_from_web.txt	46	percentage of phase 1 participants with abnormal hematology and chemistry laboratory values [ time frame: 1 day after dose 1 ]	FALSE	FALSE	FALSE	FALSE	FALSE	FALSE
1008	Nauck_2007	51	a non-inferiority design was chosen as a standard approach to assess similarity of a new agent to a standard therapy.	TRUE	FALSE	FALSE	FALSE	FALSE	FALSE
3086	Nauck_2007	174	in this study, maximal efficacy in hba1c and fpg was observed at 24 to 30 weeks, with subsequent increases in mean values of both endpoints in the sitagliptin and glipizide groups.	FALSE	FALSE	FALSE	FALSE	FALSE	FALSE
3085	Nauck_2007	13	conclusions: in this study, the addition of sitagliptin compared with glipizide provided similar hba1c-lowering efficacy over 52 weeks in patients on ongoing metformin therapy.	FALSE	FALSE	FALSE	FALSE	FALSE	FALSE
218	Arechavaleta_2011	1	methods: patients with type 2 diabetes and an hba1c of 6.5–9.0% while on a stable dose of metformin (≥1500 mg/day) combined with diet and exercise for at least 12 weeks were randomized in a double-blind manner to receive either sitagliptin 100 mg daily (n = 516) or glimepiride (starting dose 1 mg/day and up-titrated, based upon patient’s self-monitoring of blood glucose results, to a maximum dose…	FALSE	FALSE	FALSE	TRUE	FALSE	TRUE
3084	Zaccardi_F_2020	83	however, because of its mechanism of action, gliclazide has shown a significantly longer time to treatment failure than other sus.24,25 furthermore, real-world studies show that general sus are more durable than dpp-4 inhibitors as both first-26 and second-line treatments.27 here, in a direct comparison using hd-ps matching, gliclazide mr and sitagliptin had comparable median durability and persi…	FALSE	FALSE	FALSE	FALSE	FALSE	FALSE
3082	Pfizer Press Release_2021_from_web.txt	0	pfizer and biontech commence global clinical trial to evaluate covid-19 vaccine in pregnant women	FALSE	FALSE	FALSE	FALSE	FALSE	FALSE
3083	hand_extraction_notes.txt	8	pfizer and biontech commence global clinical trial to evaluate covid-19 vaccine in pregnant women	FALSE	FALSE	FALSE	FALSE	FALSE	FALSE
642	Seck_2010	138	was improved from baseline in the sitagliptin treatment group [ls mean change from baseline in ratio (95% ci)	FALSE	FALSE	TRUE	FALSE	FALSE	FALSE
3081	Arechavaleta_2011	26	to provide an additional comparison to another commonly used sulfonylurea, this study assessed the efficacy and safety of sitagliptin compared with glimepiride in patients with inadequate glycaemic control on metformin monotherapy.	FALSE	FALSE	FALSE	FALSE	FALSE	FALSE
3080	Nauck_2007	168	discussion this study provides the first add-on efficacy and safety results for sitagliptin, a dpp-4 inhibitor, compared with a standard sulfonylurea agent, glipizide, over a 52-week treatment period in patients with inadequate glycaemic control on metformin monotherapy.	FALSE	FALSE	FALSE	FALSE	FALSE	FALSE
641	Nauck_2007	110	% in both the sitagliptin and the glipizide treatment groups (table 2).	FALSE	FALSE	TRUE	FALSE	FALSE	FALSE
640	Leder_2013	20	serum c-telopeptide and n-terminal propeptide of type 1 procollagen were equally suppressed in the denosumab and combination groups, whereas osteocalcin decreased more in the denosumab group than in the combination group, a difference that persisted, but lessened, in the second year of therapy.	FALSE	FALSE	TRUE	FALSE	FALSE	FALSE
3079	VERO subgroup analysis	71	these analyses were conducted in the full analysis set that included all randomized patients who received 1 dose of either investigational product.	FALSE	FALSE	FALSE	FALSE	FALSE	FALSE
3078	Zaccardi_F_2020	75	sus such as gliclazide mr have been used to treat t2d for over 60 years and have a well-characterized risk/benefit profile.8 however, therapies such as dpp-4 inhibitors have entered the market over the past decade, and individual studies are needed to elucidate comparative effectiveness.	FALSE	FALSE	FALSE	FALSE	FALSE	FALSE
3077	Zaccardi_F_2020	71	although there is a wealth of studies comparing general classes of treatments such as sus and dpp-4 inhibitors with other classes or individual medications,12,17–19 the properties of individual medications in a class can vary,8,10,14 and studies comparing the effectiveness of individual medications are needed to help inform clinical decision making.	FALSE	FALSE	FALSE	FALSE	FALSE	FALSE
3076	Nauck_2007	212	in a dose escalation study with glipizide, near maximal efficacy was reached with a dose of 10 mg/day, with little additional efficacy obtained with dose escalation through doses of 40 mg/ day [31].	FALSE	FALSE	FALSE	FALSE	FALSE	FALSE
3075	Leder_2013	16	results—at 24 months, lumbar spine bmd increased more in the combination group (12.9 ± 5.0%) than in either the teriparatide (9.5 ± 5.9%, p = .01) or denosumab (8.3 ± 3.4%, p = .008) groups.	FALSE	FALSE	FALSE	FALSE	FALSE	FALSE
3074	Leder_2013	56	the study was approved by the partners healthcare institutional review board and is registered with clinicaltrials.gov (number nct00926380).	FALSE	FALSE	FALSE	FALSE	FALSE	FALSE
1032	Arechavaleta_2011	142	the mean dose of glimepiride achieved in this study was 2.1 mg/day, which is similar to the mean daily dose of glimepiride used in clinical practice of about 2.3 mg (independent analysis by merck using ims midas®, 4q09).	FALSE	FALSE	FALSE	FALSE	FALSE	TRUE
3073	Sharma_2017	75	we performed meta-analysis for three of these rcts because they were of high quality and exceeded 6 months in duration.	FALSE	FALSE	FALSE	FALSE	FALSE	FALSE
3072	Leder_2013	24	unlike treatments for the vast majority of chronic diseases, us food and drug administration–-approved osteoporosis treatments are currently limited to the use of a single drug at a fixed dose.	FALSE	FALSE	FALSE	FALSE	FALSE	FALSE
3071	Leder_2015	2	denosumab and teriparatide transitions in postmenopausal osteoporosis (the data-switch study): a randomised controlled trial	FALSE	FALSE	FALSE	FALSE	FALSE	FALSE
198	Seck_2010	53	patients in the sitagliptin group were treated with sitagliptin 100 mg once daily and matching glipizide placebo.	TRUE	FALSE	FALSE	FALSE	FALSE	TRUE
3070	Leder_2015	225	in postmenopausal osteoporosis, the order in which denosumab and teriparatide are used has a significant impact on overall treatment efficacy.	FALSE	FALSE	FALSE	FALSE	FALSE	FALSE
639	Hartley_P_2015	7	after 30 weeks, the least squares (ls) mean change in hba1c baseline was -0.32 % with sitagliptin and -0.51 % with glimepiride, for a between-group difference (95 % ci) of 0.19 % (0.03–0.34).	FALSE	FALSE	TRUE	FALSE	FALSE	FALSE
197	Hartley_P_2015	69	glimepiride or matching placebo was started at a dose of 1 mg once daily and could be up-titrated to a maximum dose of 6 mg/day over the first 18 weeks, after which the dose was not to be increased for the remainder of the trial.	FALSE	FALSE	FALSE	FALSE	FALSE	TRUE
13	Krobot_KJ_2012	69	the total population overall adjusted hazard ratio (hr) for treatment implies that if all other covariate values in the model were the same, including the most recently measured hba1c value, patients treated with the addition of sitagliptin to metformin monotherapy had a 95% lower risk of experiencing confirmed hypoglycemia as those treated with glipizide (figure 1).	FALSE	FALSE	TRUE	FALSE	TRUE	FALSE
3069	Sharma_2017	56	data synthesis was undertaken using a fixed-effects model (mantel-haenszel method) unless our assessment of study qualities determined that a fixed-effects model was unsuitable or significant heterogeneity was evident.26 heterogeneity was assessed using the i2 statistic, with an i2 statistic greater than 50% considered indicative of significant heterogeneity and necessitating use of a random-effe…	FALSE	FALSE	FALSE	FALSE	FALSE	FALSE
3068	Leder_2015	24	combination denosumab/teriparatide therapy followed by denosumab alone results in the largest 4-year increases in hip and wrist bmd.	FALSE	FALSE	FALSE	FALSE	FALSE	FALSE
3067	Leder_2013	26	current medications approved to treat postmenopausal osteoporosis can be separated into 2 categories.	FALSE	FALSE	FALSE	FALSE	FALSE	FALSE
794	Arechavaleta_2011	77	approximately 85% (86% for the sitagliptin group and 84% for the glimepiride group) of randomized patients were included in the pp population.	FALSE	FALSE	FALSE	TRUE	FALSE	FALSE
3066	Zaccardi_F_2020	9	conclusions: in this real-world study, second-line gliclazide mr was more effective than sitagliptin in reducing hba1c, with similar durability and persistence and low rates of hypoglycaemic events, in individuals with t2d on metformin treatment and hba1c above the target of 7.0%.	FALSE	FALSE	FALSE	FALSE	FALSE	FALSE
3065	Zaccardi_F_2020	94	as randomized trials comparing all combinations of individual t2d medications are not feasible, hd-ps matching is a cost-effective tool that can be used to examine comparative effectiveness in electronic health record databases.16 because of the non-interventional nature and similarly to other investigations using routinely collected electronic health records, this study has limitations.	FALSE	FALSE	FALSE	FALSE	FALSE	FALSE
638	Leder_2013	104	similarly, after 24 months of treatment, total hip bmd increased in all groups relative to the baseline (p < .001 for the denosumab and combination groups; p = .002 for the teriparatide group).	FALSE	FALSE	TRUE	FALSE	FALSE	FALSE
3064	Bethesda _2021_from_web.txt	263	phase 1 only: individuals at high risk for severe covid-19, including those with any of the following risk factors:	FALSE	FALSE	FALSE	FALSE	FALSE	FALSE
3063	Leder_2015	66	the study was approved by the partners healthcare institutional review board and is registered with clinicaltrials.gov, number nct00926380.	FALSE	FALSE	FALSE	FALSE	FALSE	FALSE
3062	Bethesda _2021_from_web.txt	17	the candidate selected for efficacy evaluation in phase 2/3 is bnt162b2 at a dose of 30 µg.	FALSE	FALSE	FALSE	FALSE	FALSE	FALSE
3061	Leder_2015	40	in the denosumab and teriparatide administration study of postmenopausal osteoporotic women(data), we reported that concurrent denosumab and teriparatide administration increases spine and hip bmd more than either drug alone and to a greater degree than has been achieved with any currently available agent.8,9	FALSE	FALSE	FALSE	FALSE	FALSE	FALSE
3060	Leder_2015	199	in the current study, it should be noted that the increases in bmd in women treated with teriparatide monotherapy followed by denosumab were even greater than those treated with combination teriparatide/denosumab therapy followed by denosumab alone.	FALSE	FALSE	FALSE	FALSE	FALSE	FALSE
3059	Krobot_KJ_2012	1	in a previously-published study, adding sitagliptin or glipizide to ongoing metformin therapy provided similar hba1c improvement (both groups, _x0002_0.7%) after 52 weeks in patients with type 2 diabetes (t2dm).	FALSE	FALSE	FALSE	FALSE	FALSE	FALSE
3058	Arechavaleta_2011	25	a prior study showed that the glycaemic efficacy of the addition of sitagliptin to ongoing metformin monotherapy was non-inferior to the addition of glipizide [10].	FALSE	FALSE	FALSE	FALSE	FALSE	FALSE
3057	Bethesda _2021_from_web.txt	274	phase 1 only: individuals with a history of autoimmune disease or an active autoimmune disease requiring therapeutic intervention.	FALSE	FALSE	FALSE	FALSE	FALSE	FALSE
3056	Nauck_2007	0	efficacy and safety of the dipeptidyl peptidase-4 inhibitor, sitagliptin, compared with the sulfonylurea, glipizide, in patients with type 2 diabetes inadequately controlled on metformin alone: a randomized, double-blind, non-inferiority trial aim: to compare the efficacy and safety of sitagliptin vs. glipizide in patients with type 2 diabetes and inadequate glycaemic control [haemoglobin a1c (hb…	FALSE	FALSE	FALSE	FALSE	FALSE	FALSE
3055	Seck_2010	243	moreover, in placebo-controlled trials, the addition of sitagliptin to ongoing metformin generally resulted in neutral or small beneficial effects relative to placebo on the lipid profile (6–8).	FALSE	FALSE	FALSE	FALSE	FALSE	FALSE
3054	Sharma_2017	6	meta-analysis of three homogenous rcts revealed a statistically significant decrease in weight with sitagliptin when compared to sulfonylureas (weighted mean difference (wmd) −2.05 kg; 95% ci −2.38 to −1.71); however, a similar change from baseline in hba1c (wmd 0.05; 95% ci −0.03 to 0.12), fasting glucose (wmd 0.11; 95% ci −0.08 to –0.29), blood pressure, lipids and the proportion achieving hba1…	FALSE	FALSE	FALSE	FALSE	FALSE	FALSE
3053	Nauck_2007	144	when added to ongoing metformin therapy, there were no meaningful differences between groups in the incidence of overall clinical adverse experiences or clinical adverse experiences that were assessed as serious or leading to discontinuation (table 3).	FALSE	FALSE	FALSE	FALSE	FALSE	FALSE
793	Arechavaleta_2011	34	while on a stable dose of metformin (≥1500 mg/day) as well as diet and exercise for at least 12 weeks prior to the screening visit, were eligible for this study if they met all screening criteria.	FALSE	FALSE	FALSE	TRUE	FALSE	FALSE
3052	Hartley_P_2015	15	study identifier clinicaltrials.gov	FALSE	FALSE	FALSE	FALSE	FALSE	FALSE
3051	Sharma_2017	15	►► we assess and report evidence from both randomised clinical trials and ‘real-world’ nonrandomised studies.	FALSE	FALSE	FALSE	FALSE	FALSE	FALSE
3050	Zaccardi_F_2020	98	furthermore, while we used three hba1c outcomes to compare the two medications, it should be noted that individualized hba1c targets are increasingly suggested and used in clinical practices.	FALSE	FALSE	FALSE	FALSE	FALSE	FALSE
637	Hartley_P_2015	9	the ls mean change in fpg from baseline was -14.5 mg/dl with sitagliptin and -21.2 mg/dl with glimepiride, for a between-group difference (95 % ci) of 6.7 mg/dl (0.7–12.7).	FALSE	FALSE	TRUE	FALSE	FALSE	FALSE
3049	Leder_2015	33	current medications approved to treat postmenopausal osteoporosis can be separated into two categories.	FALSE	FALSE	FALSE	FALSE	FALSE	FALSE
739	Leder_2013	12	objective—the purpose of this study was to determine whether 24 months of combined denosumab and teriparatide will increase hip and spine bmd more than either individual agent.	FALSE	FALSE	FALSE	FALSE	FALSE	FALSE
3048	Zaccardi_F_2020	66	[mean hba1c difference, gliclazide mr vs. sitagliptin:	FALSE	FALSE	FALSE	FALSE	FALSE	FALSE
232	Nauck_2007	57	following this 2-week period, eligible patients had baseline measurements and then were randomized in a 1 : 1 ratio to the addition of sitagliptin	TRUE	FALSE	FALSE	FALSE	FALSE	TRUE
636	Krobot_KJ_2012	110	conclusion in summary, when accounting for the most recently measured hba1c value, patients on sitagliptin had a significantly lower risk of confirmed hypoglycemia relative to glipizide when either was added to ongoing metformin treatment in patients with type 2 diabetes.	FALSE	FALSE	TRUE	FALSE	FALSE	FALSE
1007	Nauck_2007	87	an analysis of covariance model was used to compare the treatment groups for efficacy endpoints, focusing on change from baseline at week 52, with baseline values and prior oha status as covariates.	TRUE	FALSE	FALSE	FALSE	FALSE	FALSE
635	Leder_2015	18	findings—transitioning from teriparatide or combination therapy to denosumab further increases bmd whereas switching from denosumab to teriparatide results in transient bone loss at the spine and hip and progressive loss at the radius shaft.	FALSE	FALSE	TRUE	FALSE	FALSE	FALSE
725	Arechavaleta_2011	6	after 30 weeks, the least squares (ls) mean change in hba1c from baseline was −0.47% with sitagliptin and −0.54% with glimepiride, with a between-group difference (95% ci) of 0.07% (−0.03, 0.16).	FALSE	TRUE	FALSE	FALSE	FALSE	FALSE
3047	VERO subgroup analysis	18	we have recently reported the “vertebral fracture treatment comparisons in osteoporotic women” (vero) trial,(1) the first active-controlled clinical trial adequately designed to show superiority in the incidence of new vertebral fractures (vfx) as the primary endpoint, comparing teriparatide with risedronate, an oral bisphosphonate that has shown significant antifracture efficacy results in postm…	FALSE	FALSE	FALSE	FALSE	FALSE	FALSE
3046	Zaccardi_F_2020	107	overall, to our knowledge, this was the first study directly comparing the real-world effectiveness of gliclazide mr and sitagliptin as second-line treatments for patients with t2d. in this hd-ps matched population, gliclazide mr was more effective than sitagliptin for reducing hba1c <7.0% (53 mmol/mol) and ≤6.5% (48 mmol/mol), with numerically higher but low rates of hypoglycaemic episodes and s…	FALSE	FALSE	FALSE	FALSE	FALSE	FALSE
180	Zaccardi_F_2020	21	adult patients (≥18 years old), with a documented diagnosis of t2d, ≥1 year of ‘up-to-standard’ follow-up (i.e. ≥1 year from the date the practice data meet minimum quality criteria for research), at least one hba1c measurement ≥7% (53 mmol/mol) in the 6 months before entry, initiating treatment with gliclazide mr or sitagliptin (first prescription) as an add-on to metformin treatment between 1 j…	FALSE	FALSE	FALSE	TRUE	FALSE	FALSE
3045	VERO subgroup analysis	66	these analyses were implemented in the modified full analysis set that included all randomized patients who received 1 dose of either investigational product and who had 1 post-baseline spine x-ray available to assess their fracture status during 24 months.	FALSE	FALSE	FALSE	FALSE	FALSE	FALSE
217	TWICE study	12	patients with primary osteoporosis aged ≥ 65 years at high risk of fractures (n = 553) were randomly allocated to the 28.2-μg twice-weekly group (n = 277) or the 56.5-μg once-weekly group (n = 276).	FALSE	FALSE	FALSE	TRUE	FALSE	TRUE
3044	TWICE study	248	the results of the present study suggest that the 28.2-μg twice-weekly regimen is a new treatment option that improves osteoporosis treatment continuation and outcomes.	FALSE	FALSE	FALSE	FALSE	FALSE	FALSE
3043	VERO subgroup analysis	150	thus, hadji and colleagues showed a significant 5.0% absolute risk reduction in new vfx with teriparatide compared with risedronate in a randomized, double-blind, 18-month duration clinical trial in postmenopausal women with back pain and spine fractures.(23)	FALSE	FALSE	FALSE	FALSE	FALSE	FALSE
3042	VERO subgroup analysis	139	at 12 months, both total hip bmd and estimated hip strength significantly increased with romosozumab but declined with teriparatide, although no differences in fracture outcomes, analyzed as adverse events, between the two treatment groups were detected.(21)	FALSE	FALSE	FALSE	FALSE	FALSE	FALSE
231	Nauck_2007	52	patients who were already on metformin _x0001_1500	FALSE	FALSE	FALSE	FALSE	FALSE	TRUE
3041	VERO subgroup analysis	38	further study design, entry criteria, and methodology details are described by kendler and colleagues(1) in their article summarizing the trial’s main efficacy and safety results.	FALSE	FALSE	FALSE	FALSE	FALSE	FALSE
3040	TWICE study	220	while the 56.5-μg once-weekly regimen has demonstrated high efficacy, it is known to be associated with low rates of treatment continuation [10].	FALSE	FALSE	FALSE	FALSE	FALSE	FALSE
196	Hartley_P_2015	67	patients who initially received sitagliptin 100 mg once daily were to down-titrate their dose to 50 mg once daily if their egfr was consistently \50 ml/min/1.73 m2 (and c30 ml/min/1.73 m2).	FALSE	FALSE	FALSE	FALSE	FALSE	TRUE
3039	Leder_2013	9	context—current osteoporosis medications increase bone mineral density (bmd) modestly and reduce, but do not eliminate, fracture risk.	FALSE	FALSE	FALSE	FALSE	FALSE	FALSE
792	Seck_2010	112	the mean (median) compliance rates, defined as the proportion of study drug taken in relation to the prescribed study drug over 2 years, were 98.5% (99.8%) and 98.0% (99.7%) in the sitagliptin and glipizide groups respectively.	FALSE	FALSE	FALSE	TRUE	FALSE	FALSE
3038	Bethesda _2021_from_web.txt	19	participants who originally received placebo will be offered the opportunity to receive bnt162b2 at defined points as part of the study.	FALSE	FALSE	FALSE	FALSE	FALSE	FALSE
3037	Leder_2013	141	in this 24-month randomized controlled trial, we demonstrated that the combination of denosumab and teriparatide increases bmd at the femoral neck, total hip, and pa spine significantly more than either drug alone.	FALSE	FALSE	FALSE	FALSE	FALSE	FALSE
3036	Leder_2015	23	interpretation—in postmenopausal osteoporotic women switching from teriparatide to denosumab, bmd continued to increase whereas switching from denosumab to teriparatide results in progressive or transient bone loss.	FALSE	FALSE	FALSE	FALSE	FALSE	FALSE
3035	Arechavaleta_2011	128	discussion in this multicenter, double-blind, randomized study, patients with type 2 diabetes and inadequate glycaemic control (defined as an hba1c of ≥6.5 and ≤9.0%) on a stable dose of metformin were randomized to the addition of treatment with the dpp-4 inhibitor, sitagliptin, or the sulfonylurea agent, glimepiride.	FALSE	FALSE	FALSE	FALSE	FALSE	FALSE
3034	VERO subgroup analysis	143	as long as a direct comparison of fracture risk is not available between romosozumab and teriparatide after bisphosphonate use, it remains speculative whether the differences in changes in hip bmd and calculated bone strength between these two drugs as reported in the structure study(21) reflect differences in fracture risk during the early treatment after switching from bisphosphonates.	FALSE	FALSE	FALSE	FALSE	FALSE	FALSE
3033	Sharma_2017	101	in both of these high-quality non-randomised studies, results suggested that fewer individuals prescribed sitagliptin than sulfonylureas needed treatment change at 36-month and 72-month follow-ups, respectively.	FALSE	FALSE	FALSE	FALSE	FALSE	FALSE
230	Hartley_P_2015	66	the dose of sitagliptin was based upon the egfr (patients with an egfr c50 ml/min/1.73 m2 received sitagliptin 100 mg once daily or matching placebo, and patients with an egfr c35 and \50 ml/min/1.73 m2 received sitagliptin 50 mg once daily or matching placebo).	TRUE	FALSE	FALSE	FALSE	FALSE	TRUE
3032	Hartley_P_2015	50	in a retrospective pooled analysis of data from three randomized, double-blind studies, sitagliptin provided similar glycemic improvement with less hypoglycemia compared with sulfonylurea in the subgroup of t2dm patients aged 65 years or older [20].	FALSE	FALSE	FALSE	FALSE	FALSE	FALSE
3031	Sharma_2017	19	introduction management of patients with type 2 diabetes mellitus (t2dm) is complex and often requires multiple pharmacological treatments to achieve adequate control of the disease.1 2 most clinical guidelines recommend metformin as initial monotherapy; however, there is no consensus on secondline treatment.1–4	FALSE	FALSE	FALSE	FALSE	FALSE	FALSE
3030	Sharma_2017	18	►► we have focused on sitagliptin only as this is the most widely prescribed dipeptidyl-peptidase-4 inhibitor in the uk.	FALSE	FALSE	FALSE	FALSE	FALSE	FALSE
791	Hartley_P_2015	92	3 results 3.1 patient disposition and characteristics of the 480 randomized patients, 404 (84.2 %) completed the study and 76 (15.8 %) discontinued from the study (fig. 2).	FALSE	FALSE	FALSE	TRUE	FALSE	FALSE
724	Arechavaleta_2011	39	the primary efficacy outcome was changed from baseline in hba1c at week 30.	FALSE	TRUE	FALSE	FALSE	FALSE	FALSE
3029	Sharma_2017	84	weight change meta-analysis of the three rcts that could be pooled showed statistically significant reduction in weight with sitagliptin from baseline compared to sulfonylureas (wmd −2.05 kg; 95% ci −2.38 to −1.71 kg; i2=0%) (figure 2b).	FALSE	FALSE	FALSE	FALSE	FALSE	FALSE
790	Zaccardi_F_2020	2	the cohort consisted of adult patients with t2d newly treated with either gliclazide mr or sitagliptin as second-line treatment added to metformin and with a glycated haemoglobin (hba1c) level of ≥7.0% (53 mmol/mol).	FALSE	FALSE	FALSE	TRUE	FALSE	FALSE
3028	Seck_2010	234	collectively, the improvements in beta-cell function and insulin resistance with the addition of sitagliptin to metformin may contribute to the greater durability of efficacy with this combination observed in this 2-year study.	FALSE	FALSE	FALSE	FALSE	FALSE	FALSE
3027	Bethesda _2021_from_web.txt	6	this is a phase 1/2/3, randomized, placebo-controlled, observer-blind, dose-finding, vaccine candidate-selection, and efficacy study in healthy individuals.	FALSE	FALSE	FALSE	FALSE	FALSE	FALSE
3026	Nauck_2007	169	the study results demonstrate that sitagliptin was non-inferior to glipizide in hba1c-lowering efficacy after 52 weeks in the predefined primary analysis focusing on the pp population.	FALSE	FALSE	FALSE	FALSE	FALSE	FALSE
3025	Sharma_2017	16	►► we have undertaken and presented meta-analysis where methodologically appropriate.	FALSE	FALSE	FALSE	FALSE	FALSE	FALSE
3024	Sharma_2017	55	we did undertake meta-analysis for outcomes where two or more studies were available of a sufficiently homogenous standard.	FALSE	FALSE	FALSE	FALSE	FALSE	FALSE
3023	VERO subgroup analysis	42	subgroup analyses were prospectively planned and performed primarily to examine if the treatment effect differs across the different predefined subgroups and, therefore, consistent with the results observed in the entire population.	FALSE	FALSE	FALSE	FALSE	FALSE	FALSE
723	Arechavaleta_2011	40	secondary efficacy endpoints included the percentages of patients with hba1c values at goals of <7.0 and <6.5%, change from baseline in fpg and mean or median percent change from baseline in fasting lipid parameters [total cholesterol, low-density lipoprotein cholesterol (ldl-c), high-density lipoprotein cholesterol (hdl-c) and triglycerides (tg)].	FALSE	TRUE	FALSE	FALSE	FALSE	FALSE
3022	Neer_2001	163	osteosarcomas are rare in adults, and chronic primary hyperparathyroidism is not associated with an increased risk of osteosarcoma.29,30	FALSE	FALSE	FALSE	FALSE	FALSE	FALSE
634	Zaccardi_F_2020	54	patients treated with gliclazide mr were also slightly more likely to achieve an hba1c reduction ≥1% (11 mmol/mol) from baseline (hr: 1.11; 95% ci: 1.00-1.24; figure 2c).	FALSE	FALSE	TRUE	FALSE	FALSE	FALSE
789	Hartley_P_2015	95	the treatment groups were wellbalanced for baseline demographics and efficacy variables (table 1).	FALSE	FALSE	FALSE	TRUE	FALSE	FALSE
3021	Sharma_2017	81	only in the shorter 4.5-month rct study led by srivastava, not included in meta-analysis, were sulfonylureas shown to be superior (mean difference (md) in hba1c 0.54%; 95% ci 0.43% to 0.64%).	FALSE	FALSE	FALSE	FALSE	FALSE	FALSE
633	Zaccardi_F_2020	59	the difference between gliclazide mr and sitagliptin was consistent regardless of baseline hba1c (p = .986) and age (p = .116), while was higher for a longer duration of diabetes (p = .029).	FALSE	FALSE	TRUE	FALSE	FALSE	FALSE
3020	Seck_2010	33	while the primary time point for analysis for the present study was at 1 year, the study continued as a randomised, double-blind, activecontrolled study for an additional year.	FALSE	FALSE	FALSE	FALSE	FALSE	FALSE
3019	VERO subgroup analysis	82	the numbers of patients per subgroup were balanced between treatment groups in the two analyzed data sets (table 1).	FALSE	FALSE	FALSE	FALSE	FALSE	FALSE
3018	VERO subgroup analysis	161	clinical fractures were analyzed as secondary fracture endpoints in the zoledronic acid and abaloparatide phase 3 trials,(22,26) but they were not reported in the subgroup analyses.(10,12)	FALSE	FALSE	FALSE	FALSE	FALSE	FALSE
788	Gray_2021	81	participant demographic and clinical characteristics, sampling time points, and side effect profiles are presented in table 1.	FALSE	FALSE	FALSE	TRUE	FALSE	FALSE
3017	Hartley_P_2015	123	the present prospective study extends the demonstration of non-inferiority of sitagliptin compared with the sulfonylurea glimepiride when administered as monotherapy to elderly patients with t2dm and inadequate glycemic control with diet and exercise.	FALSE	FALSE	FALSE	FALSE	FALSE	FALSE
3016	Krobot_KJ_2012	32	in clinical trials, treatment with sitagliptin, a dpp-4 inhibitor, or a sulfonylurea has been shown to provide similar glucose-lowering efficacy when added to metformin for up to 104 weeks21–23.	FALSE	FALSE	FALSE	FALSE	FALSE	FALSE
3015	Leder_2015	75	subjects completing the 24-month trial were then offered enrollment in the data-switch study as long they continued to meet 1 of the following 3 criteria:	FALSE	FALSE	FALSE	FALSE	FALSE	FALSE
3014	Zaccardi_F_2020	99	background information on metformin dose was also not well recorded for most of the included participants; therefore, a proportion of patients may have received lower doses of metformin because of factors such as gastrointestinal side effects at the time of prescription of a second-line therapy.	FALSE	FALSE	FALSE	FALSE	FALSE	FALSE
3013	Arechavaleta_2011	16	most current therapeutic guidelines recommend metformin as initial monotherapy for treatment of type 2 diabetes	FALSE	FALSE	FALSE	FALSE	FALSE	FALSE
3012	Sharma_2017	125	secondly, we have reported data across a wide range of outcomes, and thirdly, we have undertaken meta-analysis only where methodologically appropriate in accordance with our prespecified protocol.21 there are also some limitations to acknowledge.	FALSE	FALSE	FALSE	FALSE	FALSE	FALSE
1006	Arechavaleta_2011	50	from randomization through week 12, patients were discontinued if fpg was consistently >13.33 mmol/l on at least 4 mg daily glimepiride/glimepiride placebo for at least 2 weeks; after week 12, patients were discontinued if their safety and tolerability were assessed through the analysis of adverse experiences, laboratory evaluations, body weight and vital signs.	FALSE	FALSE	FALSE	FALSE	FALSE	FALSE
3011	Zaccardi_F_2020	80	of note, for both gliclazide mr and sitagliptin, patients had the highest probability of achieving hba1c reductions during the first year of treatment, with very few outcome events during the following years: these findings indicate a progressively lower probability of glucose control in individuals who did not reach the target during the initial 12 months, as further confirmed by the progressive…	FALSE	FALSE	FALSE	FALSE	FALSE	FALSE
142	Nauck_2007	84	the pp population consists of patients who completed all 52 weeks of treatment and did not have any reasons for exclusion from this population, including no baseline data, no treatment data at week 52 or major protocol violations (e.g. drug compliance <75%, change in metformin dose, addition of nonstudy oha, incorrect double-blind study medication).	FALSE	FALSE	FALSE	FALSE	FALSE	FALSE
3010	Leder_2015	163	the 0-48 month bmd increases at the distal 1/3 radius in the combination-to-denosumab group were significantly larger than either the teriparatide-todenosumab group (p=0.0075) or the denosumab-to-teriparatide group (p=0.0099).	FALSE	FALSE	FALSE	FALSE	FALSE	FALSE
3009	Sharma_2017	105	glycaemic control achieved with sitagliptin or sulfonylureas in patients inadequately controlled on metformin was similar in our meta-analysis.	FALSE	FALSE	FALSE	FALSE	FALSE	FALSE
3008	Leder_2013	126	specifically, the difference in the percent reduction between the denosumab and combination groups decreased from 16% at month 12 to 8% at month 24.	FALSE	FALSE	FALSE	FALSE	FALSE	FALSE
3007	Seck_2010	17	in patients with type 2 diabetes, adding sitagliptin to metformin monotherapy improved glycaemic control over 2 years, similar to the glucose-lowering efficacy observed with adding glipizide, but with greater durability and generally better maintenance of beta-cell function.	FALSE	FALSE	FALSE	FALSE	FALSE	FALSE
216	Seck_2010	111	for all randomised patients, the mean duration of exposure to study drug was modestly greater in the sitagliptin group [483.1 days (69.0 weeks)] compared with the glipizide group [467.0 days (66.7 weeks)].	FALSE	FALSE	FALSE	TRUE	FALSE	TRUE
3006	Pfizer Press Release_2021_from_web.txt	16	pfizer is leveraging its expertise in conducting clinical trials in pregnant women, informed by the experience with its ongoing trials for vaccine candidates against respiratory syncytial virus (phase 3), and invasive group b streptococcus infection (phase 2).	FALSE	FALSE	FALSE	FALSE	FALSE	FALSE
632	Nauck_2007	116	in the pp population, the percentage of patients with an hba1c < 7% at week 52 was similar between the sitagliptin (63%; n/n ¼ 240/382) and the glipizide (59%; 242/411) groups [difference in proportion (95% ci)	FALSE	FALSE	TRUE	FALSE	FALSE	FALSE
3005	Seck_2010	215	nearly three-quarters of patients on sitagliptin in the 2-year pp cohort with an hba1c < 7% at week 52 also had an hba1c < 7% at week 104.	FALSE	FALSE	FALSE	FALSE	FALSE	FALSE
3004	Arechavaleta_2011	12	conclusions: in patients with type 2 diabetes and inadequate glycaemic control on metformin monotherapy, the addition of sitagliptin or glimepiride led to similar improvement in glycaemic control after 30 weeks.	FALSE	FALSE	FALSE	FALSE	FALSE	FALSE
3003	Pfizer Press Release_2021_from_web.txt	18	pfizer and biontech expect to start additional studies in children between the ages of 5 and 11 over the next couple of months, and in children younger than 5 later in 2021. safety and efficacy in subjects 12 to 15 years of age are already being evaluated in the global phase 3 study (c4591001) and the relevant data are planned to be submitted to the regulatory authorities in the second quarter of…	FALSE	FALSE	FALSE	FALSE	FALSE	FALSE
3002	Sharma_2017	68	additionally, koren et al was also deemed to be at high risk of selection bias due to the absence of adequate randomisation of participants.31 kim et al was at high risk of reporting bias as all outcomes, for example, change in hba1c were reported in absolute terms without adjustment (despite imbalance in gender and baseline fasting plasma glucose after randomisation) and no comparative analysis …	FALSE	FALSE	FALSE	FALSE	FALSE	FALSE
3001	Nauck_2007	200	over 52 weeks, patients on stable doses of metformin treated with glipizide gained weight, while those receiving sitagliptin lost weight, with a clinically meaningful between-treatment difference of 2.5 kg observed.	FALSE	FALSE	FALSE	FALSE	FALSE	FALSE
3000	Nauck_2007	37	in prior clinical studies, sitagliptin added to ongoing metformin monotherapy significantly improved fasting and postprandial glycaemic control and measures of b-cell function in patients with type 2 diabetes [17,18].	FALSE	FALSE	FALSE	FALSE	FALSE	FALSE
2999	Sharma_2017	113	the risk of requiring a change in treatment or initiating insulin was found to be lower with sitagliptin, suggesting that sitagliptin patients are less likely to need treatment change over longer follow-up.	FALSE	FALSE	FALSE	FALSE	FALSE	FALSE
631	Leder_2015	170	bone resorption (ctx) was maximally suppressed after 1-month of denosumab, whereas bone formation (osteocalcin) was not maximally suppressed until 12-24 months of denosumab treatment.	FALSE	FALSE	TRUE	FALSE	FALSE	FALSE
630	Arechavaleta_2011	91	the percentage of patients with an hba1c < 7.0% at week 30 in the pp population was lower for the sitagliptin group (52.4%; n/n = 232/443) compared with the glimepiride group (59.6%; n/n = 260/436)	FALSE	FALSE	TRUE	FALSE	FALSE	FALSE
2998	Seck_2010	22	in studies of up to 30 weeks, sitagliptin, a dpp4 inhibitor, added when metformin alone did not provide adequate glycaemic control, significantly many patients with type 2 diabetes do not achieve or maintain glycaemic goals with a single antihyperglycaemic agent and require additional therapy.	FALSE	FALSE	FALSE	FALSE	FALSE	FALSE
179	VERO subgroup analysis	30	in this double-blind, multinational, multicenter trial, postmenopausal women with at least 2 moderate or 1 severe vfx, according to the classification of genant and colleagues,(13) and a bmd t-score of –1.5 were enrolled.	TRUE	FALSE	FALSE	TRUE	FALSE	FALSE
2997	Leder_2015	185	first, this study clearly illustrates the importance of the order of anabolic versus antiresorptive therapy with denosumab.	FALSE	FALSE	FALSE	FALSE	FALSE	FALSE
80	Nauck_2007	85	for change from baseline in hba1c, sitagliptin was considered non-inferior to glipizide if the upper boundary of the two-sided 95% confidence interval (ci) for the mean difference between sitagliptin and glipizide was less than the margin, d ¼ 0.3%.	FALSE	TRUE	FALSE	FALSE	FALSE	FALSE
2996	TWICE study	34	while the 56.5-μg once-weekly regimen of teriparatide has demonstrated high efficacy, it is known to be associated with low rates of treatment continuation [10].	FALSE	FALSE	FALSE	FALSE	FALSE	FALSE
2995	Seck_2010	23	metformin is recommended as the first-line therapy for most patients with type 2 diabetes.	FALSE	FALSE	FALSE	FALSE	FALSE	FALSE
2994	Leder_2013	11	conversely, 12 months of concomitant denosumab and teriparatide therapy increases bmd more than either drug alone.	FALSE	FALSE	FALSE	FALSE	FALSE	FALSE
2993	Sharma_2017	59	included studies consisted of seven rcts28–34 and five non-randomised (table 1).35–39 among the rcts, four studies used glimepiride exclusively as the sulfonylurea comparator,28–30 34 two studies exclusively used glipizide,32 33 while one study used glibenclamide.31 among the non-randomised studies, use of various sulfonylureas were permitted.	FALSE	FALSE	FALSE	FALSE	FALSE	FALSE
2992	Sharma_2017	134	non-randomised studies also reported that there was a lower likelihood of treatment change after initiation of sitagliptin compared to sulfonylureas.	FALSE	FALSE	FALSE	FALSE	FALSE	FALSE
2991	Sharma_2017	51	adjusted data (adjusted or or hr with 95% ci) from non-randomised studies were used where available.	FALSE	FALSE	FALSE	FALSE	FALSE	FALSE
107	Krobot_KJ_2012	86	consistent with this result using a similar hba1c-adjusted analysis, the adjusted risk of confirmed hypoglycemia was 93% lower with sitagliptin relative to another sulfonylurea, glimepiride, in a 30-week study23.	FALSE	FALSE	TRUE	TRUE	FALSE	FALSE
2990	Zaccardi_F_2020	108	these data provide evidence that gliclazide mr has an important role in clinical practice and further investigations on dose, other safety outcomes and patient weight are needed to elucidate the entire risk-benefit profile of this medication.	FALSE	FALSE	FALSE	FALSE	FALSE	FALSE
722	Hartley_P_2015	75	a secondary efficacy endpoint was the change from baseline in fasting plasma glucose (fpg) after 30 weeks of treatment.	FALSE	TRUE	FALSE	FALSE	FALSE	FALSE
2989	Zaccardi_F_2020	72	thus far, conflicting results have been reported when comparing sus and dpp-4 inhibitors as general medication classes.	FALSE	FALSE	FALSE	FALSE	FALSE	FALSE
2988	VERO subgroup analysis	159	in the preplanned subgroup analyses of the phase 3 denosumab and abaloparatide trials, no significant antifracture effects of those two drugs on nvfx in patients with a history of this type of fracture were found.(11,12)	FALSE	FALSE	FALSE	FALSE	FALSE	FALSE
2987	Sharma_2017	5	results seven rcts and five non-randomised studies were eligible for inclusion from 1335 articles retrieved.	FALSE	FALSE	FALSE	FALSE	FALSE	FALSE
629	Arechavaleta_2011	99	the median percent change from baseline (95% ci) in tg was −5.3% (−9.0, −1.6) in the sitagliptin group and 2.1% (−1.7, 5.9) in the glimepiride group, resulting in a between-group difference of −6.1% (−10.4, −1.7), also favouring sitagliptin.	FALSE	FALSE	TRUE	FALSE	FALSE	FALSE
2986	Leder_2015	186	the bone loss that occurs in patients switching from denosumab to teriparatide was an unexpected finding.	FALSE	FALSE	FALSE	FALSE	FALSE	FALSE
2985	Nauck_2007	180	in both treatment groups, homab increased, with a significantly greater change occurring in the glipizide group than in the sitagliptin group at week 52.	FALSE	FALSE	FALSE	FALSE	FALSE	FALSE
2984	Leder_2015	181	in this study, we have demonstrated that in postmenopausal osteoporosis, switching therapy from teriparatide to denosumab further increases bone mineral density at all measured sites whereas switching therapy from denosumab to teriparatide results in transient bone loss at the hip and spine and progressive bone loss at the radius shaft.	FALSE	FALSE	FALSE	FALSE	FALSE	FALSE
2983	VERO subgroup analysis	92	although none of the subgroups analyzed acted as an effect modifier, the significant treatment effect in favor of teriparatide found in the entire population was numerically greater in the subgroups of patients with 2 prevalent vfx (risk ratio 0.28; 95% ci 0.09–0.81), patients with a prior major nvfx (risk ratio 0.27; 95% ci 0.13–0.58), the oldest patient group (aged 76.8 years) (risk ratio 0.33;…	FALSE	FALSE	FALSE	FALSE	FALSE	FALSE
1005	Zaccardi_F_2020	44	exploratory subgroup analyses for the primary effectiveness outcome were performed in the full hd-ps-matched cohort according to the baseline characteristics of age, diabetes duration and hba1c as continuous variables; and sex, ethnicity, kidney disease and cardiovascular disease (chronic coronary syndromes, cerebrovascular accident, heart failure, peripheral vascular disease, other vascular dise…	TRUE	FALSE	FALSE	FALSE	FALSE	FALSE
2982	VERO subgroup analysis	149	these results confirm previous findings from two double-dummy, active-controlled trials that included the comparison of the fracture incidence between groups as secondary or exploratory endpoints.	FALSE	FALSE	FALSE	FALSE	FALSE	FALSE
2981	Leder_2015	194	it is also significantly greater than the magnitude of the reported “overshoot” in bone turnover observed in patients stopping denosumab after 24 months of treatment.7	FALSE	FALSE	FALSE	FALSE	FALSE	FALSE
2980	Arechavaleta_2011	23	furthermore, when added to metformin the risk of hypoglycaemia with sitagliptin is similar to that observed when placebo is added to metformin [5,7].	FALSE	FALSE	FALSE	FALSE	FALSE	FALSE
738	VERO subgroup analysis	23	using the data from the vero trial, we examined whether the treatment effect on the incidence of new fractures observed in the entire population as reported by kendler and colleagues(1) was heterogeneous across predefined subgroups by clinically relevant baseline characteristics.	FALSE	FALSE	FALSE	FALSE	FALSE	FALSE
2979	Zaccardi_F_2020	12	individualization of second-line medication depends on a number of considerations, including cost, body weight, cardiovascular risk factors and risk of hypoglycaemia.2–4 despite the introduction of newer t2d treatments, glycaemic control remains unsatisfactory in many patients.6 a recent retrospective study of 10 256 patients with t2d initiating second-line treatment in germany and the uk found t…	FALSE	FALSE	FALSE	FALSE	FALSE	FALSE
2978	Krobot_KJ_2012	80	discussion as previously published, the addition of sitagliptin to metformin met the criterion for establishing non-inferiority of hba1c-lowering efficacy after 52 weeks compared to the addition of glipizide in patient with type 2 diabetes21.	FALSE	FALSE	FALSE	FALSE	FALSE	FALSE
628	Seck_2010	127	for the apt cohort, the ls mean change from baseline (95% ci) in fpg was )0.6 mmol ⁄ l ()0.8, )0.3)	FALSE	FALSE	TRUE	FALSE	FALSE	FALSE
2977	Arechavaleta_2011	22	sitagliptin, a dipeptidyl peptidase-4 (dpp-4) inhibitor, is an incretin-based therapy that is effective and well tolerated when used in addition to metformin therapy [4–6].	FALSE	FALSE	FALSE	FALSE	FALSE	FALSE
2976	Sharma_2017	77	meta-analysis showed that, compared to sulfonylureas, treatment with sitagliptin produced a similar glycaemic change, as measured by reductions in hba1c from baseline: (weighted mean difference (wmd) in hba1c 0.05%; 95% ci −0.03% to 0.12%; i2=0%))	FALSE	FALSE	FALSE	FALSE	FALSE	FALSE
721	Hartley_P_2015	72	2.3 study endpoints the primary efficacy endpoint was the change from baseline in hba1c after 30 weeks of treatment.	FALSE	TRUE	FALSE	FALSE	FALSE	FALSE
131	Hartley_P_2015	18	this randomized, double-blind, non-inferiority study compared the efficacy and tolerability of sitagliptin with glimepiride in elderly patients with type 2 diabetes mellitus and inadequate glycemic control with diet and exercise alone.	TRUE	FALSE	FALSE	TRUE	FALSE	FALSE
627	Seck_2010	7	[95% confidence interval (ci)] was )0.54% ()0.64, )0.45) with sitagliptin (n = 248) and )0.51% ()0.60, )0.42) with glipizide (n = 256).	FALSE	FALSE	TRUE	FALSE	FALSE	FALSE
2975	Seck_2010	216	as less than half of the randomised population was included in the pp analyses at 2 years, an apt analysis was performed and the results were consistent with and supported the hba1c and fpg results from the pp analyses.	FALSE	FALSE	FALSE	FALSE	FALSE	FALSE
2974	Leder_2015	149	in women switching from teriparatide to denosumab, total hip bmd continued to increase resulting in 48-month increases of 6.6±3.3%.	FALSE	FALSE	FALSE	FALSE	FALSE	FALSE
2973	Sharma_2017	27	we required that all studies have a minimum of 1-month patient follow-up after initiation with sitagliptin or sulfonylurea for outcomes (however, a minimum of 3 months was required for reported changes in hba1c).	FALSE	FALSE	FALSE	FALSE	FALSE	FALSE
2972	Hartley_P_2015	122	non-inferiority of the addition of sitagliptin compared with sulfonylureas in patients with t2dm and inadequate glycemic control on metformin has previously been established [23–25].	FALSE	FALSE	FALSE	FALSE	FALSE	FALSE
1004	Krobot_KJ_2012	5	methods: data for this analysis were from the aforementioned 52-week, randomized, double-blind, active-controlled study.	TRUE	FALSE	FALSE	FALSE	FALSE	FALSE
2971	Seck_2010	0	safety and efficacy of treatment with sitagliptin or glipizide in patients with type 2 diabetes inadequately controlled on metformin: a 2-year study summary	FALSE	FALSE	FALSE	FALSE	FALSE	FALSE
2970	hand_extraction_notes.txt	9	https://www.pfizer.com/news/press-release/press-release-detail/pfizer-and-biontech-commence-global-clinical-trial-evaluate	FALSE	FALSE	FALSE	FALSE	FALSE	FALSE
1003	Seck_2010	85	statistical analyses the statistical analysis plan for the year 2 analysis was written as part of the protocol and the statistical analysis plan before the initial unblinding for the primary analysis of year 1 data.	TRUE	FALSE	FALSE	FALSE	FALSE	FALSE
2969	Sharma_2017	67	a lack of blinding of participants and personnel put both srivastava et al and koren et al at high risk of bias.31 34	FALSE	FALSE	FALSE	FALSE	FALSE	FALSE
2968	Leder_2015	30	unlike the vast majority of chronic diseases, approved osteoporosis treatments are generally limited to the use of a single drug at a fixed dose and dosing frequency.	FALSE	FALSE	FALSE	FALSE	FALSE	FALSE
2967	Hartley_P_2015	49	in a phase iii, randomized, double-blind, placebocontrolled study, treatment with sitagliptin monotherapy produced rapid and sustained glucose lowering in elderly patients with t2dm, without associated hypoglycemia or increased body weight [19].	FALSE	FALSE	FALSE	FALSE	FALSE	FALSE
720	Arechavaleta_2011	59	the primary hypothesis test assessed whether sitagliptin is noninferior compared with glimepiride regarding change from baseline in hba1c at week 30.	FALSE	TRUE	FALSE	FALSE	FALSE	FALSE
2966	Hartley_P_2015	57	all patients provided written informed consent to participate, and the study protocol was reviewed and approved by the appropriate committees and authorities for each study site.	FALSE	FALSE	FALSE	FALSE	FALSE	FALSE
2965	Nauck_2007	47	all patients provided written informed consent to participate, and the study protocol was reviewed and approved by the appropriate committees and authorities for each study site.	FALSE	FALSE	FALSE	FALSE	FALSE	FALSE
2964	Seck_2010	32	the previously reported results from the first year of the present study (9) showed that compared with the addition of glipizide therapy, the addition of sitagliptin to metformin provided similar glycaemic efficacy with a markedly lower incidence of hypoglycaemia and with weight loss compared with weight gain with the sulfonylurea.	FALSE	FALSE	FALSE	FALSE	FALSE	FALSE
2963	Seck_2010	244	in summary, the addition of sitagliptin to ongoing metformin monotherapy provided similar hba1clowering efficacy after 2 years of treatment compared with the addition of glipizide.	FALSE	FALSE	FALSE	FALSE	FALSE	FALSE
2962	Seck_2010	239	in agreement with this finding, results from shorter-term studies of the addition of sitagliptin to ongoing metformin therapy have demonstrated small (_x0018_0.5 kg) reductions from baseline in body weight (6–8).	FALSE	FALSE	FALSE	FALSE	FALSE	FALSE
195	Hartley_P_2015	68	patients who initially received sitagliptin 50 mg once daily (as well as those for whom the dose was down-titrated from 100 to 50 mg once daily) were to be discontinued from the study if their egfr was consistently\30 ml/min/1.73 m2.	FALSE	FALSE	FALSE	FALSE	FALSE	TRUE
2961	Sharma_2017	47	the methodological quality of non-randomised studies included was assessed using the newcastle-ottawa quality assessment scale.25	FALSE	FALSE	FALSE	FALSE	FALSE	FALSE
626	Nauck_2007	111	the upper limit of the two-sided 95% ci for the between-group ls mean difference (0.08%) was less than the prespecified non-inferiority margin of 0.3%, satisfying the primary hypothesis of non-inferiority of sitagliptin to glipizide in lowering hba1c when co-administered with metformin.	FALSE	FALSE	TRUE	FALSE	FALSE	FALSE
2960	Sharma_2017	73	derosa et al also had significant loss to follow-up and failed to describe it with sufficient clarity or evaluate whether this may have biased results.35 further details on methodological approaches used to control confounding in each of the five non-randomised studies are provided in online supplementary table s5.	FALSE	FALSE	FALSE	FALSE	FALSE	FALSE
2959	Leder_2015	192	bone resorption, as measured by median ctx, increased by 183% over the original baseline 6 months after switching from denosumab to teriparatide and bone formation, as measured by median osteocalcin, increased by 275%.	FALSE	FALSE	FALSE	FALSE	FALSE	FALSE
2958	Sharma_2017	63	the study population ranged from 34 individuals in the smallest rct30 to 1172 in the largest.33 non-randomised study sizes ranged from 69 participants to 20 529 individuals in the largest cohort study.36 37 the mean age of participants ranged from 54.3 years to 59.6 years in the rcts and 46.9 years to 64.2 years in the non-randomised studies.	FALSE	FALSE	FALSE	FALSE	FALSE	FALSE
2957	Nauck_2007	215	in summary, the addition of sitagliptin compared with the addition of glipizide provided similar hba1c-lowering efficacy after 52 weeks of treatment in patients with type 2 diabetes with inadequate glycaemic control on metformin monotherapy.	FALSE	FALSE	FALSE	FALSE	FALSE	FALSE
1002	Hartley_P_2015	87	the study was designed to have 93 % power to declare non-inferiority based on the expectation that the pp population would have 176 patients per group, and the assumption that the true, underlying difference (sitagliptin minus glimepiride) in hba1c is 0.1 % and the standard deviation (sd) of the change from baseline in hba1c is 0.8 %.	TRUE	FALSE	FALSE	FALSE	FALSE	FALSE
1001	Zaccardi_F_2020	40	the cox proportional hazards model was used to estimate hazard ratios (hrs) with 95% confidence intervals (ci) for all hba1c outcomes.	FALSE	FALSE	FALSE	FALSE	FALSE	FALSE
625	Nauck_2007	115	although treatment with glipizide provided greater initial hba1c lowering, with the maximum between-group difference observed at week 24 (figure 2a), treatment with sitagliptin was significantly more durable (i.e. smaller rise in hba1c from week 24 to week 54) than that with glipizide [cod (95% ci): 0.008%/week (0.005, 0.010) vs. 0.011%/week (0.008, 0.013), respectively; between-group difference …	FALSE	FALSE	TRUE	FALSE	FALSE	FALSE
130	Hartley_P_2015	51	the present study prospectively assessed the efficacy and tolerability of sitagliptin compared with glimepiride in elderly patients with t2dm and inadequate glycemic control with diet and exercise alone.	TRUE	FALSE	FALSE	TRUE	FALSE	FALSE
2956	Zaccardi_F_2020	73	a study in large hd-ps matched populations from claims data have shown no difference in effectiveness between the general categories of sus and dpp-4 inhibitors for lowering hba1c <7.0% (53 mmol/mol), although the study did not report the sus used.18 one meta-analysis of randomized clinical trials found that patients treated with sus have a significantly greater reduction in hba1c and would proba…	FALSE	FALSE	FALSE	FALSE	FALSE	FALSE
2955	Sharma_2017	41	this included data examining the risk of needing treatment change or insulin initiation after commencement of sitagliptin compared to sulfonylureas.	FALSE	FALSE	FALSE	FALSE	FALSE	FALSE
2954	Hartley_P_2015	118	4 discussion in this multicenter, double-blind study, elderly patients with t2dm and inadequate glycemic control with diet and exercise were randomized to treatment with either sitagliptin or glimepiride for 30 weeks.	FALSE	FALSE	FALSE	FALSE	FALSE	FALSE
2953	TWICE study	52	this was a 48-week, multicenter, randomized, double-blind, double-dummy, active-controlled, non-inferiority trial conducted in japan (japiccti-163477).	FALSE	FALSE	FALSE	FALSE	FALSE	FALSE
2952	Leder_2015	142	in women switching from teriparatide to denosumab, mean (± standard deviation) lumbar spine bmd continued to increase resulting in 48-month increases of 18.3±8.5%.	FALSE	FALSE	FALSE	FALSE	FALSE	FALSE
2951	Zaccardi_F_2020	38	this was based on a logistic regression model using baseline covariates, which were deemed a priori confounders of the association between treatment and outcome (table s2), and 300 empirical covariates identified from the data dimensions clinical, referral and drug prescriptions.16 to exclude patients treated most contrary to prediction, symmetric propensity score trimming was performed and asses…	FALSE	FALSE	FALSE	FALSE	FALSE	FALSE
2950	Leder_2013	34	in contrast, in the denosumab and teriparatide administration (data) study, we reported that 12 months of concurrent denosumab and teriparatide increased spine and hip bmd more than either drug alone and to a greater degree than has been achieved with any currently available agent (10).	FALSE	FALSE	FALSE	FALSE	FALSE	FALSE
624	Seck_2010	114	in the pp cohort, the proportion of randomised patients with an hba1c < 7% at the end of the 2nd year was similar between the sitagliptin (63%;	FALSE	FALSE	TRUE	FALSE	FALSE	FALSE
2949	Seck_2010	195	at study end, sitagliptin and glipizide provided similar glycaemic control (i.e. reductions in hba1c and fpg) when added to metformin.	FALSE	FALSE	FALSE	FALSE	FALSE	FALSE
2948	Arechavaleta_2011	150	however, with the exception of the increased incidence of hypoglycaemia for patients treated with glimepiride, both sitagliptin and glimepiride were generally well tolerated over the 30 weeks of study, with few patients discontinuing treatment because of adverse events.	FALSE	FALSE	FALSE	FALSE	FALSE	FALSE
2947	Gray_2021	2	background: pregnant and lactating women were excluded from initial coronavirus disease 2019 vaccine trials; thus, data to guide vaccine decision making are lacking.	FALSE	FALSE	FALSE	FALSE	FALSE	FALSE
2946	Sharma_2017	39	outcomes examined compared sitagliptin and sulfonylurea for change from baseline in hba1c (%), fasting plasma glucose (mmol/l), weight (kg), body mass index (bmi) (kg/m2), systolic and diastolic blood pressure (mm hg), total cholesterol (mmol/mol) and triglycerides (mmol/mol) and the number of individuals achieving hba1c at study end of <7% and <6.5%.	FALSE	FALSE	FALSE	FALSE	FALSE	FALSE
623	Leder_2013	108	bmd at the distal radius increased by 2.1 ± 3.1% in the denosumab group and by 2.2 ± 3.1% in the combination group (p < .01 for both comparisons vs baseline).	FALSE	FALSE	TRUE	FALSE	FALSE	FALSE
787	Arechavaleta_2011	78	the most common reasons for exclusion from the pp population were no treatment data at week 30 (10.9 and 13.5% of the sitagliptin and glimepiride groups, respectively) and <85% drug compliance (3.1 and 3.3% of the sitagliptin and glimepiride groups, respectively).	FALSE	FALSE	FALSE	TRUE	FALSE	FALSE
622	Nauck_2007	129	no meaningful changes in homa-ir were found at week 52, although quicki was significantly increased from baseline with sitagliptin relative to glipizide (table 2).	FALSE	FALSE	TRUE	FALSE	FALSE	FALSE
621	Leder_2013	99	spine bmd increased more in the combination group (12.9 ± 5.0%) than in the teriparatide (9.5 ± 5.9%) or denosumab (8.3 ± 3.4%) groups (p = .01, combination vs teriparatide; p = .008, combination vs denosumab).	FALSE	FALSE	TRUE	FALSE	FALSE	FALSE
1000	Seck_2010	43	compliance with treatment was assessed as the proportion of study drug taken in relation to that prescribed over 2 years.	FALSE	FALSE	FALSE	FALSE	FALSE	FALSE
2945	Hartley_P_2015	0	efficacy and tolerability of sitagliptin compared with glimepiride in elderly patients with type 2 diabetes mellitus and inadequate glycemic control: a randomized, double-blind, non-inferiority trial abstract objective	FALSE	FALSE	FALSE	FALSE	FALSE	FALSE
1031	Arechavaleta_2011	80	the mean dose of glimepiride after week 18 (at the end of the up-titration period) was 2.1 mg daily.	FALSE	FALSE	FALSE	FALSE	FALSE	TRUE
2944	Sharma_2017	21	dipeptidyl-peptidase-4 (dpp-4) inhibitors and sulfonylureas represent two of the largest classes of therapy prescribed worldwide.5 6 sitagliptin has been the most extensively prescribed dpp-4 inhibitor in the uk and usa,7 while alongside metformin, sulfonylureas such as gliclazide are the most widely prescribed oral antidiabetic agent for t2dm.5 sitagliptin slows the inactivation of incretin horm…	FALSE	FALSE	FALSE	FALSE	FALSE	FALSE
2943	Krobot_KJ_2012	99	in the accord trial, the risk of severe hypoglycemia was significantly higher in women than men with type 2 diabetes regardless of treatment regimen32.	FALSE	FALSE	FALSE	FALSE	FALSE	FALSE
786	Arechavaleta_2011	79	baseline demographics and efficacy-related characteristics of the pp population were generally similar to those of the randomized cohort (table 1).	FALSE	FALSE	FALSE	TRUE	FALSE	FALSE
2942	Seck_2010	212	as add-on treatment to metformin, after 2-years, the glucose-lowering efficacy with sitagliptin and glipizide was similar.	FALSE	FALSE	FALSE	FALSE	FALSE	FALSE
2941	TWICE study	105	furthermore, the percentage change in lumbar spine (l2–l4) bmd at the final time point up to week 48 in the tower trial was 5.3% in subjects who received the 56.5-μg once-weekly regimen and 0.5% in those who received placebo, showing a difference in percentage change (95% confidence interval [ci]) of 4.8% (3.9–5.8%) between the 56.5-μg once-weekly regimen and placebo [7].	FALSE	FALSE	FALSE	FALSE	FALSE	FALSE
426	Nauck_2007	151	the incidence of overall gastrointestinal events was similar in the sitagliptin and glipizide groups (20.4 vs. 19.3%, respectively) and the incidence of prespecified gastrointestinal events [abdominal pain, diarrhoea, nausea and vomiting (table 3)] was not significantly different between groups.	FALSE	FALSE	FALSE	FALSE	TRUE	FALSE
2940	Hartley_P_2015	48	sitagliptin has been found to be effective and well-tolerated in patients with moderate/severe renal insufficiency, including end-stage renal disease [17, 18], which is of particular importance to the elderly in view of the decline in renal function with age.	FALSE	FALSE	FALSE	FALSE	FALSE	FALSE
620	Arechavaleta_2011	98	the ls mean percent change from baseline (95% ci) for hdl-c was 4.4% (1.8, 7.0) in the sitagliptin group and 0.9% (−1.7, 3.5) in the glimepiride group, resulting in a betweengroup difference of 3.5% (0.6, 6.5) favouring sitagliptin.	FALSE	FALSE	TRUE	FALSE	FALSE	FALSE
2939	Leder_2015	161	when patients originally treated with denosumab switched to teriparatide, radius bmd progressively decreased resulting in net 0-48 month decrease of −1.8±5.9%.	FALSE	FALSE	FALSE	FALSE	FALSE	FALSE
2938	gill_2021	56	however, smith et al13 found that fewer than 2% of coronavirus disease 2019 (covid-19) clinical trials listed on international registries included pregnant patients.	FALSE	FALSE	FALSE	FALSE	FALSE	FALSE
2937	Krobot_KJ_2012	38	the purpose of the present analysis was to evaluate the relative risk of hypoglycemic events in patients treated with sitagliptin versus glipizide after adjusting for the most recently measured hba1c value.	FALSE	FALSE	FALSE	FALSE	FALSE	FALSE
2936	TWICE study	228	thus, the improved safety and treatment continuation with the 28.2-μg twice-weekly regimen raises the likelihood that patients will continue treatment with teriparatide for the maximum treatment duration, suggesting that patients will be able to benefit from greater therapeutic efficacy.	FALSE	FALSE	FALSE	FALSE	FALSE	FALSE
106	Krobot_KJ_2012	88	in addition, the adjusted risk of severe hypoglycemia was significantly higher for patients treated with glipizide relative to sitagliptin in the present study.	FALSE	FALSE	TRUE	TRUE	FALSE	FALSE
2935	Hartley_P_2015	43	sitagliptin is an oral aha with characteristics that may provide particular benefits for the treatment of t2dm among elderly patients [14].	FALSE	FALSE	FALSE	FALSE	FALSE	FALSE
2934	Sharma_2017	66	quality assessment risk of bias assessment for rcts out of seven rcts, three studies were judged to be at high risk of bias in one of the seven domains examined as shown in online supplementary table s3.	FALSE	FALSE	FALSE	FALSE	FALSE	FALSE
619	Arechavaleta_2011	132	compared with sitagliptin, a slightly higher percentage of patients in the glimepiride group had an hba1c goal of ≤7% at week 30, reflecting the slightly greater mean reduction in the hba1c observed in the glimepiride group.	FALSE	FALSE	TRUE	FALSE	FALSE	FALSE
2933	Leder_2015	132	of the 94 women enrolled in the data study, 83 completed 24-months of treatment and were considered for participation in data-switch.	FALSE	FALSE	FALSE	FALSE	FALSE	FALSE
2932	Krobot_KJ_2012	8	complementary log-log regression random effects models with terms for treatment, most recently measured hba1c value, time (i.e., days since randomization), gender, and age (5 or _x0004_65	FALSE	FALSE	FALSE	FALSE	FALSE	FALSE
2931	Leder_2013	127	serum p1np, which had decreased similarly in the denosumab and combination groups at month 12 remained similarly suppressed thereafter (−59 ± 28% and −65 ± 18%, respectively).	FALSE	FALSE	FALSE	FALSE	FALSE	FALSE
178	Hartley_P_2015	53	patients who had been previously treated with a dpp-4 inhibitor, or had been treated with insulin or glp-1 mimetics (e.g., liraglutide, exenatide) within 8 weeks prior to screening, or peroxisome proliferator-activated receptor (ppar)-c agonists within 16 weeks prior to screening, were excluded.	FALSE	FALSE	FALSE	TRUE	FALSE	FALSE
618	Krobot_KJ_2012	14	[95% ci: 0.03, 0.12], p50.001) and older (hr ¼ 0.02	FALSE	FALSE	TRUE	FALSE	FALSE	FALSE
425	Arechavaleta_2011	11	relative to baseline, sitagliptin was associated with a mean weight loss (−0.8 kg), whereas glimepiride was associated with a mean weight gain (1.2 kg), yielding a between-group difference of −2.0 kg (p < 0.001).	FALSE	FALSE	FALSE	FALSE	TRUE	FALSE
2930	Leder_2013	129	finally, serum ctx, which decreased similarly in both the denosumab and combination groups at month 12, remained similarly suppressed at month 24 (−49 ± 40% and −57 ± 33%, respectively, not significant for the between-group comparison in net auc and the between-group comparison at each time point).	FALSE	FALSE	FALSE	FALSE	FALSE	FALSE
2929	Seck_2010	28	after 2 years of treatment, the glucoselowering efficacy with sitagliptin was similar to that observed with glipizide when added to ongoing metformin therapy.	FALSE	FALSE	FALSE	FALSE	FALSE	FALSE
785	Leder_2013	14	participants—participants were 94 postmenopausal women with osteoporosis.	FALSE	FALSE	FALSE	TRUE	FALSE	FALSE
2928	Hartley_P_2015	146	metformin, the most commonly used aha in patients with t2dm, is to be used with caution in patients [80 years of age and is not recommended for use in patients with significant renal compromise [27], thiazolidinediones are not typically used in elderly patients because of the risk of heart failure [28], and the use of a-glucosidase inhibitors is limited by their gastrointestinal adverse effects.	FALSE	FALSE	FALSE	FALSE	FALSE	FALSE
2927	Neer_2001	44	treatment protocol and follow-up studies	FALSE	FALSE	FALSE	FALSE	FALSE	FALSE
784	Krobot_KJ_2012	61	treatment groups were generally balanced for patient baseline characteristics.	FALSE	FALSE	FALSE	TRUE	FALSE	FALSE
617	Zaccardi_F_2020	56	the median durability times were 2.6 and 2.5 years for gliclazide mr and sitagliptin, respectively, with a log-rank test p = .135; corresponding release; ons, office for national statistics estimates for persistence were 2.7 and 2.5 years, with a log-rank test p = .119 (figure 3).	FALSE	FALSE	TRUE	FALSE	FALSE	FALSE
12	Krobot_KJ_2012	73	the adjusted hr for age was 2.0, indicating that glipizide-treated patients _x0004_65	FALSE	FALSE	TRUE	FALSE	TRUE	FALSE
999	Arechavaleta_2011	3	the primary analysis assessed whether sitagliptin is non-inferior to glimepiride in reducing hba1c at week 30 (based on the criterion of having an upper bound of the 95% ci less than the prespeciﬁed non-inferiority bound of 0.4%).	TRUE	FALSE	FALSE	FALSE	FALSE	FALSE
2926	Zaccardi_F_2020	65	lastly, explorative interactions were assessed for all outcomes (table s11) and results for hba1c considered as a continuous outcome were consistent with those of the main analysis	FALSE	FALSE	FALSE	FALSE	FALSE	FALSE
2925	Leder_2015	71	the original data study was 24-month, open label, randomized controlled trial.	FALSE	FALSE	FALSE	FALSE	FALSE	FALSE
229	Nauck_2007	54	x0001_ 6.5 and _x0002_10% directly entered a 2-week placebo run-in period and were eligible to be randomized.	FALSE	FALSE	FALSE	FALSE	FALSE	TRUE
2924	Sharma_2017	53	however, given the wide range of research methods identified, significant variation in duration of follow-up across studies and overlapping patient populations in some studies, a meta-analysis across all studies was not deemed appropriate.	FALSE	FALSE	FALSE	FALSE	FALSE	FALSE
616	Seck_2010	151	[betweengroup difference (95% ci) = 8.4% (2.5, 14.3)] from a mean baseline of approximately 2.5 mmol ⁄ l. for hdl-c, ls mean percent changes from baseline were 4.4% and 1.3% with sitagliptin and glipizide respectively [between-group difference (95% ci)	FALSE	FALSE	TRUE	FALSE	FALSE	FALSE
615	Nauck_2007	114	this minimal between-group difference supported the pp results regarding non-inferiority of sitagliptin to glipizide.	FALSE	FALSE	TRUE	FALSE	FALSE	FALSE
2923	Bethesda _2021_from_web.txt	278	individuals who receive treatment with immunosuppressive therapy, including cytotoxic agents or systemic corticosteroids, eg, for cancer or an autoimmune disease, or planned receipt throughout the study.	FALSE	FALSE	FALSE	FALSE	FALSE	FALSE
215	Seck_2010	108	at study end, 16% of the glipizide-treated patients were on a dose of 20 mg per day.	FALSE	FALSE	FALSE	TRUE	FALSE	TRUE
424	Nauck_2007	11	the proportion of patients experiencing hypoglycaemia episodes was significantly (p < 0.001) higher with glipizide (32%) than with sitagliptin (5%), with 657 events in glipizide-treated patients compared with 50 events in sitagliptin-treated patients.	FALSE	FALSE	FALSE	FALSE	TRUE	FALSE
2922	Sharma_2017	116	only 2 rcts reported data on markers of cardiovascular disease and these did not show any clinically significant change being achieved in blood pressure or lipids through being prescribed sitagliptin or sulfonylureas as add-on to metformin.	FALSE	FALSE	FALSE	FALSE	FALSE	FALSE
2921	Sharma_2017	100	two cohort studies reported longerterm outcomes, relating to time before a treatment change or insulin initiation was needed.	FALSE	FALSE	FALSE	FALSE	FALSE	FALSE
2920	Hartley_P_2015	1	the aim of this study was to evaluate the efficacy and tolerability of sitagliptin compared with glimepiride in elderly patients with type 2 diabetes mellitus (t2dm) and inadequate glycemic control with diet and exercise alone.	FALSE	FALSE	FALSE	FALSE	FALSE	FALSE
2919	VERO subgroup analysis	158	this risk reduction in the vero trial is similar to the 55% reduction in clinical fractures observed in the 3-year fracture intervention trial (fit) i trial, where alendronate was compared with placebo in a study cohort with similar clinical characteristics, including the presence of baseline vfx.(25)	FALSE	FALSE	FALSE	FALSE	FALSE	FALSE
2918	Sharma_2017	7	non-randomised studies identified consisted of four prospective and one retrospective cohort study.	FALSE	FALSE	FALSE	FALSE	FALSE	FALSE
423	Arechavaleta_2011	124	[ls mean change (95% ci) = −0.8 kg (−1.1, −0.5)] and increased from baseline with glimepiride [1.2 kg (0.9, 1.5)], resulting in a significant between-group difference of −2.0 kg (p < 0.001) (figure 4).	FALSE	FALSE	FALSE	FALSE	TRUE	FALSE
2917	Leder_2015	211	bone mineral density, however, has proven to be a reliable, though imperfect, predictor of anti-fracture efficacy in patients treated with osteoporosis medications, including denosumab and teriparatide.29,30	FALSE	FALSE	FALSE	FALSE	FALSE	FALSE
422	Nauck_2007	159	x0003_1.5 kg (_x0003_2.0, _x0003_0.9)] and significantly increased with glipizide [1.1 kg (0.5, 1.6)] relative to baseline, with a between-treatment difference of _x0003_2.5 kg (_x0003_3.1, _x0003_2.0; p < 0.001)	FALSE	FALSE	FALSE	FALSE	TRUE	FALSE
2916	Zaccardi_F_2020	85	the present study was restricted to patients with ≥2 prescriptions of the study drug without a ≥90-day gap between termination of the first prescription and initiation of the second.	FALSE	FALSE	FALSE	FALSE	FALSE	FALSE
421	Seck_2010	188	the addition of sitagliptin to metformin over the 2-year treatment period was associated with a reduction in body weight relative to baseline	FALSE	FALSE	FALSE	FALSE	TRUE	FALSE
2915	Leder_2013	121	in the denosumab group, serum oc, which had decreased by 55 ± 20% at month 12, remained similarly suppressed at months 18 and 24.	FALSE	FALSE	FALSE	FALSE	FALSE	FALSE
420	Arechavaleta_2011	14	compared to treatment with glimepiride, treatment with sitagliptin was associated with a lower risk of hypoglycaemia and with weight loss versus weight gain (clinicaltrials.gov: nct00701090).	FALSE	FALSE	FALSE	FALSE	TRUE	FALSE
2914	Leder_2013	21	conclusions—two years of concomitant teriparatide and denosumab therapy increases bmd more than therapy with either medication alone and more than has been reported with any current therapy.	FALSE	FALSE	FALSE	FALSE	FALSE	FALSE
2913	Leder_2015	191	on the contrary, bone resorption and formation increased more after switching from denosumab to teriparatide than when the data patients were treated with teriparatide de novo.	FALSE	FALSE	FALSE	FALSE	FALSE	FALSE
2912	Nauck_2007	205	however, in one 24week monotherapy trial, weight loss relative to sitagliptin was observed in the placebo group, which likely reflected less adequate glycaemic control in the placebo group [28].	FALSE	FALSE	FALSE	FALSE	FALSE	FALSE
419	Seck_2010	154	safety and tolerability over 2 years of treatment, the incidence of clinical adverse experiences overall was lower in the sitagliptin group compared with the glipizide group (table 4).	FALSE	FALSE	FALSE	FALSE	TRUE	FALSE
418	Nauck_2007	12	sitagliptin led to weight loss (change from baseline ¼ _x0003_1.5 kg) compared with weight gain (þ1.1 kg) with glipizide [between-treatment difference (95% confidence interval) ¼ _x0003_2.5 kg (_x0003_3.1, _x0003_2.0); p < 0.001].	FALSE	FALSE	FALSE	FALSE	TRUE	FALSE
2911	Leder_2013	113	specifically, spine bmd increased by 2.6 ± 3.7% between months 12 and 24 in the teriparatide group, 2.7 ± 2.2% between months 12 and 24 in the denosumab group, and 3.3 ± 3.0% between months 12 and 24 in the combination group (p < .002 for all within-group comparisons).	FALSE	FALSE	FALSE	FALSE	FALSE	FALSE
2910	TWICE study	227	in addition, the 56.5-μg once-weekly regimen is known to be associated with a relatively high rate of treatment discontinuation due to adverse drug reactions starting from the early phase of treatment [8, 10].	FALSE	FALSE	FALSE	FALSE	FALSE	FALSE
2909	TWICE study	8	summary a 48-week, multicenter, randomized, double-blind, double-dummy, active-controlled, non-inferiority trial (the twice study) conducted in japanese primary osteoporosis patients with a high risk of fractures demonstrated that a 28.2-μg twice-weekly regimen of teriparatide can provide comparable efficacy to a 56.5-μg once-weekly regimen of teriparatide, while also improving safety.	FALSE	FALSE	FALSE	FALSE	FALSE	FALSE
998	Zaccardi_F_2020	45	the likelihood ratio test was used to compare the two models without and with an interaction term between treatment and baseline characteristics.	FALSE	FALSE	FALSE	FALSE	FALSE	FALSE
2908	Leder_2015	36	given that current recommendations discourage the long-term use of potent antiresorptive osteoporotic medications and teriparatide's use is limited to 18-24 months by regulatory bodies,3,4 the treatment of patients with established or severe osteoporosis often requires the sequential use of multiple drugs.	FALSE	FALSE	FALSE	FALSE	FALSE	FALSE
2907	Neer_2001	20	treatments for postmenopausal women with osteoporosis include estrogens, selective estrogen-receptor modulators, bisphosphonates, calcitonin, vitamin d, and calcitriol.	FALSE	FALSE	FALSE	FALSE	FALSE	FALSE
614	Leder_2015	169	in women treated with teriparatide followed by denosumab, the changes in bone resorption and formation showed different patterns.	FALSE	FALSE	TRUE	FALSE	FALSE	FALSE
613	Arechavaleta_2011	92	[difference (95% ci)	FALSE	FALSE	TRUE	FALSE	FALSE	FALSE
997	Leder_2013	50	the data extension study is a 12-month extension to the original 12-month, open-label, randomized controlled trial.	TRUE	FALSE	FALSE	FALSE	FALSE	FALSE
129	Zdanowski_2021	50	the study is still in progress and currently includes 150 female patients who had been vaccinated against covid-19 during pregnancy.	FALSE	FALSE	FALSE	TRUE	FALSE	FALSE
996	Collier_2021	5	design, setting, and participants an exploratory, descriptive, prospective cohort study enrolled 103 women who received a covid-19 vaccine from december 2020 through march 2021 and 28 women who had confirmed sars-cov-2 infection from april 2020 through march 2021 (the last follow-up date was march 26, 2021).	TRUE	FALSE	FALSE	FALSE	FALSE	FALSE
2906	VERO subgroup analysis	144	on the other hand, the recently reported phase 3 trial of abaloparatide, a parathyroid hormone-related protein analog, in postmenopausal women with osteoporosis excluded patients on previous recent antiresorptive therapy;(22) thus, no conclusions on the fracture efficacy of abaloparatide in the clinical setting of prior bisphosphonate use can be drawn from this study.	FALSE	FALSE	FALSE	FALSE	FALSE	FALSE
2905	Seck_2010	25	sitagliptin, a dpp-4 inhibitor, is a newer antihyperglycaemic therapy that has been shown to be weight neutral and to have a low risk of hypoglycaemia when co-administered with metformin.	FALSE	FALSE	FALSE	FALSE	FALSE	FALSE
2904	Nauck_2007	39	the present 52-week study in patients with type 2 diabetes with inadequate glycaemic control on metformin monotherapy was designed to compare the glycaemic efficacy and safety of the addition of sitagliptin with that of a standard sulfonylurea agent, glipizide.	FALSE	FALSE	FALSE	FALSE	FALSE	FALSE
2903	Nauck_2007	14	sitagliptin was generally well tolerated, with a lower risk of hypoglycaemia relative to glipizide and with weight loss compared with weight gain with glipizide.	FALSE	FALSE	FALSE	FALSE	FALSE	FALSE
2902	Bethesda _2021_from_web.txt	15	in 3 age groups (phase 1: 18 to 55 years of age, 65 to 85 years of age; phase 2/3: ≥12 years of age [stratified as 12-15, 16-55 or >55 years of age]).	FALSE	FALSE	FALSE	FALSE	FALSE	FALSE
612	Neer_2001	14	both doses increased total-body bone mineral by 2 to 4 more percentage points than did placebo.	FALSE	FALSE	TRUE	FALSE	FALSE	FALSE
2901	TWICE study	67	efficacy endpoints	FALSE	FALSE	FALSE	FALSE	FALSE	FALSE
2900	Beharier_2021	50	participant demographic and clinical characteristics and outcomes are provided by study groups in table 1.	FALSE	FALSE	FALSE	FALSE	FALSE	FALSE
995	Pfizer Press Release_2021_from_web.txt	6	“we are proud to start this study in pregnant women and continue to gather the evidence on safety and efficacy to potentially support the use of the vaccine by important subpopulations,” said william gruber m.d., senior vice president of vaccine clinical research and development, pfizer. “pregnant women have an increased risk of complications and developing severe covid-19, which is why it is cri…	FALSE	FALSE	FALSE	FALSE	FALSE	FALSE
2899	VERO subgroup analysis	109	the reduction in the risk of clinical fractures was statistically significant and very similar to the overall population in those patients who had received bisphosphonates as prior osteoporosis drugs (hazard ratio 0.48; 95% ci 0.26–0.88) or had a bmd t-score <–2.5 (hazard ratio 0.52; 95% ci 0.29–0.93).	FALSE	FALSE	FALSE	FALSE	FALSE	FALSE
2898	Sharma_2017	136	further comparative effectiveness research work is needed from rcts or non-randomised studies to address evidence gaps relating to risks of longer-term macrovascular and microvascular complications of t2dm.	FALSE	FALSE	FALSE	FALSE	FALSE	FALSE
2897	gill_2021	54	although pregnancy imparts many ethical dilemmas, the ability of pregnant patients to consent to participate in a clinical trial is not one of them.	FALSE	FALSE	FALSE	FALSE	FALSE	FALSE
2896	Bethesda _2021_from_web.txt	157	in phase 1 participants, sars-cov-2 anti-s1 binding antibody levels and anti-rbd binding antibody levels, expressed as gmcs [ time frame: through 2 years after the final dose ]	FALSE	FALSE	FALSE	FALSE	FALSE	FALSE
128	Gray_2021	4	study design: a total of 131 reproductive-age vaccine recipients (84 pregnant, 31 lactating, and 16 nonpregnant women) were enrolled in a prospective cohort study at 2 academic medical centers.	TRUE	FALSE	FALSE	TRUE	FALSE	FALSE
2895	Leder_2015	220	that said, our retention in this 24-month extension of a 24-month randomized controlled trial is quite strong and there are no significant differences in any demographic or clinical parameter among those subjects who participated in data-switch and the original data cohort.	FALSE	FALSE	FALSE	FALSE	FALSE	FALSE
2894	Arechavaleta_2011	24	treatment with sitagliptin has also been shown to be generally weight neutral relative to baseline [8,9].	FALSE	FALSE	FALSE	FALSE	FALSE	FALSE
417	Arechavaleta_2011	133	compared to treatment with glimepiride, treatment with sitagliptin was associated with less hypoglycaemia and with weight loss versus weight gain over 30 weeks.	FALSE	FALSE	FALSE	FALSE	TRUE	FALSE
611	Arechavaleta_2011	85	in addition, the hazards of hypoglycaemic efﬁcacy in the pp population, the ls mean change from baseline in hba1c at week 30 was −0.47% in the sitagliptin group and −0.54% in the glimepiride group (table 2), with a betweengroup difference (95% ci) of 0.07% (−0.03, 0.16).	FALSE	FALSE	TRUE	FALSE	FALSE	FALSE
1030	TWICE study	53	the subjects were randomly allocated to a group receiving teriparatide 28.2 μg twice weekly and placebo once weekly (28.2-μg twiceweekly group) or a group receiving teriparatide 56.5 μg once weekly and placebo twice weekly (56.5-μg once-weekly group) in a 1:1 ratio by dynamic allocation based on the minimization method using sex, age, and young adult mean (%) of bmd of the lumbar spine at enrollm…	FALSE	FALSE	FALSE	FALSE	FALSE	TRUE
2893	Zaccardi_F_2020	89	moreover, similar low rates of hypoglycaemic events with gliclazide mr treatment have been seen in other realworld studies.30 taken together, these results showing low rates of hypoglycaemic events combined with rapid response to gliclazide mr may help to inform clinical decision making among second-line interventions for t2d globally, providing important evidence where there is lack of data from…	FALSE	FALSE	FALSE	FALSE	FALSE	FALSE
994	Hartley_P_2015	86	non-inferiority of sitagliptin to glimepiride was to be declared if the upper boundary of the two-sided confidence interval for the difference in means (sitagliptin minus glimepiride) for hba1c was less than the non-inferiority margin, d = 0.4 for the analysis in the pp population.	TRUE	FALSE	FALSE	FALSE	FALSE	FALSE
141	Hartley_P_2015	63	patients who were receiving treatment with oral ahas as either monotherapy or low-dose dualcombination therapy (i.e., b50 % of maximum dose of each agent) with hba1c c6.5 and b8.5 % were to discontinue their aha and enter a 2-week placebo run-in period after completing a 6-week aha wash-off period.	FALSE	FALSE	FALSE	FALSE	FALSE	FALSE
2892	Leder_2015	227	furthermore, the largest increases in bmd at the hip and wrist, and the largest bmd increases possible in any clinical context, are achieved in women treated with 24-months of combined teriparatide/ denosumab followed by 24-months of denosumab monotherapy.	FALSE	FALSE	FALSE	FALSE	FALSE	FALSE
2891	Sharma_2017	4	meta-analysis was used where studies were sufficiently homogenous.	FALSE	FALSE	FALSE	FALSE	FALSE	FALSE
11	Krobot_KJ_2012	68	these factors were used as covariates to compare the adjusted risk of having confirmed hypoglycemia with sitagliptin compared to glipizide.	FALSE	FALSE	TRUE	FALSE	TRUE	FALSE
2890	Leder_2013	107	the increase in total hip bmd did not differ significantly between the teriparatide and denosumab groups (p = .08).	FALSE	FALSE	FALSE	FALSE	FALSE	FALSE
416	Hartley_P_2015	117	the ls mean change in body weight from baseline at week 30 was 0.4 kg with sitagliptin and 1.1 kg with glimepiride, for a between-group ls mean difference of -0.7 kg (p = 0.011).	FALSE	FALSE	FALSE	FALSE	TRUE	FALSE
2889	Leder_2015	193	notably, this degree of stimulation of bone metabolism is much greater than in the same women treated with teriparatide de novo, who in the data study experienced a 6-month median ctx increase of 86% and a 6-month median osteocalcin increase of 112% (figure 4b).	FALSE	FALSE	FALSE	FALSE	FALSE	FALSE
2888	Leder_2015	148	also as reported previously, after 24-months of the originally assigned therapy, mean total hip bmd had increased significantly in all treatment groups relative to baseline with the greatest increases in women treated with both medications.8	FALSE	FALSE	FALSE	FALSE	FALSE	FALSE
783	Arechavaleta_2011	27	patients and methods patients fpg was consistently >11.10 mmol/l on at least 4 mg daily glimepiride/glimepiride placebo for at least 2 weeks.	FALSE	FALSE	FALSE	TRUE	FALSE	FALSE
993	Prabhu_2021	12	the study was approved by the weill cornell medicine institutional review board.	FALSE	FALSE	FALSE	FALSE	FALSE	FALSE
2887	Leder_2013	118	figure 4 shows the mean percent change in serum oc, p1np, and ctx during the 24-month treatment period (the teriparatide group is shown separately for clarity).	FALSE	FALSE	FALSE	FALSE	FALSE	FALSE
992	Seck_2010	142	the utotal, a composite of static and dynamic beta-cell glucose (fpg) change (ls mean ± se) over 2 years in patients on ongoing metformin therapy treated with sitagliptin 100 mg q.d. or glipizide responsiveness, improved from baseline with sitagliptin and remained unchanged with glipizide.	FALSE	FALSE	FALSE	FALSE	FALSE	FALSE
2886	Sharma_2017	91	of the remaining rcts, only the shorter 4.5-month rct study led by srivastava et al demonstrated a more significant reduction in fasting plasma glucose with sulfonylureas (md 0.81 mmol/l %; 95% ci 0.70 to 0.92 mmol/l).	FALSE	FALSE	FALSE	FALSE	FALSE	FALSE
2885	Nauck_2007	213	because patients in the glipizide group experienced more than 12 times as many episodes of hypoglycaemia than were reported in the sitagliptin group in this study, more aggressive titration may have led to not only a lower hba1c	FALSE	FALSE	FALSE	FALSE	FALSE	FALSE
610	Nauck_2007	122	[difference in proportion (95% ci)	FALSE	FALSE	TRUE	FALSE	FALSE	FALSE
2884	Bethesda _2021_from_web.txt	160	proportion of participants in phase 1 achieving a greater than or equal to 4-fold rise from before vaccination in sars-cov-2 anti-s1 binding antibody levels and anti-rbd binding antibody levels [ time frame: through 2 years after the final dose ]	FALSE	FALSE	FALSE	FALSE	FALSE	FALSE
1029	Hartley_P_2015	108	the mean dose of glimepiride following the titration period (i.e., after week 18) was 2.6 mg/day.	FALSE	FALSE	FALSE	FALSE	FALSE	TRUE
2883	VERO subgroup analysis	142	these findings are of clinical importance because they are obtained from an active-controlled trial with risedronate, a bisphosphonate that has shown significant reduction in nvfx and hip fractures in two clinical trials that have analyzed patients with established osteoporosis at high risk of fracture, similar to the patients enrolled in the vero study.(2,5)	FALSE	FALSE	FALSE	FALSE	FALSE	FALSE
609	Hartley_P_2015	99	the upper limit of the two-sided 95 % ci for the between-group ls mean difference (0.34 %) was less than the pre-specified non-inferiority margin of 0.4 %, which met the criterion for declaring noninferiority of sitagliptin to glimepiride in lowering hba1c.	FALSE	FALSE	TRUE	FALSE	FALSE	FALSE
415	Hartley_P_2015	11	the ls mean change in body weight from baseline was 0.4 kg with sitagliptin and 1.1 kg with glimepiride, for a betweengroup difference of -0.7 kg (p = 0.011).	FALSE	FALSE	FALSE	FALSE	TRUE	FALSE
608	Seck_2010	124	in the apt cohort at week 104, 42% and 39% of the patients had an hba1c < 7% in the sitagliptin and glipizide groups respectively.	FALSE	FALSE	TRUE	FALSE	FALSE	FALSE
2882	Sharma_2017	76	a fourth study, led by nauck et al, could not be included for meta-analysis, as seck et al was an extended follow-up of this study and this would have led to double counting of patients.	FALSE	FALSE	FALSE	FALSE	FALSE	FALSE
607	Hartley_P_2015	102	at week 30 in the pp population, the percentages of patients in the sitagliptin and glimepiride groups [between-group differences (95 % ci)], respectively, with hba1c \7.5 % were 61.9 and 64.9 %	FALSE	FALSE	TRUE	FALSE	FALSE	FALSE
177	Hartley_P_2015	83	the primary population was the per-protocol (pp) population, defined as all randomized patients who had a baseline measurement, a measurement at week 30, and no major protocol violations.	TRUE	FALSE	FALSE	TRUE	FALSE	FALSE
991	Zaccardi_F_2020	1	materials and methods: this retrospective cohort study used records from the uk clinical practice research datalink.	TRUE	FALSE	FALSE	FALSE	FALSE	FALSE
2881	VERO subgroup analysis	81	baseline demographics and clinical characteristics were similar between groups and have been described previously in detail by kendler and colleagues.(1)	FALSE	FALSE	FALSE	FALSE	FALSE	FALSE
2880	Arechavaleta_2011	134	the results of this study are consistent with the results of a prior study that showed the non-inferiority of sitagliptin and the sulfonylurea agent glipizide in a similar patient population after 1 year of therapy [10].	FALSE	FALSE	FALSE	FALSE	FALSE	FALSE
2879	Sharma_2017	22	to summarise, a several-fold higher risk of hypoglycaemia has been well established with sulfonylureas across adult and several vulnerable population groups such as older individuals.11–14 an increased risk of pancreatitis with sitagliptin has also been reported,15 though absolute risk appears low, while conflicting evidence regarding a worsening of heart failure in patients prescribed sitaglipti…	FALSE	FALSE	FALSE	FALSE	FALSE	FALSE
2878	Leder_2015	212	additionally, the specific clinical impact of the transient bone loss that occurs in women switching from denosumab to teriparatide cannot be precisely estimated.	FALSE	FALSE	FALSE	FALSE	FALSE	FALSE
990	Kadali_2021	12	a statistical analysis was performed using fisher exact tests to compare the side-effect profile between pregnant and nonpregnant groups.	FALSE	FALSE	FALSE	FALSE	FALSE	FALSE
414	Hartley_P_2015	141	glimepiride treatment resulted in a statistically significant increase in body weight, relative to sitagliptin.	FALSE	FALSE	FALSE	FALSE	TRUE	FALSE
2877	Leder_2013	155	this latter finding may be explained by the shrinking (but still significant) gap in denosumab and the ability of combination therapy to inhibit bone resorption between months 12 and 24.	FALSE	FALSE	FALSE	FALSE	FALSE	FALSE
606	Hartley_P_2015	19	sitagliptin provided non-inferior glycemic control after 30 weeks of treatment compared with glimepiride.	FALSE	FALSE	TRUE	FALSE	FALSE	FALSE
79	Seck_2010	91	for efficacy endpoints, an analysis of covariance (ancova) model was used to compare the treatment groups, focusing on change from baseline at the end of the 2nd year, with baseline values and prior antihyperglycaemic agent status as covariates.	TRUE	TRUE	FALSE	FALSE	FALSE	FALSE
2876	Seck_2010	18	sitagliptin was generally well tolerated with a lower risk of hypoglycaemia and weight loss compared with weight gain observed with glipizide.	FALSE	FALSE	FALSE	FALSE	FALSE	FALSE
2875	Leder_2015	153	at the conclusion of data-switch, total hip bmd also increased more in the teriparatide-to-denosumab group than in the denosumabteriparatide group (between-group p=0.0002).	FALSE	FALSE	FALSE	FALSE	FALSE	FALSE
413	Leder_2015	176	serious adverse events were reported in 6 subjects in the teriparatide-to-denosumab group (ductal carcinoma in situ of the breast, syncope, chronic obstructive pulmonary disease exacerbation, elective cervical laminectomy, fundoplication procedure, non-st elevation myocardial infarction), 4 subjects in the denosumab-to-teriparatide group (appendicitis, laryngitis/pharyngitis, nephrolithiasis with…	FALSE	FALSE	FALSE	FALSE	TRUE	FALSE
412	Nauck_2007	149	there was a slightly higher incidence of adverse experiences in the sitagliptin group than in the glipizide group for fatigue (3.1 vs. 0.9%), dizziness (3.7 vs. 2.1%), nasopharyngitis (10.5 vs. 7.5%), sinusitis (3.2 vs. 1.9%), urinary tract infection (5.4 vs. 2.7%), osteoarthritis (2.6 vs. 0.7%) and pain in extremity (3.4 vs. 1.4%).	FALSE	FALSE	FALSE	FALSE	TRUE	FALSE
2874	Leder_2015	12	discontinuing teriparatide and denosumab, two of our most potent agents, results in rapidly declining bone mineral density (bmd).	FALSE	FALSE	FALSE	FALSE	FALSE	FALSE
605	Leder_2015	19	after 48-months, spine bmd increased by18.3±8.5%, 14.0±6.7%, and 16.0±4.1% in the teriparatide-to-denosumab, denosumab-toteriparatide, and combination-to-denosumab groups, respectively (p=ns for between-group comparisons).	FALSE	FALSE	TRUE	FALSE	FALSE	FALSE
2873	Arechavaleta_2011	162	the observation of weight loss when sitagliptin is added to metformin is consistent with similar observations in other studies that showed small (∼0.5 kg) reductions from baseline in body weight when sitagliptin is used in this treatment paradigm	FALSE	FALSE	FALSE	FALSE	FALSE	FALSE
604	Zaccardi_F_2020	57	3.3 | effect of patient characteristics on the primary effectiveness outcome exploratory analysis showed that results of the primary outcome were maintained across subgroups of ethnicity and presence of kidney disease (table 2).	FALSE	FALSE	TRUE	FALSE	FALSE	FALSE
2872	Zaccardi_F_2020	74	mr showed no difference in glycaemic control of t2d.20 to our knowledge, here we present the first study directly comparing the real-world effectiveness of two common, orally administered t2d medications, gliclazide mr and sitagliptin.	FALSE	FALSE	FALSE	FALSE	FALSE	FALSE
70	Krobot_KJ_2012	62	over the 52-week study, 187 (32.0%) glipizide-treated patients and 29 (4.9%) sitagliptin-treated patients reported at least one event of symptomatic hypoglycemia21.	FALSE	TRUE	FALSE	TRUE	FALSE	FALSE
411	Seck_2010	155	the proportion of patients experiencing drug-related clinical adverse experiences was also lower with sitagliptin compared with glipizide.	FALSE	FALSE	FALSE	FALSE	TRUE	FALSE
2871	Seck_2010	120	results based on the pp cohort were supported by the results based on the apt cohort.	FALSE	FALSE	FALSE	FALSE	FALSE	FALSE
2870	Krobot_KJ_2012	26	many patients with type 2 diabetes have inadequate glycemic control and require additional antihyperglycemic therapies to achieve glycemic targets13,14.	FALSE	FALSE	FALSE	FALSE	FALSE	FALSE
2869	Krobot_KJ_2012	28	sulfonylureas are among the recommended therapies to be added to metformin therapy17, but these agents are associated with an increased risk of hypoglycemia18.	FALSE	FALSE	FALSE	FALSE	FALSE	FALSE
603	VERO subgroup analysis	125	all treatment-by-subgroup interactions were not statistically significant (p 0.1).	FALSE	FALSE	TRUE	FALSE	FALSE	FALSE
2868	Seck_2010	198	the mean dose of glipizide achieved in the present study was approximately 10 mg ⁄ day although titration to 20 mg ⁄ day was allowed during the first 18 weeks of the study.	FALSE	FALSE	FALSE	FALSE	FALSE	FALSE
2867	Zaccardi_F_2020	92	however, real-world studies comparing various treatments may be unbalanced because of variable factors such as geographical location, prescription bias, clinical severity of disease, patient age, or the number and type of comorbidities between populations.	FALSE	FALSE	FALSE	FALSE	FALSE	FALSE
2866	Zaccardi_F_2020	13	a systematic review of randomized controlled trials shows that gliclazide mr has a significantly reduced risk of hypoglycaemia in comparison with other sus.10 a further study shows that, compared with standard glucose control, an intensive glycaemic control with gliclazide mr as the first-line agent and addition to other agents, if required, can achieve a lower mean hba1c	FALSE	FALSE	FALSE	FALSE	FALSE	FALSE
2865	TWICE study	9	introduction while a 56.5-μg once-weekly regimen of teriparatide has high efficacy for osteoporosis, treatment continuation rates are low, with one of the major causes being adverse drug reactions such as nausea or vomiting.	FALSE	FALSE	FALSE	FALSE	FALSE	FALSE
176	Nauck_2007	42	men and women (age 18–78 years) with type 2 diabetes who were not currently on an oha, were taking any oha in monotherapy or were taking metformin in combination with another oha were potentially eligible to participate in the study if they all met screening criteria.	TRUE	FALSE	FALSE	TRUE	FALSE	FALSE
2864	Sharma_2017	48	this scale consists of a ‘star-rating system’ in which a study is judged on three broad domains: the selection of the study groups, the comparability of the groups and the ascertainment of either the exposure or outcome of interest for case-control or cohort studies, respectively.25 all study assessments were carried out independently by two reviewers and checked for agreement.	FALSE	FALSE	FALSE	FALSE	FALSE	FALSE
2863	Sharma_2017	30	additional studies and grey literature were retrieved by screening references of retrieved studies and by searching international pharmacy abstracts, conference proceedings on scopus and the who international clinical trial registry.	FALSE	FALSE	FALSE	FALSE	FALSE	FALSE
2862	TWICE study	25	treatments for osteoporosis consist of background therapy that includes nutrition and exercise, and aggressive therapy with medication.	FALSE	FALSE	FALSE	FALSE	FALSE	FALSE
2861	Leder_2015	165	figure 4 a shows the median percent change in serum osteocalcinand ctx in all treated groups during the 48-month treatment period.	FALSE	FALSE	FALSE	FALSE	FALSE	FALSE
989	Kadali_2021	7	study design: a cross-sectional study was conducted after obtaining institutional review board approval using an independent online survey questionnaire (survey monkey, san mateo, ca).	TRUE	FALSE	FALSE	FALSE	FALSE	FALSE
2860	Neer_2001	38	we screened postmenopausal women at 99 centers in 17 countries for enrollment in the study.	FALSE	FALSE	FALSE	FALSE	FALSE	FALSE
602	Leder_2013	102	femoral neck bmd increased more between months 0 and 24 in the combination group (6.8 ± 3.6%) than in the teriparatide (2.8 ± 3.9%) or denosumab (4.1 ± 3.8%) group (p = .003, combination vs teriparatide; p = .008 combination vs denosumab).	FALSE	FALSE	TRUE	FALSE	FALSE	FALSE
2859	Seck_2010	246	patients treated with sitagliptin compared with those treated with glipizide had a lower incidence of hypoglycaemia and experienced weight loss vs. weight gain.	FALSE	FALSE	FALSE	FALSE	FALSE	FALSE
410	Zaccardi_F_2020	62	respective estimates for sitagliptin were: eight events (one severe; seven severe or non-severe), in 3039 patient years, and 2.6 events per 1000 patient years.	FALSE	FALSE	FALSE	FALSE	TRUE	FALSE
2858	VERO subgroup analysis	64	cochran-mantel-haenszel tests, adjusted for the two stratification factors used at randomization (ie, the antecedent of recent clinical vfx and recent bisphosphonate use) were employed to estimate the overall treatment effect between teriparatide and risedronate for the primary and secondary analyses of the morphometric (radiographic) vfx endpoints.	FALSE	FALSE	FALSE	FALSE	FALSE	FALSE
601	VERO subgroup analysis	98	as illustrated in the forest plot for the incidence of pooled new and worsened vfx (fig. 2), the treatment effect found overall (risk ratio 0.46; 95% ci 0.30–0.68; p¼ 0.000075 [see kendler and colleagues(1) for details]) was homogeneous across subgroups, with all but two treatment-by-subgroup interactions not being statistically significant (p 0.1).	FALSE	FALSE	TRUE	FALSE	FALSE	FALSE
194	Nauck_2007	60	in 3week intervals during the first 18 weeks of treatment, glipizide was uptitrated if premeal fingerstick glucose values were >6.1 mmol/l (110 mg/dl).	FALSE	FALSE	FALSE	FALSE	FALSE	TRUE
2857	Leder_2015	38	while denosumab and teriparatide are two of the most potent therapies currently available to physicians,5 both are associated with abrupt and rapid bone loss when discontinued.6,7	FALSE	FALSE	FALSE	FALSE	FALSE	FALSE
2856	VERO subgroup analysis	110	fig. 4 shows the kaplan-maier curves of the cumulative incidence of clinical fractures observed within the groups of osteoporosis treatment-na€ıve patients and prior bisphosphonate users.	FALSE	FALSE	FALSE	FALSE	FALSE	FALSE
105	Krobot_KJ_2012	85	after adjusting for prespecified factors, including the most recently measured hba1c value, the estimated risk of having confirmed hypoglycemia was similar (95% lower risk with sitagliptin compared to glipizide) to that observed in the unadjusted analysis.	FALSE	FALSE	TRUE	TRUE	FALSE	FALSE
2855	Leder_2015	228	these results should significantly impact the approach to the initial and sequential treatment of osteoporotic women, particularly those with established disease who are at an acutely high risk of fragility fracture.	FALSE	FALSE	FALSE	FALSE	FALSE	FALSE
2854	TWICE study	217	these data suggest that the 28.2-μg twice-weekly regimen might be superior for promoting bone formation starting from the early phase of treatment and may provide a higher rate of bmd increase than what the 56.5-μg once-weekly regimen can offer.	FALSE	FALSE	FALSE	FALSE	FALSE	FALSE
2853	Leder_2015	206	moreover, while studies performed in different populations cannot be precisely compared, it is notable that the total bmd increases achieved in both the combination-to-denosumab and teriparatide-to-denosumab groups (16.0-18.3% at the spine and 8.3-9.1% at the femoral neck) are larger than those observed with any single agent administered for a similar period of treatment.	FALSE	FALSE	FALSE	FALSE	FALSE	FALSE
2852	Nauck_2007	194	despite similar glycaemic control, 32% of patients in the glipizide group had adverse experiences of hypoglycaemia compared with 5% of patients in the sitagliptin group during this study.	FALSE	FALSE	FALSE	FALSE	FALSE	FALSE
2851	Nauck_2007	195	importantly, patients in the glipizide group had 12 times the number of episodes of hypoglycaemia compared with patients in the sitagliptin group.	FALSE	FALSE	FALSE	FALSE	FALSE	FALSE
2850	Sharma_2017	83	derosa et al reported change from baseline in hba1c after 5 years in a prospective cohort study; however, they did not undertake any formal analysis to adjust for relevant confounders, which made results difficult to interpret, and we have not presented them.	FALSE	FALSE	FALSE	FALSE	FALSE	FALSE
193	Nauck_2007	59	after the starting dose of 5 mg/day, glipizide was uptitrated according to protocol-specified criteria to a potential maximum dose of 20 mg/day.	FALSE	FALSE	FALSE	FALSE	FALSE	TRUE
409	Seck_2010	157	nine deaths occurred over the 2-year treatment period: eight in the glipizide group [sudden cardiac death, myocardial infarction (n = 2), cancer-related deaths (n = 3), sepsis and a suicide that occurred 41 days following discontinuation of study drug] and one in the sitagliptin group (trauma related to being struck by a motor vehicle) (table 4).	FALSE	FALSE	FALSE	FALSE	TRUE	FALSE
600	Krobot_KJ_2012	11	over the full range of hba1c levels and follow-up time, the risk of confirmed hypoglycemic events was lower with sitagliptin compared with glipizide (31 vs. 448 events; adjusted hazard ratio [hr] ¼ 0.05	FALSE	FALSE	TRUE	FALSE	FALSE	FALSE
599	Arechavaleta_2011	9	the ls mean change in fasting plasma glucose from baseline (95% ci) was −0.8 mmol/l (−1.0, −0.6) with sitagliptin and −1.0 mmol/l (−1.2, −0.8) with glimepiride, for a between-group difference (95% ci) of 0.2 mmol/l (−0.1, 0.4).	FALSE	FALSE	TRUE	FALSE	FALSE	FALSE
2849	Bethesda _2021_from_web.txt	34	percentage of participants in phase 1 reporting local reactions [ time frame: for 7 days after dose 1 and dose 2 ]	FALSE	FALSE	FALSE	FALSE	FALSE	FALSE
988	Gray_2021	40	women at 2 tertiary care centers were approached for enrollment in an institutional review boardeapproved covid-19 pregnancy and lactation biorepository study between december 17, 2020, and february 23, 2021. eligible women were: (1) pregnant, (2) lactating, or (3) nonpregnant and of reproductive age (18e45 years), 18 years old, able to provide an informed consent, and receiving the covid-19 vacc…	TRUE	FALSE	FALSE	FALSE	FALSE	FALSE
2848	Leder_2013	28	whereas both bisphosphonates and denosumab inhibit osteoclastic bone resorption (and, to a lesser degree, bone formation), they do so by different cellular and molecular mechanisms (1, 2).	FALSE	FALSE	FALSE	FALSE	FALSE	FALSE
2847	Bethesda _2021_from_web.txt	281	participation in other studies involving study intervention within 28 days prior to study entry through and including 6 months after the last dose of study intervention, with the exception of non-pfizer interventional studies for prevention of covid 19, which are prohibited throughout study participation.	FALSE	FALSE	FALSE	FALSE	FALSE	FALSE
2846	Leder_2015	200	the mechanism underlying the greater 24-48 month increases in the teriparatide-to-denosumab group may relate to the altered relationship between bone formation and bone resorption in these patients.	FALSE	FALSE	FALSE	FALSE	FALSE	FALSE
598	Seck_2010	150	for ldl-c, ls mean percent changes from baseline were 7.4% and )1.0% with sitagliptin and glipizide respectively	FALSE	FALSE	TRUE	FALSE	FALSE	FALSE
2845	Nauck_2007	216	although both treatments were generally well tolerated, sitagliptin had a considerably lower risk of hypoglycaemia relative to glipizide and produced weight loss compared with weight gain with glipizide.	FALSE	FALSE	FALSE	FALSE	FALSE	FALSE
408	Hartley_P_2015	20	the risk of symptomatic hypoglycemia was significantly lower with sitagliptin than with glimepiride.	FALSE	FALSE	FALSE	FALSE	TRUE	FALSE
987	VERO subgroup analysis	7	here we present the prospectively planned subgroup analyses of fracture data across subgroups, which were predefined by the following baseline characteristics: age, number and severity of prevalent vfx, prevalent nonvertebral fractures (nvfx), glucocorticoid use, prior osteoporosis drugs, recent bisphosphonate use, clinical vfx in the year before study entry, and baseline bmd.	TRUE	FALSE	FALSE	FALSE	FALSE	FALSE
2844	Seck_2010	241	after 2 years of treatment, slight increases in tc, ldl-c and hdl-c were observed with sitagliptin compared with glipizide.	FALSE	FALSE	FALSE	FALSE	FALSE	FALSE
986	Seck_2010	141	measures of beta-cell responsiveness postmeal (us and ud) remained stable relative to baseline in patients who had been treated with sitagliptin, while a reduction in responsiveness was observed in patients who had received glipizide (table 3).	FALSE	FALSE	FALSE	FALSE	FALSE	FALSE
2843	Sharma_2017	37	data extracted included study details, participant details and intervention details (drug name, dose, frequency).	FALSE	FALSE	FALSE	FALSE	FALSE	FALSE
985	Gray_2021	46	blood and breastmilk from lactating women were collected at v0 (at the time of the first vaccine dose/baseline), at v1 (at the time of the second vaccine dose/ “prime” profile), at v2 (2e6 weeks after the second vaccine dose/“boost” profile), and at delivery (for pregnant participants who delivered during the study time frame).	FALSE	FALSE	FALSE	FALSE	FALSE	FALSE
104	Krobot_KJ_2012	91	the findings are also supported by results from clinical trials in which the incidence of hypoglycemia was low and similar between patients treated with sitagliptin or placebo alone or when added to agents that by themselves do not cause hypoglycemia (e.g., metformin, pioglitazone)26.	FALSE	FALSE	TRUE	TRUE	FALSE	FALSE
2842	Sharma_2017	137	contributors ms, in and ip collectively planned the study.	FALSE	FALSE	FALSE	FALSE	FALSE	FALSE
2841	Bethesda _2021_from_web.txt	172	confirmed covid-19 in phase 2/3 participants with and without evidence of infection before vaccination [ time frame: from 14 days after the second dose of study intervention to the end of the study, up to 2 years ]	FALSE	FALSE	FALSE	FALSE	FALSE	FALSE
2840	Krobot_KJ_2012	44	endpoints and analyses the present analysis was pre-specified before the data from the aforementioned study were unblinded.	FALSE	FALSE	FALSE	FALSE	FALSE	FALSE
2839	Zaccardi_F_2020	64	there was no evidence of a higher risk of hypoglycaemia with gliclazide mr versus sitagliptin across various definitions of hypoglycaemic events and statistical modelling (table s8).	FALSE	FALSE	FALSE	FALSE	FALSE	FALSE
2838	Sharma_2017	107	one rct34 and cohort study reported significant reductions in hba1c and fasting glucose with sulfonylureas compared to sitagliptin; however, these were both of 4.5 months in duration only.38	FALSE	FALSE	FALSE	FALSE	FALSE	FALSE
2837	Bethesda _2021_from_web.txt	91	confirmed covid-19 in phase 2/3 participants with and without evidence of infection before vaccination [ time frame: from 7 days after the second dose of study intervention to the end of the study, up to 2 years ]	FALSE	FALSE	FALSE	FALSE	FALSE	FALSE
2836	Hartley_P_2015	144	the finding that sitagliptin provides similar overall glycemic control to glimepiride, but with a lower risk of hypoglycemia, is useful for the management of hyperglycemia in elderly patients with t2dm, as treatment options for this patient population are limited.	FALSE	FALSE	FALSE	FALSE	FALSE	FALSE
2835	TWICE study	137	all 553 subjects received treatment with the investigational product, with 242 (87.4%) in the 28.2-μg twice-weekly group and 235 (85.1%) in the 56.5-μg once-weekly group completing treatment.	FALSE	FALSE	FALSE	FALSE	FALSE	FALSE
984	Seck_2010	92	as prespecified, the differences in least squares (ls) mean change (or percent change) from baseline to the end of the 2nd year and 95% confidence intervals (ci) were provided for the between-group comparisons.	FALSE	FALSE	FALSE	FALSE	FALSE	FALSE
2834	Arechavaleta_2011	154	in multivariate analyses, the adjusted rate of hypoglycaemic events was substantially lower with sitagliptin relative to glimepiride across different event types and definitions of hypoglycaemia.	FALSE	FALSE	FALSE	FALSE	FALSE	FALSE
2830	TWICE study	50	study design	FALSE	FALSE	FALSE	FALSE	FALSE	FALSE
2829	VERO subgroup analysis	28	study design	FALSE	FALSE	FALSE	FALSE	FALSE	FALSE
2831	Leder_2013	48	study design	FALSE	FALSE	FALSE	FALSE	FALSE	FALSE
2832	Nauck_2007	49	study design	FALSE	FALSE	FALSE	FALSE	FALSE	FALSE
2833	Gray_2021	39	study design	FALSE	FALSE	FALSE	FALSE	FALSE	FALSE
2828	Leder_2015	166	for visual clarity, figure 4b shows the median percent change in these markers between 24 and 48 months in women in the teriparatide-todenosumab and combination-to-denosumab groups only.	FALSE	FALSE	FALSE	FALSE	FALSE	FALSE
983	TWICE study	11	methods a 48-week, multicenter, randomized, double-blind, double-dummy, active-controlled, non-inferiority trial was conducted in japan.	TRUE	FALSE	FALSE	FALSE	FALSE	FALSE
2827	VERO subgroup analysis	94	the relative vfx risk reduction was also very similar and statistically significant in the patients with <–2.5 or –2.5 of the lowest bmd t-score value (risk ratio 0.43 and 0.47, respectively, treatment-by-subgroup p ¼ 0.86) (fig. 1).	FALSE	FALSE	FALSE	FALSE	FALSE	FALSE
214	Nauck_2007	103	for all patients, the mean duration of exposure to study drug was slightly greater in the sitagliptin group [297.1 days (42.4 weeks)] than in the glipizide group [287.5 days (41.1 weeks)].	FALSE	FALSE	FALSE	TRUE	FALSE	TRUE
32	Seck_2010	97	safety and tolerability were evaluated over the 2-year treatment period by a review of safety parameters including adverse experiences, laboratory safety parameters, body weight, vital signs, and ecg data from the all-patients-as-treated (apat) cohort, which was defined as all randomised patients who received at least one dose of study medication.	FALSE	FALSE	FALSE	FALSE	FALSE	FALSE
192	Arechavaleta_2011	45	the glimepiride dose could be up-titrated during the first 18 weeks of the treatment period to a maximum dose of 6 mg/day, based on patient’s self-administered blood glucose monitoring, as considered appropriate by the investigator following their usual practice.	FALSE	FALSE	FALSE	FALSE	FALSE	TRUE
2826	VERO subgroup analysis	16	the choice of the drug treatment for secondary prevention of fragility fractures in patients with osteoporosis is a controversial topic.	FALSE	FALSE	FALSE	FALSE	FALSE	FALSE
2825	Hartley_P_2015	138	although it is possible that the lower incidence of symptomatic hypoglycemia may have resulted in a slightly higher mean dose of glimepiride at 18 weeks (2.6 mg) in this study relative to a comparable study (2.1 mg)	FALSE	FALSE	FALSE	FALSE	FALSE	FALSE
597	Leder_2013	110	the magnitude of the change in distal radius bmd was similar in the denosumab and combination groups (p = .95), although both groups differed significantly compared with the teriparatide group (p < .004 for both groups vs teriparatide).	FALSE	FALSE	TRUE	FALSE	FALSE	FALSE
2824	Sharma_2017	25	we examined a wide range of clinical effectiveness outcomes for which data have been reported.	FALSE	FALSE	FALSE	FALSE	FALSE	FALSE
2823	TWICE study	114	efficacy was analyzed using the full analysis set (fas).	FALSE	FALSE	FALSE	FALSE	FALSE	FALSE
2822	Hartley_P_2015	12	conclusion in elderly patients with t2dm and inadequate glycemic control with diet and exercise alone, sitagliptin provided non-inferior glycemic control after 30 weeks of treatment compared with glimepiride.	FALSE	FALSE	FALSE	FALSE	FALSE	FALSE
2821	Leder_2013	114	over the same interval, femoral neck bmd increased by 2.4 ± 4.8% in the teriparatide group, 1.8 ± 3.5% in the denosumab group, and 1.6 ± 2.6% in the combination group (p < .05 for all within-group comparisons), whereas total hip bmd increased by 1.5 ± 2.6% in the teriparatide group (p = .007), 0.6 ± 2.0% in the denosumab group (p = .09), and 1.3 ± 2.3% in the combination group (p = .01).	FALSE	FALSE	FALSE	FALSE	FALSE	FALSE
2820	Leder_2015	196	the mechanism by which teriparatide exerts such a large effect on bone metabolism in patients discontinuing denosumab is unknown but may relate to teriparatide stimulating a large pool of dormant osteoclast precursors in patients in whom rankl inhibition has been sustained for two years.	FALSE	FALSE	FALSE	FALSE	FALSE	FALSE
407	Seck_2010	175	there were 199 (34.1%) glipizide-treated patients for whom 805 episodes of hypoglycaemia were reported compared with 31 (5.3%) sitagliptin-treated patients for whom 57 episodes of hypoglycaemia were reported over the 2-year treatment period (table 5).	FALSE	FALSE	FALSE	FALSE	TRUE	FALSE
2819	Krobot_KJ_2012	2	significantly fewer patients experienced symptomatic hypoglycemia with sitagliptin (5% of 588 patients) compared to glipizide (32% of 584 patients).	FALSE	FALSE	FALSE	FALSE	FALSE	FALSE
86	Hartley_P_2015	94	the reasons for discontinuation were generally similar between treatment groups, with a slightly higher percentage of patients in the sitagliptin treatment group who discontinued because of lack of efficacy, and slightly higher percentages of patients in the glimepiride treatment group who discontinued because of lost to follow-up or protocol violations.	FALSE	FALSE	FALSE	TRUE	TRUE	FALSE
2818	Nauck_2007	209	the mean maximum dose of glipizide achieved in this study was approximately 10 mg/day.	FALSE	FALSE	FALSE	FALSE	FALSE	FALSE
2817	Leder_2015	226	specifically, teriparatide does not adequately prevent bone loss after denosumab whereas denosumab stabilizes and further increases bmd when used after teriparatide or combination therapy.	FALSE	FALSE	FALSE	FALSE	FALSE	FALSE
2816	Arechavaleta_2011	15	introduction type 2 diabetes mellitus is a progressive disease, which usually requires multiple antihyperglycaemic agents (ahas) to attain or maintain glycaemic control [1].	FALSE	FALSE	FALSE	FALSE	FALSE	FALSE
2815	VERO subgroup analysis	148	we have demonstrated that teriparatide can effectively reduce this residual fracture burden in these severely osteoporotic patients, with an absolute risk reduction in new vfx of 6.6% after 24 months of treatment and a consistent effect over the wide range of subgroups analyzed.	FALSE	FALSE	FALSE	FALSE	FALSE	FALSE
2814	Rottenstreich_2021	8	design, setting, and participants	FALSE	FALSE	FALSE	FALSE	FALSE	FALSE
596	VERO subgroup analysis	99	statistically significant treatment-by-subgroup interactions were observed for the subgroups by prior major nvfx and by recent clinical fragility vfx (treatment-by-subgroup p¼ 0.08 each).	FALSE	FALSE	TRUE	FALSE	FALSE	FALSE
595	Leder_2013	119	in women treated with teriparatide alone, mean serum oc, p1np, and ctx increased significantly at all time points, whereas they decreased at all time points in the other 2 groups (p < .0001 for all within-group comparisons and between-group comparisons in net auc and each individual time point).	FALSE	FALSE	TRUE	FALSE	FALSE	FALSE
782	Hartley_P_2015	107	3.3 safety and tolerability the mean duration of exposure to study medication was similar for the two treatment groups (193 days for sitagliptin vs. 192 days for glimepiride).	FALSE	FALSE	FALSE	TRUE	FALSE	FALSE
781	Seck_2010	104	for the randomised cohort, the baseline characteristics were generally similar between treatment groups, as previously published (9).	FALSE	FALSE	FALSE	TRUE	FALSE	FALSE
2813	Leder_2013	68	serum osteocalcin (oc) was measured via electrochemiluminescent immunoassay (meso scale discovery) with inter- and intra-assay coefficients of variation (cvs) of 10% and 8%, respectively.	FALSE	FALSE	FALSE	FALSE	FALSE	FALSE
2812	VERO subgroup analysis	130	our findings show that the overall treatment effects of teriparatide on the reduction of vfx and clinical fractures that were observed in the entire population of the vero clinical trial were also consistently observed across all prespecified subgroups analyzed.	FALSE	FALSE	FALSE	FALSE	FALSE	FALSE
2811	TWICE study	10	the twice study was therefore conducted to investigate whether a twice-weekly regimen with 28.2-μg teriparatide can provide comparable efficacy to the 56.5-μg once-weekly regimen while improving safety.	FALSE	FALSE	FALSE	FALSE	FALSE	FALSE
2810	TWICE study	172	the mean percentage change in serum ctx levels fluctuated at levels below baseline after treatment and up to week 48 (fig. 3d).	FALSE	FALSE	FALSE	FALSE	FALSE	FALSE
2809	Nauck_2007	38	moreover, in these trials, sitagliptin was well tolerated with a neutral effect on body weight and a low risk of hypoglycaemia and gastrointestinal adverse experiences.	FALSE	FALSE	FALSE	FALSE	FALSE	FALSE
982	Seck_2010	66	for the cod analysis, week 24 was prespecified as the first time point of interest because the maximum treatment effect for both agents was expected to occur near this time.	FALSE	FALSE	FALSE	FALSE	FALSE	FALSE
2808	TWICE study	30	moreover, the regimen has also been shown to increase bone mineral density (bmd) substantially [7].	FALSE	FALSE	FALSE	FALSE	FALSE	FALSE
2807	Seck_2010	197	furthermore, treatment with glipizide was associated with a 14-fold higher number of hypoglycaemic episodes relative to sitagliptin-treated patients over the 2-year study.	FALSE	FALSE	FALSE	FALSE	FALSE	FALSE
2806	Leder_2015	156	changes in femoral neck bmd after 24-months of the originally assigned therapy showed a pattern similar to total hip, with similar transient bone loss occurring between months 24-36 in women treated with denosumab followed by teriparatide.	FALSE	FALSE	FALSE	FALSE	FALSE	FALSE
2805	Arechavaleta_2011	152	throughout the course of this study 22% of the patients treated with glimepiride experienced at least one episode of hypoglycaemia, compared with 7% in the sitagliptin group.	FALSE	FALSE	FALSE	FALSE	FALSE	FALSE
2804	Leder_2013	17	femoral neck bmd also increased more in the combination group (6.8 ± 3.6%) than in either the teriparatide (2.8 ± 3.9%, p = .003) or denosumab (4.1 ± 3.8%, p = .008) groups.	FALSE	FALSE	FALSE	FALSE	FALSE	FALSE
2803	Leder_2015	151	conversely, in women who were treated with 24-months of denosumab followed by 24-months of teriparatide, total hip bmd progressively decreased from 24 to 36 months before beginning to increase between 36 and 42 months.	FALSE	FALSE	FALSE	FALSE	FALSE	FALSE
2802	Hartley_P_2015	60	clinicaltrials.gov nct01189890	FALSE	FALSE	FALSE	FALSE	FALSE	FALSE
2801	Pfizer Press Release_2021_from_web.txt	4	(nasdaq: bntx) announced today that the first participants have been dosed in a global phase 2/3 study to further evaluate the safety, tolerability, and immunogenicity of the pfizer-biontech covid-19 vaccine(bnt162b2) in preventing covid-19 in healthy pregnant women 18 years of age and older.	FALSE	FALSE	FALSE	FALSE	FALSE	FALSE
2800	VERO subgroup analysis	0	﻿effects of teriparatide compared with risedronate on the risk of fractures in subgroups of postmenopausal women with severe osteoporosis: the vero trial	FALSE	FALSE	FALSE	FALSE	FALSE	FALSE
2799	VERO subgroup analysis	171	the strengths of the study include the enrollment of patients with a high fracture risk, normally considered for osteoanabolic therapy, and numerous clinically relevant prespecified subgroups—including prior osteoporosis therapy, a recent clinical vfx, and number and severity of vfx at baseline—that have not previously been analyzed in subgroup analyses and that increase the clinical relevance to…	FALSE	FALSE	FALSE	FALSE	FALSE	FALSE
191	Arechavaleta_2011	46	in the event of up-titration, glimepiride or matching placebo was increased to 2 mg and then further increased in 1- or 2-mg increments.	FALSE	FALSE	FALSE	FALSE	FALSE	TRUE
2798	Leder_2015	141	as reported previously, after 24-months of the originally assigned medication(s), mean lumbar spine bmd had increased significantly in all treatment groups relative to baseline with the greatest increases in women treated with both medications together.8	FALSE	FALSE	FALSE	FALSE	FALSE	FALSE
2797	gill_2021	59	inclusion of pregnant people in future clinical studies is critical.	FALSE	FALSE	FALSE	FALSE	FALSE	FALSE
2796	Bethesda _2021_from_web.txt	283	phase 1 only: positive serological test for sars-cov-2 igm and/or igg antibodies at the screening visit.	FALSE	FALSE	FALSE	FALSE	FALSE	FALSE
2795	Leder_2013	169	in summary, we have shown that 24 months of combined denosumab and teriparatide therapy increases bmd at the spine, hip, and femoral neck more than either drug alone and more than any currently available agent.	FALSE	FALSE	FALSE	FALSE	FALSE	FALSE
78	Hartley_P_2015	76	safety and tolerability of sitagliptin compared with glimepiride were evaluated throughout the study by a review of safety parameters, including adverse experiences (aes), laboratory safety parameters, body weight, and vital signs.	FALSE	TRUE	FALSE	FALSE	FALSE	FALSE
2794	TWICE study	64	in addition, patients who were otherwise judged by the investigator as unsuitable for participation in the clinical study, or who had received treatment with teriparatide or an anti-receptor activator of nuclear factor kappa b ligand (rankl) antibody in the past, bisphosphonate within 52 weeks before treatment commencement, or any other osteoporosis drug within 8 weeks before treatment commenceme…	FALSE	FALSE	FALSE	FALSE	FALSE	FALSE
406	Arechavaleta_2011	122	in multivariate analyses, the adjusted rate of hypoglycaemic events was substantially lower with sitagliptin relative to glimepiride across different event types and definitions of hypoglycaemia in all age groups and both genders (data not shown).	FALSE	FALSE	FALSE	FALSE	TRUE	FALSE
405	Nauck_2007	152	there were 187 (32.0%) glipizide-treated patients who reported 657 episodes of hypoglycaemia compared with 29 (4.9%) sitagliptin-treated patients who reported 50 episodes of hypoglycaemia (table 3).	FALSE	FALSE	FALSE	FALSE	TRUE	FALSE
2793	Sharma_2017	92	the observational study led by suraj et al also demonstrated a more significant reduction in fasting plasma glucose with sulfonylureas compared to sitagliptin (md 1.02 mmol/l; 95% ci 0.52 to 1.52 mmol/l).38 blood pressure and lipid changes two rcts reported no significant difference between sitagliptin and sulfonylureas for change in systolic and diastolic blood pressure, level of triglycerides a…	FALSE	FALSE	FALSE	FALSE	FALSE	FALSE
2792	VERO subgroup analysis	86	furthermore, 588 patients (43.2%) were na€ıve to osteoporosis medication, 534 (39.3%) had been recently treated with bisphosphonates (as per protocol definition), and 127 patients (9.3%) were taking glucocorticoids at a prednisone-equivalent dose of >5 mg/d.	FALSE	FALSE	FALSE	FALSE	FALSE	FALSE
2791	Leder_2013	93	all women in the combination groups and 92% of women in the teriparatide monotherapy group reported taking at least 85% of their prescribed teriparatide.	FALSE	FALSE	FALSE	FALSE	FALSE	FALSE
594	Krobot_KJ_2012	12	[95% ci: 0.03, 0.09], p50.001).	FALSE	FALSE	TRUE	FALSE	FALSE	FALSE
2790	Zaccardi_F_2020	79	however, patients treated with gliclazide mr also had greater reductions in mean hba1c over time.	FALSE	FALSE	FALSE	FALSE	FALSE	FALSE
2789	Sharma_2017	131	this may be due to phenotypic variation in diabetes and highlights why further research may be needed to identify asian ethnic subgroups who may need different therapeutic approaches.59 conclusions in summary, the absence of data on effectiveness comparing sitagliptin with sulfonylureas among individuals with t2dm inadequately controlled on metformin for reducing longer-term complications of t2dm…	FALSE	FALSE	FALSE	FALSE	FALSE	FALSE
2788	TWICE study	44	nevertheless, the efficacy and safety of the dosage and administration have yet to be confirmed in patients with osteoporosis.	FALSE	FALSE	FALSE	FALSE	FALSE	FALSE
2787	Arechavaleta_2011	136	the consistency of the results observed across two studies enhances the robustness of the conclusion regarding non-inferiority of the glycaemic efficacy of sitagliptin compared with sulfonylurea agents in the population of patients with mild-to-moderate hyperglycaemia on metformin monotherapy.	FALSE	FALSE	FALSE	FALSE	FALSE	FALSE
2786	Sharma_2017	112	longer-term outcomes with follow-up greater than 2 years were reported in two cohort studies only.36 39	FALSE	FALSE	FALSE	FALSE	FALSE	FALSE
2785	Leder_2013	76	we used a modified intention-to-treat analysis, which included all data from subjects completing at least 1 postbaseline visit.	FALSE	FALSE	FALSE	FALSE	FALSE	FALSE
593	Nauck_2007	124	[difference in proportion (95% ci) ¼ _	FALSE	FALSE	TRUE	FALSE	FALSE	FALSE
592	Nauck_2007	119	[difference in proportion (95% ci) ¼ _	FALSE	FALSE	TRUE	FALSE	FALSE	FALSE
2784	VERO subgroup analysis	136	for instance, there is a lack of previous data from randomized clinical trials on fracture outcomes in patients receiving teriparatide who were pretreated with bisphosphonates.	FALSE	FALSE	FALSE	FALSE	FALSE	FALSE
719	Zaccardi_F_2020	3	patients were 1:1 matched using high-dimensional propensity score matching and followed to determine the time taken to reach an hba1c <7.0%.	FALSE	TRUE	FALSE	FALSE	FALSE	FALSE
981	Hartley_P_2015	82	the model adjusted for the baseline value (hba1c or fpg), egfr (35 b egfr c50 ml/min/1.73 m2), and age (\75, c75 years).	FALSE	FALSE	FALSE	FALSE	FALSE	FALSE
2783	Seck_2010	238	the weight loss observed in the sitagliptin group after 1 year of treatment was maintained over the second year of the study and supports the previous conclusion that in the context of similar glycaemic control, the addition of sitagliptin to ongoing metformin monotherapy is associated with a reduction in body weight (9).	FALSE	FALSE	FALSE	FALSE	FALSE	FALSE
2782	Krobot_KJ_2012	36	previously, mullins et al.24 suggested that unadjusted rates of hypoglycemia may be influenced by the efficacy of a given therapy and that on-treatment hba1c responses may contribute to differences in hypoglycemia event rates between agents.	FALSE	FALSE	FALSE	FALSE	FALSE	FALSE
2781	Arechavaleta_2011	153	patients in the glimepiride group compared with the sitagliptin group were also more likely to experience multiple episodes of hypoglycaemia.	FALSE	FALSE	FALSE	FALSE	FALSE	FALSE
2780	Bethesda _2021_from_web.txt	76	in a subset of at least 6000 participants randomized in phase 2/3, percentage of participants reporting local reactions [ time frame: for 7 days after dose 1 and dose 2 ]	FALSE	FALSE	FALSE	FALSE	FALSE	FALSE
591	Seck_2010	130	at the end of the 2nd year for the pp cohort, fasting insulin increased from baseline in the glipizide group with no change observed in the sitagliptin group, resulting in a modest difference between groups (table 2).	FALSE	FALSE	TRUE	FALSE	FALSE	FALSE
780	Hartley_P_2015	93	the percentages of patients who completed and discontinued from the study were similar in both treatment groups.	FALSE	FALSE	FALSE	TRUE	FALSE	FALSE
228	Nauck_2007	58	100 mg once daily or glipizide (at an initial dose of 5 mg/day).	FALSE	FALSE	FALSE	FALSE	FALSE	TRUE
404	Seck_2010	14	[difference in proportions (95% ci) = )29% ()33, )25)].	FALSE	FALSE	FALSE	FALSE	TRUE	FALSE
403	Arechavaleta_2011	165	patients treated with sitagliptin had a substantially lower rate of hypoglycaemic events relative to those treated with glimepiride and experienced weight loss versus weight gain.	FALSE	FALSE	FALSE	FALSE	TRUE	FALSE
2779	Hartley_P_2015	13	compared with glimepiride, sitagliptin had a lower risk of hypoglycemia.	FALSE	FALSE	FALSE	FALSE	FALSE	FALSE
2778	Leder_2013	92	because a study physician administered denosumab, adherence was 100%.	FALSE	FALSE	FALSE	FALSE	FALSE	FALSE
2777	Sharma_2017	58	results search results and study characteristics in total, 12 studies were eligible for inclusion (figure 1) with a list of excluded studies following full text review in the online supplementary table s1.	FALSE	FALSE	FALSE	FALSE	FALSE	FALSE
2776	Zdanowski_2021	24	pregnant and lactating women have been excluded from clinical trials of existing covid-19 vaccines [2–4].	FALSE	FALSE	FALSE	FALSE	FALSE	FALSE
2775	Leder_2015	198	the substantial increase in bmd among women switching from teriparatide to denosumab is consistent with studies reporting that bisphosphonates further increase bmd when given after parathyroid hormone or teriparatide.25,26	FALSE	FALSE	FALSE	FALSE	FALSE	FALSE
2774	Sharma_2017	99	outcome reporting for change in blood pressure and lipids from baseline was low, and meta-analysis was not possible, although data from two rcts did not show any clinically meaningful difference between both add-on treatments.	FALSE	FALSE	FALSE	FALSE	FALSE	FALSE
25	Hartley_P_2015	89	for the pre- specified clinical ae of symptomatic hypoglycemia and for the mean change from baseline in body weight at week 30, inferential testing to compare sitagliptin to glimepiride was pre-specified.	TRUE	FALSE	FALSE	FALSE	TRUE	FALSE
2773	hand_extraction_notes.txt	2	https://clinicaltrials.gov/ct2/show/nct04368728?term=nct04368728&draw=2&rank=1	FALSE	FALSE	FALSE	FALSE	FALSE	FALSE
2772	TWICE study	238	in addition, the incidence of new vertebral fractures in this study was lower than that up to week 48 in the placebo group of the tower trial, which differed little from this study in terms of baseline subject characteristics [7], indicating that new vertebral fractures were inhibited in both groups of the present study.	FALSE	FALSE	FALSE	FALSE	FALSE	FALSE
980	Zaccardi_F_2020	31	as hba1c measurement may reflect the past 2-3 months of treatment, this window was designed to capture effects of the former drug with no interference from the newly initiated drug.	FALSE	FALSE	FALSE	FALSE	FALSE	FALSE
2771	Leder_2015	74	before randomization, women were stratified for age (younger than 65 years vs. 65 years or older) and previous bisphosphonate use.	FALSE	FALSE	FALSE	FALSE	FALSE	FALSE
590	VERO subgroup analysis	117	the point estimates of the hazard ratios of all the analyzed subgroups were very similar to the overall estimate of the hazard ratio and numerically in favor of teriparatide, with the exception of the patients with 1 prevalent vfx (hazard ratio 1.06; 95% ci 0.49–2.29) (fig. 5).	FALSE	FALSE	TRUE	FALSE	FALSE	FALSE
2770	Sharma_2017	70	risk of other bias was also high for srivastava et al due to a lack of information on baseline characteristics of study participants, which made the final study results challenging to interpret.34 assessment of study quality of non-randomised observational studies using newcastle-ottawa scale based on use of the newcastle-ottawa scale described earlier, two of the five non-randomised studies were…	FALSE	FALSE	FALSE	FALSE	FALSE	FALSE
2769	Sharma_2017	45	all six domains in the risk of bias tool were assessed: random sequence generation, allocation concealment, blinding, incomplete outcome data and selective outcome reporting.	FALSE	FALSE	FALSE	FALSE	FALSE	FALSE
2768	Leder_2013	163	in addition, although treatment-induced improvements in the non-bmd determinants of bone strength may be important, bmd changes in patients treated with both denosumab and teriparatide mono-therapy have been shown to predict fracture reduction (24, 25).	FALSE	FALSE	FALSE	FALSE	FALSE	FALSE
2767	Krobot_KJ_2012	77	this implied a possible interaction between treatment and age group, which was confirmed in the multivariate model (p-value for interaction, p ¼ 0.113, table 2).	FALSE	FALSE	FALSE	FALSE	FALSE	FALSE
2766	Arechavaleta_2011	139	in this study, the titration of glimepiride was designed to support a dose escalation that would avoid excessive hypoglycaemia—a general concern with sulfonylurea agents.	FALSE	FALSE	FALSE	FALSE	FALSE	FALSE
10	Krobot_KJ_2012	66	in the crude (unadjusted) analysis, patients treated with the addition of sitagliptin had a 96% lower risk of experiencing confirmed hypoglycemia relative to those treated with glipizide (figure 1).	FALSE	FALSE	TRUE	FALSE	TRUE	FALSE
2765	Seck_2010	226	model-based parameters of beta-cell function were stable or improved with sitagliptin, whereas most of these parameters deteriorated in patients who had received glipizide.	FALSE	FALSE	FALSE	FALSE	FALSE	FALSE
2764	Sharma_2017	93	in the rct led by ahren et al, a clinically insignificant but statistically significant reduction in total cholesterol was observed with sitagliptin compared to sulfonylureas (md −0.16 mmol/mol; 95% ci −0.29 to −0.03 mmol/	FALSE	FALSE	FALSE	FALSE	FALSE	FALSE
2763	Bethesda _2021_from_web.txt	163	in phase 1 participants, gmfr in sars-cov-2 anti-s1 binding antibody levels and anti-rbd binding antibody levels from before vaccination to each subsequent time point [ time frame: through 2 years after the final dose ]	FALSE	FALSE	FALSE	FALSE	FALSE	FALSE
2762	Gray_2021	23	despite their higher risk, pregnant and lactating women were not included in any initial coronavirus disease 2019 (covid-19) vaccine trials, although the first vaccine trial began in pregnant women in february 2021 (pfizer/biontech, clinicaltrials.gov identifier: nct04754594).	FALSE	FALSE	FALSE	FALSE	FALSE	FALSE
2761	TWICE study	140	two subjects in the 28.2-μg twice-weekly group were excluded from the fas because one had no efficacy data and the other took unallocated study drugs.	FALSE	FALSE	FALSE	FALSE	FALSE	FALSE
402	Zaccardi_F_2020	61	in patients taking gliclazide mr, 15 hypoglycaemic events [four severe (hes); 11 severe or non-severe (cprd)] occurred during 3201 person-years of follow-up, corresponding to 4.7 events per 1000 patient years.	FALSE	FALSE	FALSE	FALSE	TRUE	FALSE
589	Gray_2021	94	after the second dose, there was no significant difference between groups with respect to cumulative symptom score (median, 2 (iqr, 1e3); 3 (iqr, 2e4); and 2.5 (iqr, 1e4.5) in pregnant, lactating, and nonpregnant groups respectively; p¼.40).	FALSE	FALSE	TRUE	FALSE	FALSE	FALSE
2760	Bethesda _2021_from_web.txt	284	phase 1 only: any screening hematology and/or blood chemistry laboratory value that meets the definition of a ≥ grade 1 abnormality.	FALSE	FALSE	FALSE	FALSE	FALSE	FALSE
2759	Sharma_2017	94	mol).28 longer-term outcomes two non-randomised studies reported outcomes from longer follow-up of patients not reported in any rcts retrieved.	FALSE	FALSE	FALSE	FALSE	FALSE	FALSE
2758	Leder_2013	156	this observation also raises the possibility that the most cost-effective way to achieve greater increases in bmd may be to treat with combined teriparatide and denosumab for 1 year followed by an antiresorptive agent alone for the second year.	FALSE	FALSE	FALSE	FALSE	FALSE	FALSE
213	Neer_2001	80	the remaining 1637 women were randomly assigned to receive placebo (544 women) or parathyroid hormone (1-34) at a dose of 20 ug per day (541 women) or 40 ug per day (552 women).	FALSE	FALSE	FALSE	TRUE	FALSE	TRUE
2757	Zaccardi_F_2020	47	3 | results 3.1 | patient flow and baseline characteristics	FALSE	FALSE	FALSE	FALSE	FALSE	FALSE
2756	Nauck_2007	185	in the present study, the proinsulin/insulin ratio increased in patients treated with glipizide but was reduced in patients receiving sitagliptin at week 52.	FALSE	FALSE	FALSE	FALSE	FALSE	FALSE
2755	Leder_2015	39	it is currently not known if switching from denosumab to teriparatide or from teriparatide to denosumab can prevent this decline in bone mineral density (bmd) or further increase bone mass.	FALSE	FALSE	FALSE	FALSE	FALSE	FALSE
2754	Leder_2015	203	it is, notably, a very similar unlinking that we hypothesized mechanistically explains the larger increases in bmd achieved by combination teriparatide/denosumab therapyin the initial 12-months of osteoporosis treatment.9	FALSE	FALSE	FALSE	FALSE	FALSE	FALSE
2753	Sharma_2017	54	nonetheless, forest plots were constructed for comparison and an overall descriptive analysis was undertaken examining each outcome across the studies where reported with a comprehensive account of study quality.	FALSE	FALSE	FALSE	FALSE	FALSE	FALSE
2752	Zaccardi_F_2020	93	hd-ps matching of populations from claims or other databases uses algorithms to select covariates and match patients, mitigating selection bias and managing confounding factors, resulting in real-world treatment groups with similar characteristics.16	FALSE	FALSE	FALSE	FALSE	FALSE	FALSE
2751	Bethesda _2021_from_web.txt	169	confirmed covid-19 in phase 2/3 participants without evidence of infection before vaccination [ time frame: from 14 days after the second dose of study intervention to the end of the study, up to 2 years ]	FALSE	FALSE	FALSE	FALSE	FALSE	FALSE
2750	Leder_2015	190	indeed, our data do demonstrate that there is no blunting of teriparatide-induced stimulation of bone turnover after denosumab therapy.	FALSE	FALSE	FALSE	FALSE	FALSE	FALSE
2749	Zaccardi_F_2020	69	in patients whose blood glucose remains high after evidenced-based patient education, dietary advice and first-line metformin, current t2d guidelines recommend addition of a second medication to ensure glycaemic control and avoid therapeutic inertia.2–5	FALSE	FALSE	FALSE	FALSE	FALSE	FALSE
2748	VERO subgroup analysis	74	a treatment-bysubgroup interaction p value <0.1 was considered as evidence for the corresponding subgroup acting as an effect modifier, ie, the treatment effect of teriparatide versus risedronate would differ depending on the category of the subgroup.	FALSE	FALSE	FALSE	FALSE	FALSE	FALSE
2747	TWICE study	41	we hypothesized that a 28.2-μg twice-weekly regimen of teriparatide can still achieve comparable efficacy provided by the 56.5-μg once-weekly regimen and reduce the incidence of adverse drug reactions.	FALSE	FALSE	FALSE	FALSE	FALSE	FALSE
2746	TWICE study	224	these data thus indicate that halving the dose alleviates adverse drug reactions such as nausea or vomiting and contributes to improving treatment continuation.	FALSE	FALSE	FALSE	FALSE	FALSE	FALSE
588	Nauck_2007	10	mmol/l (_x0003_7.5 mg/dl) for sitagliptin and glipizide, respectively.	FALSE	FALSE	TRUE	FALSE	FALSE	FALSE
718	VERO subgroup analysis	8	heterogeneity of the treatment effect on the primary endpoint (new vfx), and the four key secondary endpoints (including clinical fractures and nvffx) were investigated by logistic and cox proportional hazards regression models.	FALSE	TRUE	FALSE	FALSE	FALSE	FALSE
2745	Beharier_2021	145	study design.	FALSE	FALSE	FALSE	FALSE	FALSE	FALSE
2744	TWICE study	89	to measure bone turnover markers, samples were collected at baseline and before the investigational product was administered at weeks 4, 12, 24, and 48.	FALSE	FALSE	FALSE	FALSE	FALSE	FALSE
587	Arechavaleta_2011	8	the percentages of patients with an hba1c < 7.0% at week 30 were 52 and 60% in the sitagliptin and glimepiride groups, respectively.	FALSE	FALSE	TRUE	FALSE	FALSE	FALSE
2743	Bethesda _2021_from_web.txt	88	confirmed covid-19 in phase 2/3 participants without evidence of infection before vaccination [ time frame: from 7 days after the second dose of study intervention to the end of the study, up to 2 years ]	FALSE	FALSE	FALSE	FALSE	FALSE	FALSE
2742	Zaccardi_F_2020	88	notwithstanding, depletion of susceptibles was not an issue in this study: of the 860 patients excluded for having <2 study drug prescriptions that met all other inclusion criteria, only three patients (two on gliclazide mr, one on sitagliptin) had a hypoglycaemic event within the first 90 days following the first study drug prescription.	FALSE	FALSE	FALSE	FALSE	FALSE	FALSE
2741	Seck_2010	222	to separate the chronic effects of each treatment on beta-cell function from its direct pharmacologic effects, beta-cell function was assessed following a 4- to 7-day treatment washout period after the 2 years of treatment, using the c-peptide minimal model.	FALSE	FALSE	FALSE	FALSE	FALSE	FALSE
2740	TWICE study	17	conclusions a 28.2-μg twice-weekly regimen ofteriparatide can provide comparable efficacytoa 56.5-μg once-weekly regimen while improving safety.	FALSE	FALSE	FALSE	FALSE	FALSE	FALSE
779	Seck_2010	35	patients and methods patients patient selection criteria the screening ⁄ eligibility criteria for this study have been previously published in detail elsewhere (9) and are summarised here.	FALSE	FALSE	FALSE	TRUE	FALSE	FALSE
227	Nauck_2007	55	patients not currently on an oha, patients on an oha other than metformin monotherapy at a dose _x0001_1500 mg/ day or patients on metformin in combination with another oha entered a metformin monotherapy treatment titration and dose-stable period of at least 8 weeks.	FALSE	FALSE	FALSE	FALSE	FALSE	TRUE
979	Arechavaleta_2011	42	study design safety assessments this was a multinational, double-blind, randomized, parallelgroup, non-inferiority study.	TRUE	FALSE	FALSE	FALSE	FALSE	FALSE
2739	TWICE study	31	another clinical study also reported that the 56.5-μg once-weekly regimen promotes bone formation without increasing bone resorption, showing a characteristic pattern of bone turnover, and it increases bmd of the radius, which is rich in cortical bone [8].	FALSE	FALSE	FALSE	FALSE	FALSE	FALSE
2738	Zaccardi_F_2020	11	to this end, current t2d treatment guidelines from the uk national institute of health and care excellence, the american diabetes association jointly with the european association for the study of diabetes, and the european society on cardiology recommend individualized patient care, which includes evidenced-based patient education, dietary advice and medication.2–5 metformin is generally recomme…	FALSE	FALSE	FALSE	FALSE	FALSE	FALSE
2737	Leder_2013	35	the additive effect of these 2 drugs appears to be linked to the ability of denosumab to fully inhibit teriparatide-induced bone resorption but only partially inhibit teriparatide-induced bone formation.	FALSE	FALSE	FALSE	FALSE	FALSE	FALSE
2736	Leder_2015	144	conversely, in women who after 24-months of denosumab were treated with 24 months teriparatide, lumbar spine bmd decreased over the first 6-months followed by increases resulting in a mean net 48-month increase of 14.0±6.7%.	FALSE	FALSE	FALSE	FALSE	FALSE	FALSE
2735	Krobot_KJ_2012	9	years) were used to assess adjusted subject-specific treatment effects.	FALSE	FALSE	FALSE	FALSE	FALSE	FALSE
2734	Arechavaleta_2011	155	although the risk of hypoglycaemia in this study was substantially greater in the glimepiride group compared with the sitagliptin group, a number of patients did not report hypoglycaemic events.	FALSE	FALSE	FALSE	FALSE	FALSE	FALSE
2733	Arechavaleta_2011	135	glimepiride is another widely used second-generation sulfonylurea that purportedly has a lower risk of hypoglycaemia and weight gain relative to other medications in the same class [14,15].	FALSE	FALSE	FALSE	FALSE	FALSE	FALSE
2732	Sharma_2017	108	this peak in sulfonylurea glycaemic efficacy within the first 6 months of treatment has been previously described.43 44 for all studies of greater than 6-month duration, we found that glycaemic benefit with sitagliptin and sulfonylurea was comparable in line with guidance from major international bodies.1–4 9 statistically significant weight loss with sitagliptin compared to sulfonylurea of appro…	FALSE	FALSE	FALSE	FALSE	FALSE	FALSE
978	Krobot_KJ_2012	4	the present analysis evaluated the risk of hypoglycemia with sitagliptin or glipizide after adjusting for the most recently measured hba1c value.	TRUE	FALSE	FALSE	FALSE	FALSE	FALSE
2731	Hartley_P_2015	148	5 conclusion treatment with sitagliptin in elderly patients with t2dm and inadequate glycemic control with diet and exercise alone provided non-inferior glycemic control after 30 weeks of treatment compared with treatment with glimepiride.	FALSE	FALSE	FALSE	FALSE	FALSE	FALSE
401	Arechavaleta_2011	117	patients in the glimepiride group were also more likely to experience multiple episodes of hypoglycaemia: in the glimepiride group, 4.4% of patients experienced ≥6 episodes of hypoglycaemia compared with 0.4% of patients in the sitagliptin group (table 4).	FALSE	FALSE	FALSE	FALSE	TRUE	FALSE
9	Krobot_KJ_2012	75	in addition, there was a disproportionately larger reduction of confirmed hypoglycemic events on sitagliptin versus glipizide in patients _x0004_65	FALSE	FALSE	TRUE	FALSE	TRUE	FALSE
2730	VERO subgroup analysis	90	the forest plot in fig. 1 illustrates the relative risk ratios between teriparatide and risedronate for the incidence of new vfx, the primary study endpoint, at 24 months within each subgroup as well as overall.	FALSE	FALSE	FALSE	FALSE	FALSE	FALSE
2729	Bethesda _2021_from_web.txt	12	as a 2-dose (separated by 21 days) schedule;	FALSE	FALSE	FALSE	FALSE	FALSE	FALSE
2728	Bethesda _2021_from_web.txt	154	proportion of participants in phase 1 achieving a greater than or equal to 4-fold rise from before vaccination in sars-cov-2 serum neutralizing antibody levels [ time frame: through 2 years after the final dose ]	FALSE	FALSE	FALSE	FALSE	FALSE	FALSE
2727	Sharma_2017	38	reported intention-to-treat analysis results were used where possible.	FALSE	FALSE	FALSE	FALSE	FALSE	FALSE
2726	VERO subgroup analysis	52	the category of nonbisphosphonate users included those patients who had received 3 months of any nonbisphosphonate antiresorptive (excepting denosumab) or 1 dose of s.c. denosumab.	FALSE	FALSE	FALSE	FALSE	FALSE	FALSE
977	Beharier_2021	130	its strengths include its multicenter design and patient accrual, our relatively large cohort size, and our diverse patient population.	TRUE	FALSE	FALSE	FALSE	FALSE	FALSE
2725	Leder_2015	43	in so doing, we aimed to provide physicians the evidence necessary to formulate a rational approach to the sequential and combined use of these medications.	FALSE	FALSE	FALSE	FALSE	FALSE	FALSE
2724	Seck_2010	223	after washout of study drug, patients who had received sitagliptin over the 2-year period had lower postprandial plasma glucose excursion following the mixed meal relative to baseline, suggesting a residual beneficial effect of the drug.	FALSE	FALSE	FALSE	FALSE	FALSE	FALSE
586	Krobot_KJ_2012	17	[95% ci: 0.01, 0.47]; p ¼ 0.005).	FALSE	FALSE	TRUE	FALSE	FALSE	FALSE
2723	Leder_2015	31	and while the therapeutic options in osteoporosis treatment have expanded greatly over the past two decades, no currently approved therapy is able to restore skeletal integrity in most patients with established disease.	FALSE	FALSE	FALSE	FALSE	FALSE	FALSE
2722	Bethesda _2021_from_web.txt	279	phase 1 only: regular receipt of inhaled/nebulized corticosteroids.	FALSE	FALSE	FALSE	FALSE	FALSE	FALSE
585	Nauck_2007	141	in the pp population, the maximal fpg effect was observed at week 24 for both treatments, followed by a rise in fpg through week 52 (figure 3).	FALSE	FALSE	TRUE	FALSE	FALSE	FALSE
2721	Krobot_KJ_2012	34	in the study by nauck et al.21, the overall hba1c-lowering efficacy was similar after 52 weeks, but the profiles of hba1c over time differed with each treatment: glipizide provided greater initial hba1c-lowering through 24 weeks, but the sitagliptin response was more durable over the next 28 weeks.	FALSE	FALSE	FALSE	FALSE	FALSE	FALSE
2720	Sharma_2017	52	we planned to conduct meta-analysis if included articles were sufficiently homogenous and of high quality.	FALSE	FALSE	FALSE	FALSE	FALSE	FALSE
2719	Leder_2013	153	this is especially pertinent because teriparatide does not appreciably increase hip and femoral neck bmd in the first year of therapy but does so in the second year of therapy (as is demonstrated in the teriparatide monotherapy group in the current study as well as in prior teriparatide clinical trials) (7, 8, 11, 22, 23).	FALSE	FALSE	FALSE	FALSE	FALSE	FALSE
2718	Bethesda _2021_from_web.txt	64	in the first 360 participants randomized into phase 2/3, percentage of participants reporting local reactions [ time frame: for 7 days after dose 1 and dose 2 ]	FALSE	FALSE	FALSE	FALSE	FALSE	FALSE
400	Seck_2010	174	the incidences of gastrointestinal events overall and of the prespecified gastrointestinal events, abdominal pain, diarrhoea, nausea, and vomiting, were similar in the sitagliptin and glipizide groups.	FALSE	FALSE	FALSE	FALSE	TRUE	FALSE
2717	Collier_2021	2	importance pregnant women are at increased risk of morbidity and mortality from covid-19 but have been excluded from the phase 3 covid-19 vaccine trials.	FALSE	FALSE	FALSE	FALSE	FALSE	FALSE
2716	VERO subgroup analysis	151	in the study reported by saag and colleagues, patients with glucocorticoid-induced osteoporosis treated with teriparatide had an absolute risk reduction of 5.5% in vfx compared with alendronate after the same treatment duration.(24)	FALSE	FALSE	FALSE	FALSE	FALSE	FALSE
976	Hartley_P_2015	65	randomization of allocation numbers was performed using a computer-generated allocation schedule and implemented at the study sites using an interactive voice response system (ivrs).	FALSE	FALSE	FALSE	FALSE	FALSE	FALSE
2715	VERO subgroup analysis	63	fracture endpoints in subgroups were analyzed following the same prespecified statistical methods applied in the main analysis of the vero trial.(1)	FALSE	FALSE	FALSE	FALSE	FALSE	FALSE
737	TWICE study	46	we thus conducted this study of twice-weekly injections of teriparatide by comparing efficacy with once-weekly injections in patients with osteoporosis (the twice study) to verify whether the 28.2-μg twice-weekly regimen of teriparatide can provide comparable efficacy to the 56.5-μg once-weekly regimen of teriparatide, while also improving safety, in japanese primary osteoporosis patients at high…	FALSE	FALSE	FALSE	FALSE	FALSE	FALSE
2714	Bethesda _2021_from_web.txt	184	confirmed severe covid-19 in phase 2/3 participants with and without evidence of infection before vaccination [ time frame: from 14 days after the second dose of study intervention to the end of the study, up to 2 years ]	FALSE	FALSE	FALSE	FALSE	FALSE	FALSE
399	Arechavaleta_2011	104	safety and tolerability glimepiride treatment was associated with a higher incidence of overall adverse experiences and drug-related adverse experiences compared with sitagliptin (table 3), largely because of a higher incidence of hypoglycaemia in the glimepiride group, as detailed below (table 4).	FALSE	FALSE	FALSE	FALSE	TRUE	FALSE
127	Pfizer Press Release_2021_from_web.txt	10	the phase 2/3 trial is designed as a randomized, placebo-controlled, observer-blind study in approximately 4,000 healthy pregnant women 18 years of age or older vaccinated during 24 to 34 weeks of gestation. the study will evaluate the safety, tolerability, and immunogenicity of two doses of bnt162b2 or placebo administered 21 days apart. each woman will participate in the study for approximately…	TRUE	FALSE	FALSE	TRUE	FALSE	FALSE
398	Seck_2010	176	in addition to a substantially greater proportion of patients with one or more events of hypoglycaemia in the glipizide group relative to the sitagliptin group, the frequency of events among patients who had hypoglycaemia was also higher with glipizide treatment (figure 5).	FALSE	FALSE	FALSE	FALSE	TRUE	FALSE
2713	Leder_2013	147	for example, in a prior 30-month clinical trial in which postmenopausal women were randomly assigned to receive either 10 mg of alendronate daily, 40 μg of teriparatide daily, or both medications (teriparatide was started at month 6), dxa-derived spine and hip bmd increased more in women treated with teriparatide alone than in those treated with alendronate alone or with both medications (8).	FALSE	FALSE	FALSE	FALSE	FALSE	FALSE
2712	Bethesda _2021_from_web.txt	181	confirmed severe covid-19 in phase 2/3 participants with and without evidence of infection before vaccination [ time frame: from 7 days after the second dose of study intervention to the end of the study, up to 2 years ]	FALSE	FALSE	FALSE	FALSE	FALSE	FALSE
2711	TWICE study	29	a placebo-controlled, 72-week, teriparatide once-weekly efficacy research (tower) trial conducted in japanese osteoporosis patients with a high risk of fractures demonstrated that, compared with placebo, a 56.5-μg once-weekly regimen showed a powerful fracture-inhibiting effect, providing an 80% reduction in the relative risk of new vertebral fractures [7].	FALSE	FALSE	FALSE	FALSE	FALSE	FALSE
975	Seck_2010	69	the meal tolerance test at 2 years was performed 4–7 days following a blinded treatment washout period (i.e. patients were continued on placebo matching their active study medications) to assess the effects of chronic treatment on beta-cell function separated from the direct pharmacological effects of each treatment.	FALSE	FALSE	FALSE	FALSE	FALSE	FALSE
778	Nauck_2007	107	in the pp population, the baseline demographics and efficacy variables were similar to those of the randomized population results, with an average duration of known diabetes of 5.8 years, 70% on an oha monotherapy at screening, and a mild-to-moderate degree of hyperglycaemia with a mean hba1c of 7.5% (range ¼ 5.8–10.1%; 73% of patients with an hba1c < 8.0%) and mean fpg of 8.8 mmol/l (158 mg/dl).	FALSE	FALSE	FALSE	TRUE	FALSE	FALSE
584	Arechavaleta_2011	88	both treatment groups exhibited a rapid improvement in hba1c , with near-maximal reduction by week 12 (figure 2).	FALSE	FALSE	TRUE	FALSE	FALSE	FALSE
777	shimabukuro_2021	62	age distributions were similar among the participants who received the pfizer–biontech vaccine and those who received the moderna vaccine, with the majority of the participants being 25 to 34 years of age (61.9% and 60.6% for each vaccine, respectively) and non-hispanic white (76.2% and 75.4%, respectively); most participants (85.8% and 87.4%, respectively) reported being pregnant at the time of …	FALSE	FALSE	FALSE	TRUE	FALSE	FALSE
583	Leder_2013	98	after 24 months of treatment, mean pa spine bmd increased significantly in all treatment groups relative to the baseline (p < .0001 for all within-group comparisons).	FALSE	FALSE	TRUE	FALSE	FALSE	FALSE
2710	Arechavaleta_2011	141	therefore, it is not surprising that many patients were not up-titrated to the maximumallowed dose of glimepiride (6 mg/day), and that a substantial proportion of patients remained on glimepiride doses of 1 or 2 mg per day.	FALSE	FALSE	FALSE	FALSE	FALSE	FALSE
2709	Krobot_KJ_2012	49	covariates that varied within patient were the most recently measured single hba1c value (tvc-hba1c) and time (i.e., days since randomization).	FALSE	FALSE	FALSE	FALSE	FALSE	FALSE
2708	TWICE study	167	the mean percentage change in serum oc levels in both groups increased after treatment and peaked after 4 weeks (fig. 3a).	FALSE	FALSE	FALSE	FALSE	FALSE	FALSE
2707	Seck_2010	201	both treatments were generally well tolerated over 2 years of treatment.	FALSE	FALSE	FALSE	FALSE	FALSE	FALSE
582	Seck_2010	135	after 2 years of treatment and following a 4- to 7-day blinded (the patients received placebo matching their study drug) treatment washout period, patients in the sitagliptin treatment group had lower postprandial plasma glucose excursion (auc) after the meal relative to baseline, with no change from baseline in glucose excursion in patients in the glipizide treatment group (table 3, figure 4a).	FALSE	FALSE	TRUE	FALSE	FALSE	FALSE
212	Nauck_2007	101	approximately 58% of patients reached a final dose of at least 10 mg/day (22% reached a final dose of 20 mg/day), while because downtitration was permitted for recurrent hypoglycaemia, 10% of patients were not taking glipizide at study end.	FALSE	FALSE	FALSE	TRUE	FALSE	TRUE
126	VERO subgroup analysis	4	the 2-year, randomized, double-blind, active-controlled fracture endpoint vero study included postmenopausal women with established osteoporosis, who had at least 2 moderate or 1 severe baseline vertebral fractures (vfx), and bone mineral density (bmd) t-score –1.5.	TRUE	FALSE	FALSE	TRUE	FALSE	FALSE
2706	Leder_2015	162	at the conclusion of data-switch, radius shaft bmd had increased by 2.8±3.2% in the combination-to-denosumab group and reverted to the original baseline in the teriparatide-todenosumab group (0.0±2.9%).	FALSE	FALSE	FALSE	FALSE	FALSE	FALSE
974	Arechavaleta_2011	41	at baseline (randomization, week 0), week 18 and week 30, each patient evaluated him or herself with the eq-5d™ from the euroqol group (http://euroqol.org/).	FALSE	FALSE	FALSE	FALSE	FALSE	FALSE
2705	Nauck_2007	175	initial reduction in hba1c was slightly greater with glipizide than with sitagliptin (<0.2% difference), but from the nadir in hba1c, the rate of rise in the glipizide group was greater than that observed in the sitagliptin group, as assessed by the cod – the slope of the hba1c line after week 24.	FALSE	FALSE	FALSE	FALSE	FALSE	FALSE
2704	Leder_2015	11	thus, many patients are treated with the sequential use of two or more therapies.	FALSE	FALSE	FALSE	FALSE	FALSE	FALSE
2703	Leder_2015	135	there were no significant differences in the baseline characteristics among the three treatment groups in patients enrolled in data-switch (table 1).	FALSE	FALSE	FALSE	FALSE	FALSE	FALSE
2702	Seck_2010	20	metformin is the most commonly prescribed oral antihyperglycaemic agent for initial therapy (2–4).	FALSE	FALSE	FALSE	FALSE	FALSE	FALSE
397	Seck_2010	170	the related adverse experience of pyelonephritis was uncommon over the 2-year treatment period, reported in three patients in the glipizide group and one patient in the sitagliptin group.	FALSE	FALSE	FALSE	FALSE	TRUE	FALSE
776	Nauck_2007	97	of the 379 patients excluded from the pp analysis, 96% were excluded because of missing treatment data at week 52.	FALSE	FALSE	FALSE	TRUE	FALSE	FALSE
2701	Rottenstreich_2021	17	the study cohort consisted of 20 parturients, with a median maternal age of 32 years and a median gestational age of 393/7 weeks at the time of delivery.	FALSE	FALSE	FALSE	FALSE	FALSE	FALSE
2700	Seck_2010	232	insulin resistance or sensitivity, assessed with homa-ir and quicki, respectively, showed small improvements in sitagliptin-treated patients compared with no change from baseline in glipizide-treated patients.	FALSE	FALSE	FALSE	FALSE	FALSE	FALSE
396	Hartley_P_2015	113	symptomatic hypoglycemia was reported for two patients (0.8 %; two total events) in the sitagliptin group and 11 patients (4.7 %; 33 total events) in the glimepiride group, for a between-group difference (95 % ci) of -3.9 % (-7.5 to -1.2) (p = 0.009); all events were reported as aes, as specified in the protocol.	FALSE	FALSE	FALSE	FALSE	TRUE	FALSE
2699	Nauck_2007	173	in addition to similar reductions in hba1c from baseline over 52 weeks, fpg was also reduced to a similar extent in both treatment groups at week 52.	FALSE	FALSE	FALSE	FALSE	FALSE	FALSE
395	Neer_2001	133	the study protocol required permanently halving the injected dose of medication in women with persistent hypercalcemia after a reduction in calcium intake; this occurred in 3 women in the placebo group (<1 percent), 15 in the 20-ug group (3 percent), and 62 in the 40-ug group (11 percent).	FALSE	FALSE	FALSE	FALSE	TRUE	FALSE
2698	Bethesda _2021_from_web.txt	148	in phase 1 participants, sars-cov-2 serum neutralizing antibody levels, expressed as gmts [ time frame: through 2 years after the final dose ]	FALSE	FALSE	FALSE	FALSE	FALSE	FALSE
2697	Leder_2015	25	these results should be considered when choosing the initial and subsequent management of postmenopausal osteoporotic patients.	FALSE	FALSE	FALSE	FALSE	FALSE	FALSE
175	Gray_2021	90	an equivalent number of pregnant women receiving the pfizer/biontech and moderna vaccines were included in our study.	TRUE	FALSE	FALSE	TRUE	FALSE	FALSE
2696	TWICE study	2	study of twice-weekly injections of teriparatide by comparing efficacy with once-weekly injections in osteoporosis patients: the twice study	FALSE	FALSE	FALSE	FALSE	FALSE	FALSE
394	Seck_2010	15	relative to baseline, sitagliptin was associated with weight loss ()1.6 kg) compared with weight gain (+0.7 kg) with glipizide.	FALSE	FALSE	FALSE	FALSE	TRUE	FALSE
2695	TWICE study	62	the eligibility criteria for study subjects were as follows: patients aged 65 years or older, able to walk independently, diagnosis of primary osteoporosis based on the diagnostic criteria for primary osteoporosis (fy2012 revised version) [15], at least one but no more than five prevalent fractures between the fourth thoracic vertebra (th4) and the fourth lumbar vertebra (l4), mean bmd of the sec…	FALSE	FALSE	FALSE	FALSE	FALSE	FALSE
2694	Leder_2015	157	from 0-48 months, femoral neck bmd increased by 8.3±5.6%, 4.9±6.0%, and 9.1±6.1% in the teriparatide-todenosumab, denosumab-to-teriparatide, and combination-to-denosumab groups, respectively (p=0.0447 denosumab-to-teriparatide versus teriparatide-to-denosumab, p=0.0336 denosumab-to-teriparatide versus combination-to-denosumab).	FALSE	FALSE	FALSE	FALSE	FALSE	FALSE
775	Hartley_P_2015	6	the mean baseline hba1c was 7.8 % in both the sitagliptin group (n = 197) and the glimepiride group (n = 191).	FALSE	FALSE	FALSE	TRUE	FALSE	FALSE
581	Nauck_2007	100	the mean dose of glipizide was 10.3 mg/day in the pp population.	FALSE	FALSE	TRUE	FALSE	FALSE	FALSE
2693	Leder_2015	10	nonetheless, no approved therapy is able to restore skeletal integrity in most osteoporotic patients and the long-term use of most osteoporosis drugs remains controversial due to efficacy and safety concerns.	FALSE	FALSE	FALSE	FALSE	FALSE	FALSE
2692	TWICE study	110	with that, a sample size of 500 subjects overall, 250 per group, was selected to initiate treatment.	FALSE	FALSE	FALSE	FALSE	FALSE	FALSE
580	Seck_2010	125	similar between-group differences for cod were noted for the pp and apt cohorts (data not shown).	FALSE	FALSE	TRUE	FALSE	FALSE	FALSE
2691	Hartley_P_2015	129	whereas a more aggressive up-titration of glimepiride may have translated to further increases in glycemic efficacy, it would also have been expected to produce a greater rate of hypoglycemia events, especially since patients in this group experienced five times as many aes of hypoglycemia (symptomatic and asymptomatic) than observed with sitagliptin.	FALSE	FALSE	FALSE	FALSE	FALSE	FALSE
774	Arechavaleta_2011	5	the mean baseline hba1c was 7.5% in both the sitagliptin group (n = 443) and the glimepiride group (n = 436).	FALSE	FALSE	FALSE	TRUE	FALSE	FALSE
2690	Sharma_2017	64	the mean baseline hba1c ranged from 7.0% to 8.3% in the rct, while it ranged from 7.5% to 8.7% across the non-randomised studies.	FALSE	FALSE	FALSE	FALSE	FALSE	FALSE
2689	gill_2021	13	importantly, pregnant and lactating individuals were excluded from initial safety and efficacy trials, despite data demonstrating higher risks of severe infection and pregnancy-related morbidity and mortality.3	FALSE	FALSE	FALSE	FALSE	FALSE	FALSE
2688	Hartley_P_2015	42	antihyperglycemic agents (ahas) that provide similar efficacy as sulfonylureas with less hypoglycemia would be an important clinical advance for the management of elderly patients with t2dm.	FALSE	FALSE	FALSE	FALSE	FALSE	FALSE
2687	Bethesda _2021_from_web.txt	196	confirmed covid-19 (according to the cdc-defined symptoms) in phase 2/3 participants with and without evidence of infection before vaccination [ time frame: from 14 days after the second dose of study intervention to the end of the study, up to 2 years ]	FALSE	FALSE	FALSE	FALSE	FALSE	FALSE
2686	VERO subgroup analysis	19	in the vero trial, 24-month treatment with teriparatide significantly reduced the incidence of vfx and clinical fractures (a composite of clinical vfx and nonvertebral fragility fractures [nvffx]) compared with risedronate by 56% and 52%, respectively, in postmenopausal women with established osteoporosis.(1)	FALSE	FALSE	FALSE	FALSE	FALSE	FALSE
579	Nauck_2007	133	in the pp population, the change in hba1c from baseline was similar between treatments within each baseline hba1c stratum with the greatest effect observed in patients with baseline hba1c _	FALSE	FALSE	TRUE	FALSE	FALSE	FALSE
2685	Seck_2010	19	introduction due to the progressive nature of the disease, over time, patients with type 2 diabetes often require combinations of medications to maintain glycaemic control (1).	FALSE	FALSE	FALSE	FALSE	FALSE	FALSE
2684	Paul_2021	24	the mother, who has been breastfeeding exclusively, then received the second dose of the moderna vaccine during the post-partum period per the normal 28-day vaccination protocol timeline.	FALSE	FALSE	FALSE	FALSE	FALSE	FALSE
103	Krobot_KJ_2012	84	in the unadjusted analysis, the risk of experiencing confirmed hypoglycemia was 96% lower with the addition of sitagliptin compared with glipizide.	FALSE	FALSE	TRUE	TRUE	FALSE	FALSE
2683	Hartley_P_2015	145	whereas glimepiride may have provided better fpg control, sitagliptin has been shown to have a significant effect on post-meal glucose levels in elderly patients [19]; thus, changes in fpg may not capture the full efficacy of sitagliptin versus glimepiride.	FALSE	FALSE	FALSE	FALSE	FALSE	FALSE
2682	Leder_2013	32	initially thought to be a more promising approach, attempts to combine pth or teriparatide with bisphosphonates have also been unsuccessful in that no combination was shown to be consistently superior to monotherapy (5–8).	FALSE	FALSE	FALSE	FALSE	FALSE	FALSE
2681	Leder_2015	160	after 24-months of the originally-assigned therapy, mean bmd at the distal radius had increased in the denosumab and combination groups whereas it decreased in the teriparatide group.8	FALSE	FALSE	FALSE	FALSE	FALSE	FALSE
773	Seck_2010	103	the proportions of patients discontinuing treatment and the reasons for discontinuation were generally similar between groups, with patients discontinuing for lack of efficacy (i.e. patients not meeting the progressively stricter, protocol-specified glycaemic criteria and ⁄ or not meeting the investigator’s expectations of glycaemic improvement) accounting for 52% of the discontinuations over the…	FALSE	FALSE	FALSE	TRUE	FALSE	FALSE
2680	Sharma_2017	133	statistically significant weight reduction of close to 2 kg was observed with use of sitagliptin when compared to sulfonylureas in both rcts and non-randomised studies, though this may not be of major clinical importance for most individuals.	FALSE	FALSE	FALSE	FALSE	FALSE	FALSE
393	TWICE study	16	adverse drug reactions were significantly less frequent in the 28.2-μg twice-weekly group (39.7% vs 56.2%; p < 0.01); the incidence of major adverse drug reactions was lower, and the number of subjects who discontinued due to adverse drug reactions was less in the 28.2-μg twice-weekly group.	FALSE	FALSE	FALSE	FALSE	TRUE	FALSE
2679	Bethesda _2021_from_web.txt	193	confirmed covid-19 (according to the cdc-defined symptoms) in phase 2/3 participants with and without evidence of infection before vaccination [ time frame: from 7 days after the second dose of study intervention to the end of the study, up to 2 years ]	FALSE	FALSE	FALSE	FALSE	FALSE	FALSE
578	Leder_2015	168	in these same women, ctx increased by 183% at month 30 and were 42% above baseline at month 48.	FALSE	FALSE	TRUE	FALSE	FALSE	FALSE
2678	Bethesda _2021_from_web.txt	100	in participants 12-15 years of age randomized in phase 3, percentage of participants reporting local reactions [ time frame: for 7 days after dose 1 and dose 2 ]	FALSE	FALSE	FALSE	FALSE	FALSE	FALSE
21	Nauck_2007	99	patients who discontinued because of lack of efficacy had more severe hyperglycaemia at baseline than those who completed the study (baseline hba1c: 8.6 vs. 7.5%, respectively); discontinued patients also tended to be slightly older than patients who completed the study (57 vs. 55 years, respectively) and had a slightly more body weight (93 vs. 90 kg, respectively).	FALSE	FALSE	FALSE	TRUE	TRUE	FALSE
2677	Seck_2010	106	as a result of the progressively stricter glycaemic criteria requiring discontinuation from the study, patients in the 2-year pp cohort tended to have better glycaemic control at baseline, with lower mean hba1c and fpg values and a shorter mean duration of type 2 diabetes compared with those who did not complete the 2-year treatment period (data not shown).	FALSE	FALSE	FALSE	FALSE	FALSE	FALSE
392	Seck_2010	167	of the adverse experiences with a higher incidence in the sitagliptin group, the 95% ci around the betweengroup difference in incidence excluded zero for cystitis, urinary tract infection, weight decrease, pain in extremity and asthma.	FALSE	FALSE	FALSE	FALSE	TRUE	FALSE
577	Seck_2010	132	an increase in homa-b from baseline was observed with glipizide.	FALSE	FALSE	TRUE	FALSE	FALSE	FALSE
2676	Krobot_KJ_2012	27	however, depending on the agents used, intensification of therapy is associated with a potentially greater risk of hypoglycemia15,16.	FALSE	FALSE	FALSE	FALSE	FALSE	FALSE
973	Nauck_2007	95	compliance was assessed by tablet count.	FALSE	FALSE	FALSE	FALSE	FALSE	FALSE
2675	Leder_2015	64	calcitonin within three months of enrollment.	FALSE	FALSE	FALSE	FALSE	FALSE	FALSE
2674	Sharma_2017	10	conclusion sitagliptin users experienced modest weight loss compared to gain with sulfonylureas; however, this difference was around 2 kg, which may not be of major clinical significance for most individuals.	FALSE	FALSE	FALSE	FALSE	FALSE	FALSE
2673	Sharma_2017	139	ms and nb assessed eligibility of included articles, extracted data and assessed quality of the studies.	FALSE	FALSE	FALSE	FALSE	FALSE	FALSE
2672	Leder_2015	13	it is unknown if switching from one therapy to another prevents this decline or further increases bmd.	FALSE	FALSE	FALSE	FALSE	FALSE	FALSE
2671	Leder_2015	145	there was no significant difference in the 48-month increase in lumbar spine bmd among any of the treatment group (primary endpoint).	FALSE	FALSE	FALSE	FALSE	FALSE	FALSE
2670	Hartley_P_2015	150	a significantly lower incidence of hypoglycemia was observed with sitagliptin than with glimepiride.	FALSE	FALSE	FALSE	FALSE	FALSE	FALSE
2669	VERO subgroup analysis	146	of particular importance is the residual burden of fracture risk in patients on risedronate in the vero study.	FALSE	FALSE	FALSE	FALSE	FALSE	FALSE
174	Collier_2021	38	we conducted an exploratory, descriptive cohort study of women 18 years or older who had received a covid-19 vaccine from december 2020 through march 2021 or had had confirmed sars-cov-2 infection from april 2020 through march 2021 using samples collected in a larger hospital-wide, prospective data and tissue biorepository.	TRUE	FALSE	FALSE	TRUE	FALSE	FALSE
102	Krobot_KJ_2012	90	the findings of a low risk of hypoglycemia with sitagliptin relative to the sulfonylureas, glipizide and glimepiride, are consistent with the mechanisms of action for each agent19,20.	FALSE	FALSE	TRUE	TRUE	FALSE	FALSE
2668	Paul_2021	38	we urge other investigators to create pregnancy and breastfeeding registries as well as conduct efficacy and safety studies of the covid-19 vaccines in pregnant and breastfeeding woman and their offspring.	FALSE	FALSE	FALSE	FALSE	FALSE	FALSE
2667	Nauck_2007	172	a similar proportion of patients in each group attained the hba1c targets of <7 and <6.5% after 52 weeks of treatment.	FALSE	FALSE	FALSE	FALSE	FALSE	FALSE
391	Nauck_2007	145	the proportion of patients experiencing adverse experiences considered related to study drug by the investigator was higher with glipizide than with sitagliptin (30.3 vs. 14.5%, respectively), related to a higher incidence of hypoglycaemia observed with glipizide treatment.	FALSE	FALSE	FALSE	FALSE	TRUE	FALSE
2666	Arechavaleta_2011	18	insulin secretagogues, such as sulfonylureas, are frequently used as second-line therapy if metformin monotherapy does not achieve acceptable glycaemic control	FALSE	FALSE	FALSE	FALSE	FALSE	FALSE
2665	Seck_2010	24	sulphonylureas are the most commonly prescribed second-line therapy, but are associated with weight gain and an increased risk of hypoglycaemia.	FALSE	FALSE	FALSE	FALSE	FALSE	FALSE
2664	Seck_2010	214	these changes in hba1c enabled approximately 60% of patients in the pp cohort to have an hba1c < 7% at study end.	FALSE	FALSE	FALSE	FALSE	FALSE	FALSE
2663	Collier_2021	145	the median neutralizing antibody titer in nonpregnant, pregnant, and lactating women was lower by 3.5- fold for the b.1.1.7 variant and 6-fold lower for the b.1.351 variant than for the usa-wa1/2020 variant (figure 4b).	FALSE	FALSE	FALSE	FALSE	FALSE	FALSE
2662	Hartley_P_2015	130	both sitagliptin and glimepiride were generally welltolerated.	FALSE	FALSE	FALSE	FALSE	FALSE	FALSE
2661	Gray_2021	41	participants and procedures	FALSE	FALSE	FALSE	FALSE	FALSE	FALSE
2660	Seck_2010	202	overall clinical adverse experiences and drug-related adverse experiences were observed more often with glipizide, largely related to an increased incidence of hypoglycaemia.	FALSE	FALSE	FALSE	FALSE	FALSE	FALSE
2659	Leder_2015	47	participants	FALSE	FALSE	FALSE	FALSE	FALSE	FALSE
2658	VERO subgroup analysis	22	these factors may influence the treatment effect of the anti-osteoporosis drugs.	FALSE	FALSE	FALSE	FALSE	FALSE	FALSE
2656	Beharier_2021	102	discussion	FALSE	FALSE	FALSE	FALSE	FALSE	FALSE
2655	Collier_2021	149	discussion	FALSE	FALSE	FALSE	FALSE	FALSE	FALSE
2657	TWICE study	206	discussion	FALSE	FALSE	FALSE	FALSE	FALSE	FALSE
2648	VERO subgroup analysis	128	discussion	FALSE	FALSE	FALSE	FALSE	FALSE	FALSE
2647	Neer_2001	144	discussion	FALSE	FALSE	FALSE	FALSE	FALSE	FALSE
2650	Shanes_2021	23	discussion	FALSE	FALSE	FALSE	FALSE	FALSE	FALSE
2646	Prabhu_2021	28	discussion	FALSE	FALSE	FALSE	FALSE	FALSE	FALSE
2651	gill_2021	41	discussion	FALSE	FALSE	FALSE	FALSE	FALSE	FALSE
2645	Rottenstreich_2021	65	discussion	FALSE	FALSE	FALSE	FALSE	FALSE	FALSE
2649	Gray_2021	132	discussion	FALSE	FALSE	FALSE	FALSE	FALSE	FALSE
2654	Leder_2015	179	discussion	FALSE	FALSE	FALSE	FALSE	FALSE	FALSE
2653	Leder_2013	139	discussion	FALSE	FALSE	FALSE	FALSE	FALSE	FALSE
2652	shimabukuro_2021	88	discussion	FALSE	FALSE	FALSE	FALSE	FALSE	FALSE
173	Nauck_2007	43	patients were excluded if they had a history of type 1 diabetes, insulin use within 8 weeks of screening, renal function impairment inconsistent with the use of metformin or a fasting plasma glucose (fpg) (or a fasting fingerstick glucose) at or just prior to randomization >15.0 mmol/l (270 mg/dl).	FALSE	FALSE	FALSE	TRUE	FALSE	FALSE
101	Krobot_KJ_2012	87	moreover, low hba1c levels were associated with a substantially increased risk of both confirmed and severe hypoglycemia for patients taking glipizide in the present analysis.	FALSE	FALSE	TRUE	TRUE	FALSE	FALSE
2644	TWICE study	14	results the percentage changes in lumbar spine (l2–l4) bmd at final follow-up in the 28.2-μg twice-weekly and 56.5-μg once-weekly groups were 7.3% and 5.9%, respectively; the difference (95% confidence interval [ci]) in percentage change was 1.3% (0.400–2.283%).	FALSE	FALSE	FALSE	FALSE	FALSE	FALSE
2643	Leder_2013	25	furthermore, although the therapeutic options for osteoporosis treatment have expanded greatly over the past 2 decades, no currently approved therapy is able to restore skeletal integrity in most patients with established osteoporosis.	FALSE	FALSE	FALSE	FALSE	FALSE	FALSE
390	TWICE study	179	the incidence of adverse drug reactions was significantly lower (p < 0.01) in the 28.2-μg twice-weekly group than in the 56.5-μg onceweekly group.	FALSE	FALSE	FALSE	FALSE	TRUE	FALSE
100	Krobot_KJ_2012	82	there was also a greater proportion of patients who reported symptomatic hypoglycemia with glipizide relative to sitagliptin21.	FALSE	FALSE	TRUE	TRUE	FALSE	FALSE
576	Seck_2010	118	the rise in hba1c from week 24 to the end of the 2nd year was less with sitagliptin treatment compared with glipizide [coefficient of durability (cod) (95% ci): 0.16% ⁄ year (0.10, 0.21) vs. 0.26% ⁄ year (0.21, 0.31) respectively; between-group difference in cod (95% ci) = )0.10% ⁄ year ()0.16, )0.05)]	FALSE	FALSE	TRUE	FALSE	FALSE	FALSE
8	Krobot_KJ_2012	71	there was a disproportionately large number of confirmed hypoglycemic events occurring in patients on glipizide _x0004_65	FALSE	FALSE	TRUE	FALSE	TRUE	FALSE
2642	Leder_2015	17	bmd at the hip, spine and wrist were measured 6,12,18, and 24 months after the drug transitions as were biochemical markers of bone turnover.	FALSE	FALSE	FALSE	FALSE	FALSE	FALSE
575	Seck_2010	11	the proportion of patients with an hba1c< 7% was 63% and 59% with sitagliptin and glipizide, respectively.	FALSE	FALSE	TRUE	FALSE	FALSE	FALSE
574	Seck_2010	121	for the apt cohort, ls mean hba1c change (95% ci) from a mean baseline of 7.69% was )0.33%	FALSE	FALSE	TRUE	FALSE	FALSE	FALSE
1028	Gray_2021	87	at the time of the study, 2 covid-19 vaccines had received eua: pfizer/biontech (mainz, germany) and moderna (cambridge, ma).	FALSE	FALSE	FALSE	FALSE	FALSE	TRUE
2641	VERO subgroup analysis	163	our presented analysis has several limitations common to other subgroup study reports, including the limited power to detect interactions.	FALSE	FALSE	FALSE	FALSE	FALSE	FALSE
389	Arechavaleta_2011	118	in the analysis assessing the risk of hypoglycaemia adjusted for key variables such as recent hba1c value, the hazard of having symptomatic hypoglycaemic events was substantially lower with sitagliptin compared with glimepiride across various event types and definitions (figure 3).	FALSE	FALSE	FALSE	FALSE	TRUE	FALSE
2640	Krobot_KJ_2012	55	all analyses were clustered on patient.	FALSE	FALSE	FALSE	FALSE	FALSE	FALSE
2639	VERO subgroup analysis	12	in conclusion, in postmenopausal women with severe osteoporosis, the antifracture efficacy of teriparatide compared with risedronate was consistent in a wide range of patient settings, including treatment-na€ıve and previously treated patients.	FALSE	FALSE	FALSE	FALSE	FALSE	FALSE
226	Hartley_P_2015	71	patients receiving c4 mg/day of glimepiride for at least 2 weeks who met protocol-specified hyperglycemic criteria were to be discontinued.	FALSE	FALSE	FALSE	FALSE	FALSE	TRUE
2638	Bethesda _2021_from_web.txt	178	confirmed severe covid-19 in phase 2/3 participants without evidence of infection before vaccination [ time frame: from 14 days after the second dose of study intervention to the end of the study, up to 2 years ]	FALSE	FALSE	FALSE	FALSE	FALSE	FALSE
717	Beharier_2021	173	differences were considered significant at p less than 0.05. study approval.	FALSE	TRUE	FALSE	FALSE	FALSE	FALSE
2637	Zaccardi_F_2020	84	while this may be true for sus as a general class,17,28,29 studies of gliclazide report a significantly lower risk of hypoglycaemic events than other sus,9,10 and a risk similar to other insulinotropic agents.10 here, hypoglycaemic events reported for patients treated with gliclazide mr and sitagliptin were uncommon, albeit numerically higher in patients on gliclazide mr.	FALSE	FALSE	FALSE	FALSE	FALSE	FALSE
388	Nauck_2007	166	a similar pattern was observed for ast, with mean changes (s.d.) from baseline at week 52 of _x0003_0.4 iu/l (6.1) in the sitagliptin group and 0.7 iu/l (6.3) in the glipizide group from baseline values of approximately 16 iu/l in both groups.	FALSE	FALSE	FALSE	FALSE	TRUE	FALSE
2636	Seck_2010	29	the addition of sitagliptin was generally well tolerated with a lower risk of hypoglycaemia, as well as, a weight loss compared with a weight gain observed with the addition of glipizide.	FALSE	FALSE	FALSE	FALSE	FALSE	FALSE
387	Arechavaleta_2011	107	one serious adverse experience that was considered drug-related by the investigator was reported in the study: a 61-year-old female in the sitagliptin group experienced a serious drug-related adverse experience of thrombocytopenia (platelet count of 12 000/μl) resulting in discontinuation from the study.	FALSE	FALSE	FALSE	FALSE	TRUE	FALSE
2635	Bethesda _2021_from_web.txt	166	in phase 1 participants, gmr of the geometric mean of sars-cov-2 serum neutralizing titers to the geometric mean of sars cov 2 (anti-s1 and anti-rbd) binding antibody levels [ time frame: through 2 years after the final dose ]	FALSE	FALSE	FALSE	FALSE	FALSE	FALSE
2634	Arechavaleta_2011	146	in a dose-range finding study with glimepiride, a substantial reduction in hba1c was observed with 1 mg daily, whereas nearly full efficacy was reached with the 4 mg per day dose with little additional efficacy obtained with dose escalation through doses of 8 mg per day	FALSE	FALSE	FALSE	FALSE	FALSE	FALSE
2633	Bethesda _2021_from_web.txt	175	confirmed severe covid-19 in phase 2/3 participants without evidence of infection before vaccination [ time frame: from 7 days after the second dose of study intervention to the end of the study, up to 2 years ]	FALSE	FALSE	FALSE	FALSE	FALSE	FALSE
2632	TWICE study	242	the 28.2-μg twice-weekly regimen of teriparatide provided comparable efficacy to the 56.5-μg once-weekly regimen of teriparatide.	FALSE	FALSE	FALSE	FALSE	FALSE	FALSE
2631	Bethesda _2021_from_web.txt	285	phase 1 only: positive test for hiv, hepatitis b surface antigen (hbsag), hepatitis b core antibodies (hbc abs), or hepatitis c virus antibodies (hcv abs) at the screening visit.	FALSE	FALSE	FALSE	FALSE	FALSE	FALSE
2630	VERO subgroup analysis	53	osteoporosis treatment-na€ıve patients included patients who had not received any osteoporosis medication, or <3 months of the antiresorptive drugs listed above.	FALSE	FALSE	FALSE	FALSE	FALSE	FALSE
2629	Bethesda _2021_from_web.txt	243	newly enrolled participants enrolled to receive 2 doses of bnt162b2sa; male or female participants between the ages of 18 and 55 years, inclusive, at enrollment.	FALSE	FALSE	FALSE	FALSE	FALSE	FALSE
972	Arechavaleta_2011	29	the calculation was based on the following formula: 100 times (number of days when the patient took the correct number of tablets)/(number of days the patient was in the treatment period)	FALSE	FALSE	FALSE	FALSE	FALSE	FALSE
2628	Hartley_P_2015	29	management of elderly patients with t2dm is a challenge due to the presence of co-morbidities and other factors [3].	FALSE	FALSE	FALSE	FALSE	FALSE	FALSE
971	Beharier_2021	174	the current study followed the strengthening the reporting of observational studies in epidemiology (strobe) reporting guideline.	FALSE	FALSE	FALSE	FALSE	FALSE	FALSE
225	Nauck_2007	1	methods: after a metformin dose titration/stabilization period (_x0001_1500	FALSE	FALSE	FALSE	FALSE	FALSE	TRUE
2627	Kadali_2021	21	there is high acceptance of the second vaccine dose, which is an encouraging aspect for future pregnant vaccine recipients.	FALSE	FALSE	FALSE	FALSE	FALSE	FALSE
716	Zaccardi_F_2020	4	secondary outcomes included time to hba1c ≤6.5% (48 mmol/mol), time to ≥1% (11 mmol/mol) hba1c reduction from baseline, treatment persistence and durability, and hypoglycaemic events.	FALSE	TRUE	FALSE	FALSE	FALSE	FALSE
2626	Zaccardi_F_2020	81	durability and persistence of glycaemic control for t2d treatment can be indicative of a number of endpoints, including treatment adherence, decline in β-cell function over time and tolerability over time.	FALSE	FALSE	FALSE	FALSE	FALSE	FALSE
2625	Bethesda _2021_from_web.txt	272	phase 1 only: individuals currently working in occupations with high risk of exposure to sars-cov-2 (eg, healthcare worker, emergency response personnel).	FALSE	FALSE	FALSE	FALSE	FALSE	FALSE
2624	Nauck_2007	27	sitagliptin, a dipeptidyl peptidase-4 (dpp-4) inhibitor, is a novel treatment for type 2 diabetes that improves glycaemic control through a new mechanism, enhancement of the incretin axis	FALSE	FALSE	FALSE	FALSE	FALSE	FALSE
2623	TWICE study	104	in the tower trial, the regimen provided a high-level fractureinhibiting effect sustained throughout the treatment period and increased bmd over time [7].	FALSE	FALSE	FALSE	FALSE	FALSE	FALSE
2622	Sharma_2017	88	the greatest comparative weight reduction was observed in the 12-month rct led by nauck et al (md −2.60 kg; 95% ci −3.31 to −1.89 kg).	FALSE	FALSE	FALSE	FALSE	FALSE	FALSE
2621	gill_2021	55	recently, many experts have advocated for the inclusion of pregnant patients in clinical research in which the results may be useful in a pregnant population.10–12	FALSE	FALSE	FALSE	FALSE	FALSE	FALSE
2620	VERO subgroup analysis	177	teriparatide antifracture efficacy is similarly superior to risedronate in both osteoporosis treatment-na€ıve and prior bisphosphonate-treated patients.	FALSE	FALSE	FALSE	FALSE	FALSE	FALSE
24	Hartley_P_2015	88	safety analyses included all randomized patients who received at least one dose of study medication.	FALSE	FALSE	FALSE	FALSE	TRUE	FALSE
2619	Sharma_2017	128	moreover, our goal was to shed further light on the effectiveness of sitagliptin compared to sulfonylureas with a focus on the initial prescribing decision, and this was the most informative approach to achieve this.	FALSE	FALSE	FALSE	FALSE	FALSE	FALSE
2618	Bethesda _2021_from_web.txt	282	previous participation in other studies involving study intervention containing lipid nanoparticles.	FALSE	FALSE	FALSE	FALSE	FALSE	FALSE
573	VERO subgroup analysis	91	the treatment effect found in the entire study population, with an incident rate of new vfx of 5.4% in the teriparatidegroup compared with 12.0% in the risedronate group (risk ratio 0.44; 95% confidence interval [ci] 0.29–0.68; p ¼ 0.000094 [fig. 1; see kendler and colleagues(1) for details]), was homogeneous across all subgroups, ie, the treatment-bysubgroup interactions were not statistically s…	FALSE	FALSE	TRUE	FALSE	FALSE	FALSE
2617	hand_extraction_notes.txt	1	found the report on clinicaltrials.gov (nct04368728)	FALSE	FALSE	FALSE	FALSE	FALSE	FALSE
572	VERO subgroup analysis	107	the treatment-by-subgroup interaction was not statistically significant (p 0.1) for any of the subgroups.	FALSE	FALSE	TRUE	FALSE	FALSE	FALSE
970	Zaccardi_F_2020	42	for hypoglycaemia, incidence rates were estimated in gliclazide mr and sitagliptin groups; the first event recorded during the hypoglycaemia assessment window was considered.	TRUE	FALSE	FALSE	FALSE	FALSE	FALSE
202	Nauck_2007	105	compliance rates were 98.6% (3.8) and 98.3% (3.6) in the sitagliptin and glipizide groups, respectively.	FALSE	FALSE	TRUE	FALSE	FALSE	TRUE
211	Prabhu_2021	16	eighty-five women received the pfizer-biontech vaccine, and 37 women received the moderna vaccine.	FALSE	FALSE	FALSE	TRUE	FALSE	TRUE
2616	TWICE study	38	in a previous dose-finding study, once-weekly regimens using 28.2 μg and 14.1 μg were associated with incidences of adverse drug reactions that were comparable but lower than seen with the 56.5-μg once-weekly regimen of teriparatide [12].	FALSE	FALSE	FALSE	FALSE	FALSE	FALSE
2615	TWICE study	136	of the 859 subjects at 92 sites throughout japan who gave informed consent, 553 patients with primary osteoporosis aged 65 years or older with a high risk of fractures were randomly allocated: 277 to the 28.2-μg twice-weekly group and 276 to the 56.5-μg once-weekly group.	FALSE	FALSE	FALSE	FALSE	FALSE	FALSE
969	Zaccardi_F_2020	17	2 | materials and methods this retrospective study was conducted following the record-pe guidelines15 for conducting and reporting studies using routinely collected observational data (checklist in the appendix) and a protocol approved by an independent scientific advisory committee (isac; protocol no. 19_149).	TRUE	FALSE	FALSE	FALSE	FALSE	FALSE
2614	Neer_2001	84	the cumulative duration of the study treatment in the group that received placebo, the group that received 20 ug of parathyroid hormone (1-34) per day, and the group that received 40 ug per day was 798, 779, and 774 patient-years, respectively, and the mean (±sd) duration of treatment in the three groups was 18±5, 18±6, and 17±6 months, respectively.	FALSE	FALSE	FALSE	FALSE	FALSE	FALSE
968	Seck_2010	45	from randomisation through week 6, patients were discontinued for fasting plasma glucose (fpg) > 15.0 mmol ⁄	TRUE	FALSE	FALSE	FALSE	FALSE	FALSE
2613	Seck_2010	199	based on previously reported results for glipizide (15), maximal or near maximal glycaemic efficacy is achieved with a dose of 10 mg ⁄ day.	FALSE	FALSE	FALSE	FALSE	FALSE	FALSE
190	Seck_2010	51	patients not on an antihyperglycaemic agent, on an oral antihyperglycaemic agent other than metformin monotherapy at a dose ‡ 1500mg ⁄ day or on metformin in combination with another oral antihyperglycaemic agent entered a metformin monotherapy treatment titration and dose-stable period of at least 6 weeks and a placebo run-in period of 2 weeks.	FALSE	FALSE	FALSE	FALSE	FALSE	TRUE
2612	Krobot_KJ_2012	111	the risk of confirmed hypoglycemia was greater for older patients treated with glipizide relative to younger patients treated with glipizide and appeared to be very low in patients from both age groups treated with sitagliptin.	FALSE	FALSE	FALSE	FALSE	FALSE	FALSE
386	Arechavaleta_2011	112	one death occurred in this study: a patient in the glimepiride group died as a result of a haemorrhagic stroke that was not considered related to the study drug by the investigator.	FALSE	FALSE	FALSE	FALSE	TRUE	FALSE
2611	Collier_2021	24	however, pregnant and lactating women were excluded from phase 3 vaccine efficacy trials9-11; thus, data on vaccine safety and immunogenicity in these populations remain limited.	FALSE	FALSE	FALSE	FALSE	FALSE	FALSE
2610	Sharma_2017	50	data analysis mean differences (mds) were calculated for continuous outcomes and ors or hrs for dichotomous outcomes where possible.	FALSE	FALSE	FALSE	FALSE	FALSE	FALSE
2609	TWICE study	13	the primary endpoint was the percentage change in lumbar spine (l2–l4) bone mineral density (bmd) at final follow-up.	FALSE	FALSE	FALSE	FALSE	FALSE	FALSE
2608	Arechavaleta_2011	129	the results of the study show that the hba1c -lowering efficacy of sitagliptin is non-inferior to that of glimepiride.	FALSE	FALSE	FALSE	FALSE	FALSE	FALSE
140	Arechavaleta_2011	82	the population for all safety endpoints except body weight consisted of all randomized patients who received at least one dose of study therapy (all patients as treated population).	FALSE	FALSE	FALSE	FALSE	FALSE	FALSE
2607	Hartley_P_2015	142	similar effects on body weight with sulfonylureas compared with sitagliptin have been previously documented [23], and studies of longer treatment duration (1 year) have shown weight gain in sulfonylureatreated patients and weight loss in patients treated with sitagliptin	FALSE	FALSE	FALSE	FALSE	FALSE	FALSE
2606	Seck_2010	37	patients provided written informed consent to participate.	FALSE	FALSE	FALSE	FALSE	FALSE	FALSE
2605	Nauck_2007	188	in this study, both treatments were generally well tolerated.	FALSE	FALSE	FALSE	FALSE	FALSE	FALSE
2604	VERO subgroup analysis	173	we also included the analysis of relevant clinical outcomes, such as clinical fractures, that have not been reported before in subgroup analyses.	FALSE	FALSE	FALSE	FALSE	FALSE	FALSE
1027	Pfizer Press Release_2021_from_web.txt	47	there are no data available on the interchangeability of the pfizer-biontech covid-19 vaccine with other covid-19 vaccines to complete the vaccination series. individuals who have received one dose of pfizer-biontech covid-19 vaccine should receive a second dose of pfizer-biontech covid-19 vaccine to complete the vaccination series	FALSE	FALSE	FALSE	FALSE	FALSE	TRUE
2603	Sharma_2017	120	no rcts or non-randomised studies reported longerterm data on the risk of complications of diabetes such as retinopathy, neuropathy and nephropathy despite these being well established as consequences of poor longer-term glycaemic control.22 a comparative effectiveness pragmatic clinical trial, the glycemia reduction approaches in diabetes, is underway that will compare sitagliptin with sulfonylu…	FALSE	FALSE	FALSE	FALSE	FALSE	FALSE
2602	Bethesda _2021_from_web.txt	232	choosing to participate in a study is an important personal decision. talk with your doctor and family members or friends about deciding to join a study. to learn more about this study, you or your doctor may contact the study research staff using the contacts provided below. for general information, learn about clinical studies.	FALSE	FALSE	FALSE	FALSE	FALSE	FALSE
2601	Arechavaleta_2011	149	overall, clinical adverse experiences and drug-related adverse experiences were reported more frequently with glimepiride, primarily as a result of an increased incidence of hypoglycaemia.	FALSE	FALSE	FALSE	FALSE	FALSE	FALSE
2600	VERO subgroup analysis	126	among prior bisphosphonate-treated patients, the statistically nonsignificant risk reduction was numerically similar to that in the bisphosphonate-na€ıve group (figs. 6b and 7).	FALSE	FALSE	FALSE	FALSE	FALSE	FALSE
2599	CDC Health Alert Network_2021_from_web.txt	16	cdc recommendations align with those from professional medical organizations serving people who are pregnant, including the american college of obstetricians and gynecologists and the society for maternal-fetal medicine.	FALSE	FALSE	FALSE	FALSE	FALSE	FALSE
967	Zaccardi_F_2020	23	2.2 | exposures treatment initiation was defined as ≥2 prescriptions of the study drug without a ≥90-day gap between the termination of the first prescription and initiation of the second.	FALSE	FALSE	FALSE	FALSE	FALSE	FALSE
189	Hartley_P_2015	70	the dose of glimepiride could be down-titrated throughout the trial to avoid or control hypoglycemia.	FALSE	FALSE	FALSE	FALSE	FALSE	TRUE
571	Nauck_2007	131	[between-group difference in ls mean per cent change from baseline (95% ci) ¼ 2.5% (0.6, 4.3)].	FALSE	FALSE	TRUE	FALSE	FALSE	FALSE
2598	Rottenstreich_2021	34	despite these uncertainties and given the risk for severe disease course, the center for disease control and prevention (cdc), the world health organization (who), and other agencies support offering pregnant women to receive the sars-cov-2 vaccine following shared decision making [6, 7].	FALSE	FALSE	FALSE	FALSE	FALSE	FALSE
385	shimabukuro_2021	65	these patterns of reporting, with respect to both most frequently reported solicited reactions and the higher reporting of reactogenicity after dose 2, were similar to patterns observed among nonpregnant women (fig. 1).	FALSE	FALSE	FALSE	FALSE	TRUE	FALSE
2597	Leder_2013	103	the increase in femoral neck bmd did not differ significantly between the teriparatide and denosumab groups (p = .23).	FALSE	FALSE	FALSE	FALSE	FALSE	FALSE
2596	Leder_2015	97	serum osteocalcin, a marker of bone formation, was measured via electrochemiluminescent immunoassay (meso scale discovery, rockville, maryland) with inter-and intra-assay coefficients of variation (cvs) of 10 and 8%, respectively.	FALSE	FALSE	FALSE	FALSE	FALSE	FALSE
2595	TWICE study	208	the present study was conducted to determine whether comparable efficacy to that provided by the 56.5-μg teriparatide onceweekly regimen and improved safety can be achieved with half of the dose (28.2-μg teriparatide) given twice weekly.	FALSE	FALSE	FALSE	FALSE	FALSE	FALSE
966	Seck_2010	144	di, an assessment of beta-cell responsiveness in relation to insulin sensitivity, remained stable over 2 years with sitagliptin, but declined from baseline with glipizide (table 3).	FALSE	FALSE	FALSE	FALSE	FALSE	FALSE
2594	Bethesda _2021_from_web.txt	190	confirmed covid-19 (according to the cdc-defined symptoms) in phase 2/3 participants without evidence of infection before vaccination [ time frame: from 14 days after the second dose of study intervention to the end of the study, up to 2 years ]	FALSE	FALSE	FALSE	FALSE	FALSE	FALSE
2593	VERO subgroup analysis	44	subgroup analyses were exploratory and were done for the primary and the key secondary fracture endpoints as defined in the statistical analysis plan of the study that was approved before study unblinding.(1)	FALSE	FALSE	FALSE	FALSE	FALSE	FALSE
2592	Seck_2010	211	although most hypoglycaemic episodes overall occurred in the first year of this study, patients in the glipizide group were also reported to have substantially more episodes in the second year compared with patients in the sitagliptin group.	FALSE	FALSE	FALSE	FALSE	FALSE	FALSE
2591	CDC Health Alert Network_2021_from_web.txt	64	support efforts to ensure people receiving the first dose of an mrna covid-19 vaccine (i.e., pfizer-biontech, moderna) return for their second dose to complete the series as close as possible to the recommended interval.	FALSE	FALSE	FALSE	FALSE	FALSE	FALSE
384	Arechavaleta_2011	123	among patients with measurements at week 30, body weight decreased from baseline with sitagliptin	FALSE	FALSE	FALSE	FALSE	TRUE	FALSE
2590	Arechavaleta_2011	130	the demonstration of non-inferiority between sitagliptin and glimepiride was further supported by the finding of similar reductions in fpg observed in both treatment groups.	FALSE	FALSE	FALSE	FALSE	FALSE	FALSE
2589	Neer_2001	73	the rates of side effects and the proportions of women with fractures in the three study groups were compared with the use of pearson’s chi-square test.	FALSE	FALSE	FALSE	FALSE	FALSE	FALSE
772	Kadali_2021	13	results: among the 1029 hcw women, 38 were pregnant, 20 of whom received the pfizer-biontech vaccine and the remaining 18 received the moderna vaccine.	FALSE	FALSE	FALSE	TRUE	FALSE	FALSE
771	shimabukuro_2021	73	among enrolled participants, most were 25 to 44 years of age (98.8%), non-hispanic white (79.0%), and, at the time of interview, did not report a covid-19 diagnosis during pregnancy (97.6%) (table 3).	FALSE	FALSE	FALSE	TRUE	FALSE	FALSE
2588	TWICE study	245	the 28.2-μg twice-weekly regimen has been developed as a formulation that reduces patient burden by allowing selfadministration and reducing the frequency of outpatient visits compared with the 56.5-μg once-weekly regimen.	FALSE	FALSE	FALSE	FALSE	FALSE	FALSE
2587	Neer_2001	149	estimates of a 40 to 50 percent reduction in the risk of vertebral fractures with estrogen treatment are based on cohort and case–control studies or small placebo-controlled, prospective trials.18,19	FALSE	FALSE	FALSE	FALSE	FALSE	FALSE
965	Zaccardi_F_2020	30	the hba1c assessment window started 60 days after a patient's index date (i.e. treatment initiation with index drug) and ended 30 days after treatment stop, switch or add-on of a new glucose-lowering drug.	TRUE	FALSE	FALSE	FALSE	FALSE	FALSE
2586	Bethesda _2021_from_web.txt	187	confirmed covid-19 (according to the cdc-defined symptoms) in phase 2/3 participants without evidence of infection before vaccination [ time frame: from 7 days after the second dose of study intervention to the end of the study, up to 2 years ]	FALSE	FALSE	FALSE	FALSE	FALSE	FALSE
50	Beharier_2021	170	comparisons of antibody concentrations among groups, as well as continuous parameters (e.g., clinical data), were analyzed by kruskal-wallis 1-way anova test, followed by dunn’s all-pairwise comparisons test; or alternatively, by wilcoxon rank sum test (if only 2 groups were compared).	FALSE	TRUE	TRUE	FALSE	FALSE	FALSE
2585	shimabukuro_2021	115	continued monitoring is needed to further assess maternal, pregnancy, neonatal, and childhood outcomes associated with maternal covid-19 vaccination, including in earlier stages of pregnancy and during the preconception period.	FALSE	FALSE	FALSE	FALSE	FALSE	FALSE
964	Krobot_KJ_2012	56	in accordance with the american diabetes association workgroup on hypoglycemia25, a statistically significant relative reduction _x0004_30% in the adjusted rate of hypoglycemia with sitagliptin was considered to represent a clinically important improvement over glipizide.	FALSE	FALSE	FALSE	FALSE	FALSE	FALSE
2584	gill_2021	14	the american college of obstetricians and gynecologists and the society for maternal-fetal medicine released a joint statement in january 2021 advocating that pregnant individuals at high risk for contracting the virus should be able to decide whether they will receive the vaccination during pregnancy or while breastfeeding.4	FALSE	FALSE	FALSE	FALSE	FALSE	FALSE
2583	Leder_2015	112	between-group baseline characteristics of data-switch enrollees were compared by one-way analysis of variance (anova).	FALSE	FALSE	FALSE	FALSE	FALSE	FALSE
2582	TWICE study	42	to confirm the justification for a 28.2-μg twice-weekly regimen, a clinical pharmacological study of 6-week treatment was conducted in healthy japanese postmenopausal women.	FALSE	FALSE	FALSE	FALSE	FALSE	FALSE
2581	Sharma_2017	62	the characteristics of participants across the studies are summarised in table 2.	FALSE	FALSE	FALSE	FALSE	FALSE	FALSE
99	Krobot_KJ_2012	92	the present analysis also suggested a higher incidence of confirmed hypoglycemia in older (age _x0004_65 years) versus younger patients on glipizide.	FALSE	FALSE	TRUE	TRUE	FALSE	FALSE
2580	VERO subgroup analysis	69	the overall hazard ratio to estimate the treatment effect of teriparatide versus risedronate was obtained as part of the stratified log-rank test calculations.	FALSE	FALSE	FALSE	FALSE	FALSE	FALSE
2579	Krobot_KJ_2012	78	while the resulting hypoglycemic risk increased as the tvc-hba1c value decreased, the risk with sitagliptin was very low relative to glipizide and similar in both age groups (figure 2).	FALSE	FALSE	FALSE	FALSE	FALSE	FALSE
2578	TWICE study	233	another existing teriparatide formulation that permits self-administration is used for the 20-μg daily regimen of teriparatide.	FALSE	FALSE	FALSE	FALSE	FALSE	FALSE
570	Seck_2010	133	improvements in homa-ir and quicki were observed with sitagliptin relative to glipizide at the end of the 2nd year (table 2), suggesting a small decrease in insulin resistance associated with sitagliptin treatment.	FALSE	FALSE	TRUE	FALSE	FALSE	FALSE
2577	TWICE study	0	﻿osteoporosis international (2019) 30:2321–2331	FALSE	FALSE	FALSE	FALSE	FALSE	FALSE
2576	Neer_2001	148	in studies using similar analyses, alendronate (10 mg per day) reduced the risk of new vertebral fractures by 48 percent,11-13 risedronate (5 mg per day) by 41 percent,14 an intermittent regimen of cyclical etidronate by 44 percent,15,16 and raloxifene (60 mg per day) by 30 percent.17	FALSE	FALSE	FALSE	FALSE	FALSE	FALSE
172	Hartley_P_2015	52	2 patients and methods 2.1 patient selection criteria eligible patients were community-dwelling, c65 and b85 years of age, and had t2dm that was inadequately controlled with diet and exercise alone [glycated hemoglobin (hba1c) c7.0 % and b9.0 %].	FALSE	FALSE	FALSE	TRUE	FALSE	FALSE
383	Nauck_2007	146	there were two serious adverse experiences considered related to study drug by the investigator in the glipizide group (myocardial infarction and spontaneous abortion) and none in the sitagliptin group.	FALSE	FALSE	FALSE	FALSE	TRUE	FALSE
2575	Nauck_2007	171	as with most antihyperglycaemic agents, severity of hyperglycaemia at baseline notably impacted response in this study, with decreases in hba1c of 1.7% in the group of patients with baseline hba1c _x0001_ 9%.	FALSE	FALSE	FALSE	FALSE	FALSE	FALSE
569	Nauck_2007	112	in the apt population, ls mean hba1c change from baseline at week 52 was similar in the two treatment groups: _x0003_0.51	FALSE	FALSE	TRUE	FALSE	FALSE	FALSE
2574	VERO subgroup analysis	137	earlier studies analyzing the effects of switching from long-term treatment with a bisphosphonate to teriparatide on bmd and biochemical markers of bone turnover have suggested a “blunted” or “delayed” effect of subsequent teriparatide, at least during the early treatment period.(17–20)	FALSE	FALSE	FALSE	FALSE	FALSE	FALSE
139	Arechavaleta_2011	37	concurrent lipid-lowering and antihypertensive medications, thyroid medications, hormone replacement therapy and birth control medications were allowed, but were expected to have been maintained at stable doses during the run-in period as well as during the active study itself.	FALSE	FALSE	FALSE	FALSE	FALSE	FALSE
963	Arechavaleta_2011	73	random effects models were estimated using stata 11 se (statacorp lp, college station, tx, usa).	FALSE	FALSE	FALSE	FALSE	FALSE	FALSE
568	Nauck_2007	130	no between-group differences were observed for any measured lipid parameter, except for hdl-c, in which a significant increase from baseline was found with sitagliptin (3.7%) compared with glipizide (1.2%)	FALSE	FALSE	TRUE	FALSE	FALSE	FALSE
2573	VERO subgroup analysis	96	subgroup analysis results for pooled new and worsened vertebral fractures	FALSE	FALSE	FALSE	FALSE	FALSE	FALSE
2572	Leder_2013	100	the increase in spine bmd did not differ significantly between the teriparatide and denosumab groups (p = .73).	FALSE	FALSE	FALSE	FALSE	FALSE	FALSE
2571	Sharma_2017	49	differences were resolved through consensus or in consultation with a third (in) and fourth reviewer (ip).	FALSE	FALSE	FALSE	FALSE	FALSE	FALSE
138	Hartley_P_2015	62	patients who were not receiving an aha (for c12 weeks prior to visit 1) with hba1c c7.0 and b9.0 % directly entered a 2-week placebo run-in period.	TRUE	FALSE	FALSE	FALSE	FALSE	FALSE
2570	Zdanowski_2021	134	there is need for the collection and systematic presentation of more data on the efficacy and safety of covid-19 vaccination during pregnancy.	FALSE	FALSE	FALSE	FALSE	FALSE	FALSE
125	Beharier_2021	151	unvaccinated parturients were matched to the vaccinated group participants based on clinical parameters (table 1) and were assigned to a control group.	TRUE	FALSE	FALSE	TRUE	FALSE	FALSE
567	VERO subgroup analysis	115	the treatment-by-subgroup interactions were not statistically significant (p 0.1) for any of the subgroups analyzed.	FALSE	FALSE	TRUE	FALSE	FALSE	FALSE
770	Seck_2010	36	men and women (aged 18– 78 years) with type 2 diabetes who were either not taking an antihyperglycaemic agent, were taking any oral antihyperglycaemic agent as monotherapy or were taking metformin in combination with another oral antihyperglycaemic agent were eligible to participate in the study if they met all screening criteria.	FALSE	FALSE	FALSE	TRUE	FALSE	FALSE
2569	VERO subgroup analysis	65	for the subgroup analysis of the morphometric (radiographic) vfx endpoints, a logistic regression analysis with the adjusting factors treatment, subgroup, treatment-by-subgroup interaction, and the two stratification factors was fitted.	FALSE	FALSE	FALSE	FALSE	FALSE	FALSE
2568	Sharma_2017	130	this omission is of significance as evidence is emerging that suggests that glycaemic effectiveness of dpp-4 inhibitors like sitagliptin may in fact be greater in east asians.	FALSE	FALSE	FALSE	FALSE	FALSE	FALSE
2567	Leder_2013	143	these findings are consistent with various animal models, including the ovariectomized rat in which the combination of osteoprotegerin (an endogenous molecule with properties similar to those of denosumab) and teriparatide greatly reduced osteoclast number, did not reduce osteoblast number, and increased trabecular and cortical bmd more than either agent alone (19).	FALSE	FALSE	FALSE	FALSE	FALSE	FALSE
2566	Kadali_2021	22	pregnant individuals should be educated to participate and be encouraged to be compliant with their report to vaers after covid-19 vaccination to a have more longitudinal follow-up for the evaluation of latent effects.	FALSE	FALSE	FALSE	FALSE	FALSE	FALSE
382	Arechavaleta_2011	105	in the sitagliptin group and glimepiride group, serious adverse experiences were reported for 16 and 11 patients, respectively.	FALSE	FALSE	FALSE	FALSE	TRUE	FALSE
2565	Leder_2015	87	adherence to teriparatide was assessed by medication diary.	FALSE	FALSE	FALSE	FALSE	FALSE	FALSE
2564	TWICE study	72	efficacy measures	FALSE	FALSE	FALSE	FALSE	FALSE	FALSE
2563	Seck_2010	231	as declining beta-cell function is the major determinant for the deterioration in glycaemic control in patients with type 2 diabetes (19,20), these present data suggest a potentially beneficial effect of longterm treatment with the addition of sitagliptin to ongoing metformin therapy on glycaemic control and beta-cell function in patients with type 2 diabetes.	FALSE	FALSE	FALSE	FALSE	FALSE	FALSE
381	Seck_2010	161	the patient with thrombocytopenia experienced this event on day 407 and discontinued treatment with sitagliptin on day 409.	FALSE	FALSE	FALSE	FALSE	TRUE	FALSE
124	Seck_2010	109	down-titration or interruption of glipizide was permitted as needed to prevent recurrent hypoglycaemia, and 10% of patients were not taking glipizide in the 2 weeks period prior to the end of the study.	FALSE	FALSE	FALSE	TRUE	FALSE	FALSE
2562	TWICE study	103	the 56.5-μg once-weekly regimen of teriparatide prescribed for the comparator group has been confirmed to be highly effective in inhibiting fractures, relative to placebo, in the phase 3 doubleblind, parallel group tower trial of 72-week treatment [7].	FALSE	FALSE	FALSE	FALSE	FALSE	FALSE
98	Krobot_KJ_2012	89	this observation was also noted for patients treated with glimepiride compared to those treated with sitagliptin23.	FALSE	FALSE	TRUE	TRUE	FALSE	FALSE
380	Hartley_P_2015	10	the percentages of patients with adverse events of symptomatic hypoglycemia were 0.8 % in the sitagliptin group and 4.7 % in the glimepiride group (between-treatment difference = -3.9 %, p = 0.009).	FALSE	FALSE	FALSE	FALSE	TRUE	FALSE
2561	Gray_2021	96	delivery outcomes and characteristics of lactating women	FALSE	FALSE	FALSE	FALSE	FALSE	FALSE
962	Zaccardi_F_2020	32	the hypoglycaemic event assessment window started upon treatment initiation and ended with treatment stop, switch or add-on of a new glucose-lowering drug.	TRUE	FALSE	FALSE	FALSE	FALSE	FALSE
2560	Bethesda _2021_from_web.txt	245	existing participants enrolled to receive a third dose of bnt162b2 at 5 or 10 µg; male or female participants ≥18 years at rerandomization.	FALSE	FALSE	FALSE	FALSE	FALSE	FALSE
2559	Leder_2015	221	finally, it should be noted that our study populations is at somewhat lower risk of fracture than those for whom this type of intensive therapy might be recommended and thus should be considered as a “proof-of-concept” study, supporting a more definitive trial with a fracture-reduction endpoint.	FALSE	FALSE	FALSE	FALSE	FALSE	FALSE
379	Nauck_2007	163	increase from baseline of 0.7 cm (_x0004_6.0) in the glipizide group [between-group difference in ls mean change from baseline (95% ci) ¼ _x0003_2.1 cm (_x0003_2.8, _x0003_1.3)].	FALSE	FALSE	FALSE	FALSE	TRUE	FALSE
961	Krobot_KJ_2012	51	pre-defined subgroup analyses included age group (5 or _x0004_65 years) and gender.	TRUE	FALSE	FALSE	FALSE	FALSE	FALSE
2558	Leder_2013	71	biochemical markers of bone turnover were only measured in subjects completing 24 months of therapy (n = 83).	FALSE	FALSE	FALSE	FALSE	FALSE	FALSE
123	Beharier_2021	47	samples were collected between april 2020 and march 2021 following childbirth and stratified into 3 groups: 105 vaccine recipients (all collected between january to march 2021), 94 unvaccinated participants with past sars-cov-2–positive rt-pcr results, and 895 unvaccinated participants without prior documentation for infection (table 1 and figure 1).	TRUE	FALSE	FALSE	TRUE	FALSE	FALSE
2557	VERO subgroup analysis	167	as a result, the cis for the treatment effect estimated in these subgroups are considerably wider than the corresponding ci estimated using the overall population.	FALSE	FALSE	FALSE	FALSE	FALSE	FALSE
2556	Collier_2021	22	the centers for disease control and prevention7 recommended that pregnant and lactating women have access to the available covid-19 vaccines.	FALSE	FALSE	FALSE	FALSE	FALSE	FALSE
2555	Bethesda _2021_from_web.txt	32	primary outcome measures :	FALSE	FALSE	FALSE	FALSE	FALSE	FALSE
188	Seck_2010	55	the glipizide dose was up-titrated, to a maximum dose of 20 mg ⁄ day, in three-week intervals during the first study evaluations safety assessments data on adverse experiences, physical examinations, vital signs (e.g. blood pressure, pulse rate), electrocardiograms (ecg) and body weight were collected throughout the study.	FALSE	FALSE	FALSE	FALSE	FALSE	TRUE
378	Seck_2010	192	the proportions of patients for whom a laboratory adverse experience was reported were similar between groups (14.5% for sitagliptin and 12.8% for glipizide).	FALSE	FALSE	FALSE	FALSE	TRUE	FALSE
171	shimabukuro_2021	75	among 1040 participants (91.9%) who received a vaccine in the first trimester and 1700 (99.2%) who received a vaccine in the second trimester, initial data had been collected and follow-up scheduled at designated time points approximately 10 to 12 weeks apart; limited follow-up calls had been made at the time of this analysis.	FALSE	FALSE	FALSE	TRUE	FALSE	FALSE
2554	VERO subgroup analysis	10	mean age was 72.1 years, mean (sd) number of prevalent vfx was 2.7 (2.1), 55.4% had a bmd t-score <–2.5, 36.5% had a recent clinical vfx, 28.3% had a prior major nvfx, 43.2% were osteoporosis drug-na€ıve, 39.3% were recent bisphosphonate users, and 9.3% were taking glucocorticoids at a prednisone-equivalent dose of >5 mg/d.	FALSE	FALSE	FALSE	FALSE	FALSE	FALSE
2553	Sharma_2017	43	all disagreements between reviewers were resolved by consensus or discussion with a third (in) and fourth reviewer (ip) where needed.	FALSE	FALSE	FALSE	FALSE	FALSE	FALSE
2552	TWICE study	55	the 56.5-μg once-weekly regimen of teriparatide and the once-weekly regimen of placebo were administered by physicians.	FALSE	FALSE	FALSE	FALSE	FALSE	FALSE
566	Seck_2010	123	[()0.44, )0.26); n = 559] in the glipizide group [between-group difference (95% ci) = 0.01% ()0.08, 0.10)].	FALSE	FALSE	TRUE	FALSE	FALSE	FALSE
2551	Bethesda _2021_from_web.txt	27	to reflect current and anticipated recommendations for covid 19 vaccine boosters, participants in c4591001 who meet specified recommendations and have not already received one, will be offered a third dose of bnt162b2 after their second dose of bnt162	FALSE	FALSE	FALSE	FALSE	FALSE	FALSE
2550	Collier_2021	169	third, as a cohort study rather than a randomized clinical trial, any differences in the findings among the groups cannot be assumed to be causal.	FALSE	FALSE	FALSE	FALSE	FALSE	FALSE
565	Nauck_2007	139	in the apt population, the mean change in hba1c from baseline was also similar between treatments within each baseline hba1c stratum, except for the results in the highest baseline hba1c stratum (_x0001_9%).	FALSE	FALSE	TRUE	FALSE	FALSE	FALSE
2549	VERO subgroup analysis	11	for most fracture endpoints, the risk reduction of teriparatide versus risedronate did not significantly differ in any of the subgroups analyzed (treatment-by-subgroup interaction p > 0.1), with most subgroups mirroring results from the total study population.	FALSE	FALSE	FALSE	FALSE	FALSE	FALSE
2548	Neer_2001	162	in prior studies involving a total of nearly 1000 patients, treatment with parathyroid hormone (1-84), parathyroid hormone (1-34), or parathyroid hormone (1-38) for up to three years did not increase the incidence of bone tumors.28	FALSE	FALSE	FALSE	FALSE	FALSE	FALSE
2547	VERO subgroup analysis	175	in conclusion, in postmenopausal women with severe osteoporosis, the antifracture efficacy of teriparatide compared with risedronate was consistent within the various predefined subgroups.	FALSE	FALSE	FALSE	FALSE	FALSE	FALSE
564	VERO subgroup analysis	106	the treatment effect in favor of teriparatide was homogeneous across subgroups.	FALSE	FALSE	TRUE	FALSE	FALSE	FALSE
377	Nauck_2007	165	a slight mean decrease from baseline in alt was observed with sitagliptin; from a baseline alt value of approximately 20 iu/l in both groups, the mean changes (s.d.) from baseline of _x0003_1.3 iu/l (11.9) in the sitagliptin group compared with a slight increase of 0.9 iu/l (8.2) in the glipizide group at week 52.	FALSE	FALSE	FALSE	FALSE	TRUE	FALSE
376	Zaccardi_F_2020	8	hypoglycaemic events were uncommon (23 total severe and non-severe events; incidence rate, 3.7 per 1000 patient years), with 4.7 and 2.6 events per 1000 patient years with gliclazide mr and sitagliptin treatment, respectively.	FALSE	FALSE	FALSE	FALSE	TRUE	FALSE
2546	Zaccardi_F_2020	100	physicians may be more likely to prescribe an su to patients on low-dose metformin because of gastrointestinal side effects than other medications that might worsen gastrointestinal side effects.	FALSE	FALSE	FALSE	FALSE	FALSE	FALSE
375	Nauck_2007	157	at 52 weeks, body weight was significantly reduced with sitagliptin	FALSE	FALSE	FALSE	FALSE	TRUE	FALSE
170	Hartley_P_2015	84	a secondary population was the full analysis set (fas), which included all randomized subjects who took at least one dose of study medication and had outcome measurements both at baseline and at least one post-baseline timepoint.	TRUE	FALSE	FALSE	TRUE	FALSE	FALSE
2545	Seck_2010	196	however, the addition of sitagliptin was associated with weight loss, whereas glipizide was associated with weight gain.	FALSE	FALSE	FALSE	FALSE	FALSE	FALSE
2544	TWICE study	171	the mean percentage change in urinary ntx levels in both groups fluctuated at levels below baseline after treatment and recovered to approximately the baseline level after 48 weeks (fig. 3c).	FALSE	FALSE	FALSE	FALSE	FALSE	FALSE
374	Arechavaleta_2011	161	this resulted in a clinically meaningful between-group difference of −2.0 kg following 30 weeks of treatment.	FALSE	FALSE	FALSE	FALSE	TRUE	FALSE
769	shimabukuro_2021	8	a total of 35,691 v-safe participants 16 to 54 years of age identified as pregnant.	FALSE	FALSE	FALSE	TRUE	FALSE	FALSE
2543	VERO subgroup analysis	141	this suggests that the antifracture efficacy may differ from that which the bone strength surrogate endpoints indicate, especially with agents differing in mechanism of action, and that the observed early decrease in bmd in cortical-rich bones, such as the forearm and the hip in patients switching to teriparatide from antiresorptives, does not seem to be associated with an increased risk of any t…	FALSE	FALSE	FALSE	FALSE	FALSE	FALSE
2542	Leder_2015	29	osteoporotic fractures, over 75% of which occur in women, are a major cause of death, disability and worldwide healthcare expenditure.1,2	FALSE	FALSE	FALSE	FALSE	FALSE	FALSE
2541	Leder_2015	210	first, the size of the study precludes an assessment of the relative safety or anti-fracture efficacy of the three assigned treatment regimens.	FALSE	FALSE	FALSE	FALSE	FALSE	FALSE
2540	Nauck_2007	36	single doses of sitagliptin have been shown to increase active glp-1 and gip levels, enhance insulin secretion and suppress glucagon release in patients with type 2 diabetes [8].	FALSE	FALSE	FALSE	FALSE	FALSE	FALSE
2539	Nauck_2007	182	the greater increase in homa-b with glipizide compared with sitagliptin despite similar improvements in glycaemic control is consistent with participation of additional glucose-lowering mechanisms with sitagliptin, such as reductions in glucagon concentration [8].	FALSE	FALSE	FALSE	FALSE	FALSE	FALSE
2538	Seck_2010	219	the fasting proinsulin ⁄ insulin ratio, considered a measure of dysfunction or stress on the beta cell, was improved in patients on sitagliptin relative to those on glipizide.	FALSE	FALSE	FALSE	FALSE	FALSE	FALSE
960	Nauck_2007	91	the proportion of patients achieving an hba1c < 7 or <6.5% was compared between treatments using a logistic regression analysis.	TRUE	FALSE	FALSE	FALSE	FALSE	FALSE
2537	Hartley_P_2015	147	thus, many elderly patients with t2dm are treated with sulfonylureas, despite the associated risk of hypoglycemia.	FALSE	FALSE	FALSE	FALSE	FALSE	FALSE
122	Beharier_2021	149	eligible patients were identified by dedicated study clinicians (obstetrician, nurse midwife) present on the labor and delivery units enrolled in the study.	FALSE	FALSE	FALSE	TRUE	FALSE	FALSE
2536	Sharma_2017	144	the views expressed are those of the authors and not necessarily those of the novo nordisk a/s.	FALSE	FALSE	FALSE	FALSE	FALSE	FALSE
2535	Leder_2015	82	switching subjects from combination therapy to teriparatide was not an option, as teriparatide administration is limited to 2-years by regulatory bodies.	FALSE	FALSE	FALSE	FALSE	FALSE	FALSE
2534	Riviello C_2021	12	written informed consent was obtained from the patient for the publication of this study. ethics committee approval was not needed for this study.	FALSE	FALSE	FALSE	FALSE	FALSE	FALSE
2533	Zdanowski_2021	28	consequently, there is urgent need for recommendations on whether pregnant women should or should not receive a covid-19 vaccine.	FALSE	FALSE	FALSE	FALSE	FALSE	FALSE
2532	Seck_2010	217	the durability of treatment effects, assessed by the prespecified analysis of cod values, was greater in the sitagliptin group compared with the glipizide group.	FALSE	FALSE	FALSE	FALSE	FALSE	FALSE
959	Hartley_P_2015	90	the between-treatment difference in the percentages of patients with aes of symptomatic hypoglycemia was compared using the miettinen and nurminen method [22], stratified by egfr and age.	TRUE	FALSE	FALSE	FALSE	FALSE	FALSE
2531	Arechavaleta_2011	67	in the event of missing outcome data, the ancova model used the last observation carried forward (locf) method.	FALSE	FALSE	FALSE	FALSE	FALSE	FALSE
2530	Bethesda _2021_from_web.txt	146	secondary outcome measures :	FALSE	FALSE	FALSE	FALSE	FALSE	FALSE
2528	Seck_2010	38	patients received counselling on exercise and a diet consistent with american diabetes association recommendations throughout the study.	FALSE	FALSE	FALSE	FALSE	FALSE	FALSE
958	Arechavaleta_2011	38	patients received counselling on exercise and a diet consistent with american diabetes association recommendations throughout the study.	FALSE	FALSE	FALSE	FALSE	FALSE	FALSE
2529	Nauck_2007	46	patients received counselling on exercise and a diet consistent with american diabetes association recommendations throughout the study.	FALSE	FALSE	FALSE	FALSE	FALSE	FALSE
23	Kadali_2021	8	anonymous responses about the side effects were collected from hcws representing various parts of the country during the early phase of covid-19 vaccination.	FALSE	FALSE	FALSE	FALSE	TRUE	FALSE
2527	Gray_2021	0	coronavirus disease 2019 vaccine response in pregnant and lactating women: a cohort study	FALSE	FALSE	FALSE	FALSE	FALSE	FALSE
957	Beharier_2021	175	the study was approved by the institutional review boards of all participating medical centers and by the weizmann institute of science.	FALSE	FALSE	FALSE	FALSE	FALSE	FALSE
563	Krobot_KJ_2012	13	the risk was also lower with sitagliptin in the younger (hr ¼ 0.06	FALSE	FALSE	TRUE	FALSE	FALSE	FALSE
2526	Hartley_P_2015	124	the general consistency of the results from the prior and current studies enhances the robustness of the conclusion regarding non-inferiority of the glycemic efficacy of sitagliptin versus sulfonylurea agents in elderly patients with t2dm and mild-to-moderate hyperglycemia.	FALSE	FALSE	FALSE	FALSE	FALSE	FALSE
137	Beharier_2021	46	the cohort consisted of 1094 participants from 8 hospitals across israel.	TRUE	FALSE	FALSE	FALSE	FALSE	FALSE
1026	Neer_2001	46	all enrolled women received daily supplements of 1000 mg of calcium and 400 to 1200 iu of vitamin d.	FALSE	FALSE	FALSE	FALSE	FALSE	TRUE
224	Nauck_2007	53	mg/day and had an hba1c _	FALSE	FALSE	FALSE	FALSE	FALSE	TRUE
562	Krobot_KJ_2012	16	for severe hypoglycemia events (2 vs. 22), the risk was lower with sitagliptin (hr ¼ 0.08	FALSE	FALSE	TRUE	FALSE	FALSE	FALSE
2525	Leder_2015	207	specifically, the reported 4-year bmd gains with either denosumab or zoledronic acid areless than 12% at the spine and less than 6% at the femoral neck.16,17	FALSE	FALSE	FALSE	FALSE	FALSE	FALSE
2524	Sharma_2017	143	funding this research was supported by a grant from novo nordisk a/s.	FALSE	FALSE	FALSE	FALSE	FALSE	FALSE
2523	Seck_2010	204	for specific adverse experiences, a few adverse experiences were more common in the sitagliptin group relative to the glipizide group and vice-versa, but these between-group differences in incidence (except for hypoglycaemia) were small.	FALSE	FALSE	FALSE	FALSE	FALSE	FALSE
561	Nauck_2007	127	there was a decrease from baseline in fasting proinsulin and the proinsulin/insulin ratio at week 52 in the sitagliptin group; however, the glipizide group had an increase from baseline in these two endpoints at week 52 (table 2).	FALSE	FALSE	TRUE	FALSE	FALSE	FALSE
2522	Rottenstreich_2021	41	the institutional review board of the hadassah medical center approved this study (hmo-0064-21).	FALSE	FALSE	FALSE	FALSE	FALSE	FALSE
2521	Neer_2001	42	the study was approved by the ethics committee at each participating center, and all women gave written informed consent.	FALSE	FALSE	FALSE	FALSE	FALSE	FALSE
2520	hand_extraction_notes.txt	12	prescribing information_2021.pdf	FALSE	FALSE	FALSE	FALSE	FALSE	FALSE
2519	Nauck_2007	40	patients and methods patients patient selection criteria	FALSE	FALSE	FALSE	FALSE	FALSE	FALSE
2518	VERO subgroup analysis	119	on the contrary, the statistically nonsignificant risk reduction in the prior bisphosphonate-treated patients was numerically similar to that in the bisphosphonate-na€ıve group (figs. 5 and 6a).	FALSE	FALSE	FALSE	FALSE	FALSE	FALSE
956	Seck_2010	100	for body weight, an ancova model was used to compare the treatment groups, focusing on change from baseline at the end of the 2nd year, with baseline values and prior antihyperglycaemic agent status as covariates.	FALSE	FALSE	FALSE	FALSE	FALSE	FALSE
373	Seck_2010	166	over the 2 years, there was a higher incidence (defined as between-group difference in incidence ‡ 1%) for 13 specific clinical adverse experiences in the sitagliptin group and 10 specific clinical adverse experiences for the glipizide group (table 5).	FALSE	FALSE	FALSE	FALSE	TRUE	FALSE
2517	Rottenstreich_2021	33	nevertheless, as pregnant women were excluded from the pivotal trials evaluating the aforementioned vaccines [1, 2], their safety and efficacy in the setting of pregnancy remain unknown.	FALSE	FALSE	FALSE	FALSE	FALSE	FALSE
2516	Neer_2001	122	cancer developed in 40 women, with a higher incidence in the placebo group (4 percent) than in the 20-ug and 40-ug parathyroid hormone groups (2 percent in each group; p=0.02 and p=0.07, respectively).	FALSE	FALSE	FALSE	FALSE	FALSE	FALSE
2515	Bethesda _2021_from_web.txt	260	receipt of medications intended to prevent covid 19.	FALSE	FALSE	FALSE	FALSE	FALSE	FALSE
2514	Leder_2015	83	after the medication transition, subjects were seen 1 month later (month 25), and then again at month 30, 36, 42, and 48.	FALSE	FALSE	FALSE	FALSE	FALSE	FALSE
2513	Collier_2021	37	the beth israel deaconess medical center institutional review board approved this study and the parent biorepository study; participants provided written informed consent.	FALSE	FALSE	FALSE	FALSE	FALSE	FALSE
768	Arechavaleta_2011	35	patients were excluded if they had a history of type 1 diabetes, used any aha besides metformin within 12 weeks of the screening visit, had renal function impairment prohibiting the use of metformin or had a fasting fingerstick glucose of <6.1 or >13.3 mmol/l at randomization.	FALSE	FALSE	FALSE	TRUE	FALSE	FALSE
2512	Leder_2013	22	the combination of these agents may prove to be an important treatment option in patients at high risk of fracture.	FALSE	FALSE	FALSE	FALSE	FALSE	FALSE
955	Seck_2010	63	efficacy assessments after an overnight fast, blood samples were collected for the assessment of hba1c, fpg, serum insulin, serum proinsulin, and plasma lipid parameters [total cholesterol (tc), low-density lipoprotein-cholesterol (ldl-c), triglycerides (tg), high-density lipoprotein-cholesterol (hdl-c)] at baseline and at various time points during the study.	FALSE	FALSE	FALSE	FALSE	FALSE	FALSE
2511	Sharma_2017	86	treatment with sitagliptin also showed significant reduction in weight in the remaining rcts as shown in figure	FALSE	FALSE	FALSE	FALSE	FALSE	FALSE
2510	Seck_2010	26	what’s new	FALSE	FALSE	FALSE	FALSE	FALSE	FALSE
2509	TWICE study	39	in terms of efficacy, however, the 28.2-μg once-weekly regimen and the 14.1-μg once-weekly regimen were inferior to the 56.5-μg once-weekly regimen [12].	FALSE	FALSE	FALSE	FALSE	FALSE	FALSE
2508	Leder_2013	170	although a larger study would be needed to definitively demonstrate a fracture-reduction benefit, the sustained 2-year superiority on bmd accrual strongly supports the conclusion that this particular combined approach may be a useful option in patients at very high risk of fragility fracture.	FALSE	FALSE	FALSE	FALSE	FALSE	FALSE
2507	Seck_2010	245	durability (defined as the slope of change in hba1c over time) and betacell function assessed in a subset of patients after a brief washout of blinded therapy were greater with sitagliptin, suggesting a more durable glycaemic response for sitagliptin-treated patients.	FALSE	FALSE	FALSE	FALSE	FALSE	FALSE
2506	Bethesda _2021_from_web.txt	271	anticipating the need for immunosuppressive treatment within the next 6 months	FALSE	FALSE	FALSE	FALSE	FALSE	FALSE
2505	Hartley_P_2015	47	through this mechanism of action, sitagliptin improves glycemic control, with a low risk of hypoglycemia [16].	FALSE	FALSE	FALSE	FALSE	FALSE	FALSE
2504	Neer_2001	17	treatment of postmenopausal osteoporosis with parathyroid hormone (1-34) decreases the risk of vertebral and nonvertebral fractures; increases vertebral, femoral, and total-body bone mineral density; and is well tolerated	FALSE	FALSE	FALSE	FALSE	FALSE	FALSE
560	Nauck_2007	6	the proportions achieving an hba1c < 7% were 63% (sitagliptin) and 59% (glipizide).	FALSE	FALSE	TRUE	FALSE	FALSE	FALSE
2503	Leder_2013	84	between-group differences in auc were then compared by the same method described above as was the change in the marker level at each time point.	FALSE	FALSE	FALSE	FALSE	FALSE	FALSE
372	Seck_2010	160	for serious adverse experiences that were considered by the investigator to be related to study drug, there were three in the glipizide group (myocardial infarction, spontaneous abortion, and hydronephrosis) and one in the sitagliptin group (thrombocytopenia).	FALSE	FALSE	FALSE	FALSE	TRUE	FALSE
2502	Bethesda _2021_from_web.txt	151	in phase 1 participants, gmfr in sars-cov-2 serum neutralizing titers from before vaccination to each subsequent time point [ time frame: through 2 years after the final dose ]	FALSE	FALSE	FALSE	FALSE	FALSE	FALSE
2501	Leder_2013	36	because the effects of teriparatide on hip bmd are delayed until the second year of treatment (7, 8, 11), however, longer-term studies are essential to confirm the superior efficacy of any teriparatide-containing approach and to ensure that any advantage of combination therapy is not transient.	FALSE	FALSE	FALSE	FALSE	FALSE	FALSE
2500	Hartley_P_2015	127	in this study, most patients were not uptitrated to the maximum allowed dose of glimepiride and remained at doses of 1 or 2 mg/day; this may have been a consequence of clinical inertia or because a majority of patients had a baseline hba1c \8.0 %, which may have been considered to represent adequate glycemic control for this patient population.	FALSE	FALSE	FALSE	FALSE	FALSE	FALSE
371	Nauck_2007	147	three deaths occurred in this 52-week study, two in the glipizide group (sudden cardiac death and myocardial infarction) and one in the sitagliptin group (because of trauma) (table 3); none was considered related to study drug.	FALSE	FALSE	FALSE	FALSE	TRUE	FALSE
2499	Leder_2013	0	﻿lancet. 2013 july 6; 382(9886): 50–56. doi:10.1016/s0140-6736(13)60856-9.	FALSE	FALSE	FALSE	FALSE	FALSE	FALSE
2498	Leder_2015	0	﻿lancet. 2015 september 19; 386(9999): 1147–1155. doi:10.1016/s0140-6736(15)61120-5.	FALSE	FALSE	FALSE	FALSE	FALSE	FALSE
370	Hartley_P_2015	116	overall, one or more aes of hypoglycemia (symptomatic or asymptomatic) were reported for a total of 18 patients: three (1.2 %) in the sitagliptin group and 15 (6.4 %) in the glimepiride group, for a between-group difference (95 % ci) of -5.2 (-9.2 to -2.0) (table 2).	FALSE	FALSE	FALSE	FALSE	TRUE	FALSE
2497	Sharma_2017	89	the prospective cohort study led by suraj et al also revealed a similar weight reduction as the rcts38; however, the cohort study led by valensi et al did not find this reduction to be significant with a longer 36-month follow-up (figure 2b).39 changes in body mass index were also reported in a small number of studies, and as results, necessarily, mirror weight change, they have been included in …	FALSE	FALSE	FALSE	FALSE	FALSE	FALSE
2496	shimabukuro_2021	49	participant-reported pregnancy outcomes included pregnancy loss (spontaneous abortion and stillbirth) and neonatal outcomes (preterm birth, congenital anomalies, small size for gestational age, and neonatal death) (table s1 in the supplementary appendix, available with the full text of this article at nejm.org).	FALSE	FALSE	FALSE	FALSE	FALSE	FALSE
244	Seck_2010	73	after the 9-point meal tolerance test at 1 year, the patients resumed their double-blind study treatment.	FALSE	FALSE	FALSE	FALSE	FALSE	FALSE
2495	VERO subgroup analysis	131	the treatment-by-subgroup interaction terms were mostly not statistically significant (p 0.1), indicating lack of evidence in the data to conclude that the treatment effect was heterogeneous across the different categories of the subgroups.	FALSE	FALSE	FALSE	FALSE	FALSE	FALSE
2494	Nauck_2007	21	glycaemic efficacy is similar across sulfonylurea agents	FALSE	FALSE	FALSE	FALSE	FALSE	FALSE
2493	Zaccardi_F_2020	106	finally, although the durability and persistence of glycaemic control may reflect adherence to t2d drug therapy, medication adherence was not directly measured in this study.	FALSE	FALSE	FALSE	FALSE	FALSE	FALSE
2492	Sharma_2017	142	ms, nb, in and ip all reviewed the manuscript for intellectual content and approved the final version.	FALSE	FALSE	FALSE	FALSE	FALSE	FALSE
767	Leder_2015	133	of the 83 potential enrollees, 77 subjects completed at least 1 post-baseline visit (modified intention to treat population) and 69 completed all visits through 48-months (fig 2).	FALSE	FALSE	FALSE	TRUE	FALSE	FALSE
559	Seck_2010	153	[between-group difference (95% ci) = )2.7% ()11.2, 5.8)].	FALSE	FALSE	TRUE	FALSE	FALSE	FALSE
369	Hartley_P_2015	151	sitagliptin was weight-neutral; while the between-group difference in change from baseline in body weight was statistically significant, the modest difference may not be clinically meaningful.	FALSE	FALSE	FALSE	FALSE	TRUE	FALSE
2490	Hartley_P_2015	121	sitagliptin was weight-neutral; while the between-group difference in change from baseline in body weight was statistically significant, the modest difference may not be clinically meaningful.	FALSE	FALSE	FALSE	FALSE	FALSE	FALSE
2491	Hartley_P_2015	14	sitagliptin was weight-neutral; while the between-group difference in change from baseline in body weight was statistically significant, the modest difference may not be clinically meaningful.	FALSE	FALSE	FALSE	FALSE	FALSE	FALSE
2489	Leder_2015	201	specifically, bone resorption, as measured by ctx, is more quickly suppressed after transitioning from teriparatide-todenosumab than is bone formation, as measured by osteocalcin.	FALSE	FALSE	FALSE	FALSE	FALSE	FALSE
766	Collier_2021	10	results this study enrolled 103 women aged 18 to 45 years (66% non-hispanic white) who received a covid-19 mrna vaccine.	FALSE	FALSE	FALSE	TRUE	FALSE	FALSE
2488	Gray_2021	32	because pregnant and lactating women were excluded from initial coronavirus disease 2019 (covid-19) vaccine trials, data are lacking regarding vaccine efficacy and infant humoral protection in this population.	FALSE	FALSE	FALSE	FALSE	FALSE	FALSE
2487	Hartley_P_2015	27	as life expectancy has increased, the global burden of t2dm among the elderly is projected to more than double from the year 2000 to 2030	FALSE	FALSE	FALSE	FALSE	FALSE	FALSE
2486	Krobot_KJ_2012	54	the unit of inference was a day on sitagliptin versus glipizide.	FALSE	FALSE	FALSE	FALSE	FALSE	FALSE
954	Gray_2021	50	breastmilk was collected by the lactating participant into studyprovided breastmilk bottles or breastmilk bags depending on volume.	FALSE	FALSE	FALSE	FALSE	FALSE	FALSE
2485	shimabukuro_2021	19	in december 2020, the vaccines were granted emergency use authorization (eua) by the food and drug administration (fda) as a two-dose series, 3 weeks apart for pfizer–biontech and 1 month apart for moderna, and were recommended for use by the advisory committee on immunization practices (acip).1-4	FALSE	FALSE	FALSE	FALSE	FALSE	FALSE
2484	Bethesda _2021_from_web.txt	286	phase 1 only: sars-cov-2 naat-positive nasal swab within 24 hours before receipt of study intervention.	FALSE	FALSE	FALSE	FALSE	FALSE	FALSE
2483	gill_2021	52	a prospective trial is currently planned at our institution to compare neonatal immune responses in populations of vaccinated pregnant people and pregnant people with sars-cov-2 infection.	FALSE	FALSE	FALSE	FALSE	FALSE	FALSE
2482	VERO subgroup analysis	70	the corresponding subgroup analyses of the clinical fracture endpoints were performed using a cox proportional hazards regression model with the same factors as specified above for the logistic regression model.	FALSE	FALSE	FALSE	FALSE	FALSE	FALSE
2481	Sharma_2017	103	however, the rct inclusion criterias may have led to exclusion of important population subgroups frequently seen in clinical practice decreasing external validity of the findings from the meta-analysis alone.	FALSE	FALSE	FALSE	FALSE	FALSE	FALSE
2480	Zdanowski_2021	125	further detailed observational and controlled studies are necessary to adequately assess the post vaccination response in pregnant women and neonates.	FALSE	FALSE	FALSE	FALSE	FALSE	FALSE
953	Seck_2010	143	the measure of basal beta-cell responsiveness (ub) remained unchanged relative to baseline in both groups.	FALSE	FALSE	FALSE	FALSE	FALSE	FALSE
368	Seck_2010	13	the proportion of patients who reported hypoglycaemia was 5% with sitagliptin and 34% with glipizide	FALSE	FALSE	FALSE	FALSE	TRUE	FALSE
2479	Krobot_KJ_2012	35	the difference in the incidence of hypoglycemia observed between sitagliptin and glipizide may have been influenced by the hba1c profiles in addition to the different mechanisms of action for each agent.	FALSE	FALSE	FALSE	FALSE	FALSE	FALSE
2478	Pfizer Press Release_2021_from_web.txt	46	data are not available to assess the effects of pfizer-biontech covid-19 vaccine on the breastfed infant or on milk production/excretion	FALSE	FALSE	FALSE	FALSE	FALSE	FALSE
2477	Neer_2001	159	the occurrence of osteosarcoma was dose-dependent, and the tumors developed after parathyroid hormone (1-34) had induced osteosclerosis.	FALSE	FALSE	FALSE	FALSE	FALSE	FALSE
2476	VERO subgroup analysis	50	5) by prior use of osteoporosis drugs using 3 different mutually exclusive categories: prior bisphosphonates users, prior users of osteoporosis medication other than a bisphosphonate, and osteoporosis treatment-na€ıve patients.	FALSE	FALSE	FALSE	FALSE	FALSE	FALSE
2475	Bethesda _2021_from_web.txt	258	phases 1 and 2 only: known infection with human immunodeficiency virus (hiv), hepatitis c virus (hcv), or hepatitis b virus (hbv).	FALSE	FALSE	FALSE	FALSE	FALSE	FALSE
2474	Sharma_2017	13	prospero registration number crd42016033983.	FALSE	FALSE	FALSE	FALSE	FALSE	FALSE
2473	TWICE study	210	furthermore, concentration-time profiles of bone turnovermarkers showed that the 28.2-μgtwice-weeklyregimen promotes bone formation without increasing bone resorption, just as the 56.5-μg once-weekly regimen.	FALSE	FALSE	FALSE	FALSE	FALSE	FALSE
2472	Seck_2010	200	this finding suggests that had the mean glipizide dose been higher, there would have been limited additional benefits on glycaemic control.	FALSE	FALSE	FALSE	FALSE	FALSE	FALSE
558	VERO subgroup analysis	124	this nonsignificant treatment effect was homogeneous across subgroups.	FALSE	FALSE	TRUE	FALSE	FALSE	FALSE
715	Leder_2013	78	the predetermined primary endpoint was the percent change in pa spine bmd at 24 months.	FALSE	TRUE	FALSE	FALSE	FALSE	FALSE
2471	Kadali_2021	2	objective: pregnant patients with covid-19 are at an increased risk for severe illness when compared with nonpregnant patients.1	FALSE	FALSE	FALSE	FALSE	FALSE	FALSE
367	Seck_2010	189	[ls mean change from baseline (95% ci)	FALSE	FALSE	FALSE	FALSE	TRUE	FALSE
2470	TWICE study	43	the results showed that changes in bone turnover markers were comparable between the 28.2-μg twice weekly regimen and the 56.5-μg once-weekly regimen, and the 28.2-μg twice-weekly regimen was superior to the 56.5-μg once weekly regimen in terms of safety [14].	FALSE	FALSE	FALSE	FALSE	FALSE	FALSE
2469	TWICE study	192	adverse drug reactions leading to discontinuation of the study occurred in 11 subjects (4.0%) in the 28.2-μg twice-weekly group and in 24 subjects (8.7%) in the 56.5-μg once-weekly group; the incidence tended to be lower in the 28.2-μg twice-weekly group.	FALSE	FALSE	FALSE	FALSE	FALSE	FALSE
2468	CDC Health Alert Network_2021_from_web.txt	17	accumulating data provide evidence of both the safety and effectiveness of covid-19 vaccination in pregnancy.	FALSE	FALSE	FALSE	FALSE	FALSE	FALSE
952	Seck_2010	68	postprandial glucose response and beta-cell function were assessed in a subset of patients who volunteered to undergo 9-point meal tolerance tests at baseline (prior to first dose of study medication) and at 2 years.	TRUE	FALSE	FALSE	FALSE	FALSE	FALSE
557	Zdanowski_2021	98	a significant positive correlation was observed between the week of gestation at which the first dose was administered and the week of gestation at which the second dose was administered, and the respective cord-to-maternal ratio (r = 0.48; p = 0.0029) for the first dose and for the second dose (r = 0.39; p = 0.0102) (figures 6 and 7).	FALSE	FALSE	TRUE	FALSE	FALSE	FALSE
83	Gray_2021	79	banked sera from 37 pregnant women infected with sars-cov-2 in pregnancy and enrolled between march 24, 2020, and december 11, 2020, were included as a second comparison group.	FALSE	FALSE	FALSE	TRUE	FALSE	FALSE
2467	VERO subgroup analysis	157	also of special clinical and pharmacoeconomic interest is the finding that teriparatide was superior to risedronate in the reduction of clinical fractures, regardless of history of a prevalent major nvfx, with a relative risk reduction of 57% after 24 months of treatment in patients with a prior nvfx.	FALSE	FALSE	FALSE	FALSE	FALSE	FALSE
2466	Collier_2021	109	among pregnant participants, 5 (17%) received their first vaccine dose in the first trimester, 15 (50%) in the second, and 10 (33%) in the third.	FALSE	FALSE	FALSE	FALSE	FALSE	FALSE
2465	Pfizer Press Release_2021_from_web.txt	49	or by calling 1-800-822-7967. the reports should include the words “pfizer-biontech covid-19 vaccine eua” in the description section of the report	FALSE	FALSE	FALSE	FALSE	FALSE	FALSE
2464	Leder_2013	150	additional 2-year studies investigating the effects of other bisphosphonates in combination with teriparatide are lacking, although it was recently reported that women treated with 9 months of teriparatide followed by 9 months of teriparatide plus alendronate experienced greater bmd increases at the hip than women treated with 18 months of teriparatide alone (there was also a trend toward greater…	FALSE	FALSE	FALSE	FALSE	FALSE	FALSE
2463	TWICE study	109	furthermore, based on the sizes of the lumbar spine (l2–l4) bmd analysis set at baseline and the final time point in the tower trial, the percentage of dropouts and exclusions from bone assessment was estimated to be 14%.	FALSE	FALSE	FALSE	FALSE	FALSE	FALSE
2462	gill_2021	3	background: studies evaluating the safety and efficacy of currently available vaccines for severe acute respiratory syndrome coronavirus 2 (sars-cov-2) do not include pregnant participants.	FALSE	FALSE	FALSE	FALSE	FALSE	FALSE
366	Nauck_2007	148	the incidence of adverse experiences by body systems was comparable between the sitagliptin and the glipizide treatment groups.	FALSE	FALSE	FALSE	FALSE	TRUE	FALSE
2461	Leder_2015	110	sample size considerations were reported previously.9	FALSE	FALSE	FALSE	FALSE	FALSE	FALSE
210	Nauck_2007	102	for the apt population, the mean dose of glipizide was 10.6 mg/day.	FALSE	FALSE	FALSE	TRUE	FALSE	TRUE
951	Zdanowski_2021	124	the limitations of our study are the small number of patients and the timing of the first and second doses of the vaccine being only in the third trimester of pregnancy.	FALSE	FALSE	FALSE	FALSE	FALSE	FALSE
2460	TWICE study	97	vital signs were measured before and 10 min and approximately 1 h after investigational product administration at weeks 0, 4, 12, 24, and 48.	FALSE	FALSE	FALSE	FALSE	FALSE	FALSE
365	Neer_2001	134	treatment was withdrawn because of repeatedly elevated serum calcium concentrations in one woman in the placebo group, one in the 20-ug group, and nine in the 40-ug group.	FALSE	FALSE	FALSE	FALSE	TRUE	FALSE
2459	Seck_2010	242	the between-group changes for tc and ldl-c are not consistent with previous 1-year results from this study (9), where no significant differences between the sitagliptin group and the glipizide group were observed for both lipid parameters.	FALSE	FALSE	FALSE	FALSE	FALSE	FALSE
556	Arechavaleta_2011	90	although a slightly larger reduction in hba1c was observed across time points in the glimepiride group, beginning at week 18 a slight increase in hba1c was observed.	FALSE	FALSE	TRUE	FALSE	FALSE	FALSE
765	Gray_2021	91	of pregnant participants, the mean gestational age at the first vaccine dose was 23.2 weeks, with 11 women (13%) receiving their first vaccine dose in the first trimester, 39 (46%) in the second trimester, and 34 (40%) in the third trimester.	FALSE	FALSE	FALSE	TRUE	FALSE	FALSE
2458	Sharma_2017	127	though this can bias results towards equivalence if there are high dropout rates or considerable switching in studies, this was not the case across studies included.	FALSE	FALSE	FALSE	FALSE	FALSE	FALSE
764	shimabukuro_2021	61	from december 14, 2020, to february 28, 2021, a total of 35,691 v-safe participants identified as pregnant.	FALSE	FALSE	FALSE	TRUE	FALSE	FALSE
2457	VERO subgroup analysis	93	of note, the recent use of bisphosphonates did not influence the overall efficacy results with an almost identical, statistically significant, relative fracture risk reduction in patients with (risk ratio 0.46; 95% ci 0.24–0.88) or without (risk ratio 0.42; 95% ci 0.24–0.74) recent bisphosphonate use (treatment-by-subgroup p ¼ 0.85) (fig. 1).	FALSE	FALSE	FALSE	FALSE	FALSE	FALSE
2456	Arechavaleta_2011	144	as noted above, the proportion of patients for whom hypoglycaemia was reported, as well as the adjusted rate of reported hypoglycaemic episodes, was substantially higher with glimepiride than with sitagliptin treatment, and more glimepiride-treated patients had hypoglycaemic episodes that required assistance and/or were of marked severity.	FALSE	FALSE	FALSE	FALSE	FALSE	FALSE
2455	Neer_2001	157	these antifracture benefits make it important to understand the clinical relevance of the osteosarcomas found in rats given parathyroid hormone (1-34) in a standard carcinogenicity bioassay.	FALSE	FALSE	FALSE	FALSE	FALSE	FALSE
2454	Sharma_2017	34	studies were screened based on title and abstract initially, following which full texts were obtained and assessed for inclusion.	FALSE	FALSE	FALSE	FALSE	FALSE	FALSE
555	Nauck_2007	126	a subgroup analysis of hba1c response by baseline hba1c levels showed an increase in treatment effects for both treatment groups, with increasing baseline hba1c line in fasting insulin compared with the glipizide group (table 2).	FALSE	FALSE	TRUE	FALSE	FALSE	FALSE
950	Seck_2010	99	for these adverse experiences of interest, comparisons of proportions of patients were performed using fisher’s exact test; 95% cis for the between-group differences were calculated using the modified wilson’s method (14).	FALSE	FALSE	FALSE	FALSE	FALSE	FALSE
2453	Sharma_2017	20	this is further complicated by the increasing number of pharmacological treatments options now available.	FALSE	FALSE	FALSE	FALSE	FALSE	FALSE
2452	VERO subgroup analysis	40	subgroup analyses	FALSE	FALSE	FALSE	FALSE	FALSE	FALSE
2451	CDC Health Alert Network_2021_from_web.txt	47	encourage healthcare providers to offer and recommend covid-19 vaccination to their patients and community members who are pregnant, recently pregnant (including those who are lactating), who are trying to get pregnant now, or who might become pregnant in the future.	FALSE	FALSE	FALSE	FALSE	FALSE	FALSE
2450	Sharma_2017	126	firstly, we have focused entirely on effectiveness in this review because safety has been evaluated in-depth elsewhere as summarised earlier.8 11 12 15 58secondly, we have presented intention-to-treat results (where available) from each study reported.	FALSE	FALSE	FALSE	FALSE	FALSE	FALSE
2449	TWICE study	223	furthermore, the incidence of adverse drug reactions leading to discontinuation of the study also tended to be lower in the 28.2-μg twice-weekly group.	FALSE	FALSE	FALSE	FALSE	FALSE	FALSE
2448	TWICE study	169	the mean percentage change in serum p1np levels in both groups increased after treatment and peaked after 4 weeks (fig. 3b).	FALSE	FALSE	FALSE	FALSE	FALSE	FALSE
243	Krobot_KJ_2012	43	at any time during the study, glipizide could be down-titrated to prevent recurrent hypoglycemic events.	FALSE	FALSE	FALSE	FALSE	FALSE	FALSE
364	Seck_2010	186	furthermore, nine patients (1.5%) on glipizide had a hypoglycaemic episode that required non-medical assistance compared with one patient (0.2%) on sitagliptin.	FALSE	FALSE	FALSE	FALSE	TRUE	FALSE
2447	Sharma_2017	33	a second reviewer (nb) independently analysed these selections for eligibility of inclusion.	FALSE	FALSE	FALSE	FALSE	FALSE	FALSE
714	TWICE study	69	the primary endpoint selected was the percentage change in lumbar spine (l2–l4) bmd at the final time point.	FALSE	TRUE	FALSE	FALSE	FALSE	FALSE
2446	Nauck_2007	206	therefore, in the context of equivalent glycaemic control to a sulfonylurea agent, the present study demonstrates that treatment with sitagliptin used in combination with metformin produces weight loss.	FALSE	FALSE	FALSE	FALSE	FALSE	FALSE
554	Zdanowski_2021	12	a significant positive correlation was observed between the week of gestation at which the first dose was administered and the week of gestation at which the second dose was administered, and the respective cord-to-maternal ratio (r = 0.48; p = 0.0029) for the first dose and (r = 0.39; p = 0.0102) for the second dose.	FALSE	FALSE	TRUE	FALSE	FALSE	FALSE
2445	Hartley_P_2015	120	the incidence of symptomatic hypoglycemia was significantly lower in the sitagliptin group than that in the glimepiride group.	FALSE	FALSE	FALSE	FALSE	FALSE	FALSE
2444	VERO subgroup analysis	5	patients were treated with either s.c. daily teriparatide 20 mg or oral weekly risedronate 35 mg.	FALSE	FALSE	FALSE	FALSE	FALSE	FALSE
2443	VERO subgroup analysis	85	in the full analysis set, 496 patients (36.5%) had a clinical vfx within the 12 months before entering the study, 385 (28.3%) had a prior major nvfx, and 753 (55.4%) had a lowest bmd t-score of <–2.5 (table 1).	FALSE	FALSE	FALSE	FALSE	FALSE	FALSE
2442	Hartley_P_2015	125	the titration schedule of glimepiride was intended to avoid excessive hypoglycemia, a concern with sulfonylurea agents	FALSE	FALSE	FALSE	FALSE	FALSE	FALSE
2441	Rottenstreich_2021	39	a prospective study following women admitted for delivery was performed in february 2021 at hadassah medical center, a university affiliated hospital in jerusalem, israel.	FALSE	FALSE	FALSE	FALSE	FALSE	FALSE
2440	Gray_2021	74	statistical significance was defined as p<.05. statistical analyses were performed using graphpad prism 9 (san diego, ca) and stata/ic version 16.1 (college station, tx).	FALSE	FALSE	FALSE	FALSE	FALSE	FALSE
363	Gray_2021	92	side effect profiles between participant groups following vaccination were similar and are detailed in table 1.	FALSE	FALSE	FALSE	FALSE	TRUE	FALSE
20	shimabukuro_2021	103	whereas some pregnancies with vaccination in the first and early second trimester have been completed, the majority are ongoing, and a direct comparison of outcomes on the basis of timing of vaccination is needed to define the proportion of spontaneous abortions in this cohort.	FALSE	FALSE	FALSE	TRUE	TRUE	FALSE
2439	Leder_2015	105	study physicians assessed the safety and tolerability of the medications at each visit.	FALSE	FALSE	FALSE	FALSE	FALSE	FALSE
2438	Nauck_2007	177	an increase in fpg after the nadir was also evident in both treatment groups.	FALSE	FALSE	FALSE	FALSE	FALSE	FALSE
949	Arechavaleta_2011	57	all laboratory efficacy and safety measurements were performed at central laboratories (ppd global, central labs, llc, highland heights, ky, usa, and zaventem, belgium) by technicians who were blinded to treatment allocation.	FALSE	FALSE	FALSE	FALSE	FALSE	FALSE
2437	Nauck_2007	178	possible explanations for the rise in hba1c and fpg after nadirs were reached may include a decrease in the treatment effect because of less compliance to diet and exercise over the course of the treatment period, the natural history of the disease with progressive loss of b-cell function [24] and/or a decrease in efficacy of study drug or of metformin.	FALSE	FALSE	FALSE	FALSE	FALSE	FALSE
2436	Pfizer Press Release_2021_from_web.txt	45	available data on pfizer-biontech covid-19 vaccine administered to pregnant women are insufficient to inform vaccine-associated risks in pregnancy	FALSE	FALSE	FALSE	FALSE	FALSE	FALSE
948	Nauck_2007	63	study evaluations efficacy assessments after an overnight fast, blood was collected for the assessment of hba1c, fpg, insulin, proinsulin and lipid parameters [total cholesterol (tc), low-density lipoprotein–cholesterol (ldl-c), triglycerides (tgs), high-density lipoprotein–cholesterol (hdl-c) and nonhdl-c] at baseline and at various time points during the study.	FALSE	FALSE	FALSE	FALSE	FALSE	FALSE
553	Seck_2010	5	for the pp cohort, mean baseline hba1c was 7.3% in both groups.	FALSE	FALSE	TRUE	FALSE	FALSE	FALSE
2435	TWICE study	115	the fas included all subjects who received the investigational product, except those who had any gcp deviation, those confirmed to have no osteoporosis, and those for whom no posttreatment efficacy data were available.	FALSE	FALSE	FALSE	FALSE	FALSE	FALSE
2434	Kadali_2021	23	as the vaccination continues among pregnant women, we recommend monitoring further reports from the centers for disease control and prevention.	FALSE	FALSE	FALSE	FALSE	FALSE	FALSE
763	Zdanowski_2021	7	patients included in the study were enrolled after undergoing voluntary vaccination against covid-19 during pregnancy at different weeks of gestation.	FALSE	FALSE	FALSE	TRUE	FALSE	FALSE
2433	Leder_2015	122	examined by wilcoxon's rank sum test.	FALSE	FALSE	FALSE	FALSE	FALSE	FALSE
2432	Nauck_2007	198	the low incidence of hypoglycaemia with sitagliptin therapy is in agreement with the results of other clinical studies with sitagliptin in patients with type 2 diabetes [18,27,28] and is consistent with the observation that the glucose-lowering effects of incretins are glucose dependent [16].	FALSE	FALSE	FALSE	FALSE	FALSE	FALSE
2431	Krobot_KJ_2012	30	dipeptidyl peptidase-4 (dpp-4) inhibitors regulate glucose homeostasis in a glucose-dependent manner20.	FALSE	FALSE	FALSE	FALSE	FALSE	FALSE
2430	Prescribing Information_2021_from_web.txt	0	on august 23, 2021, fda announced the first approval of a covid-19 vaccine.	FALSE	FALSE	FALSE	FALSE	FALSE	FALSE
2429	TWICE study	40	meanwhile, a non-clinical study showed that, regardless of the dose, efficacies are practically the sameaslong asa comparable weekly exposure to teriparatide is achieved [13].	FALSE	FALSE	FALSE	FALSE	FALSE	FALSE
947	Arechavaleta_2011	70	in this modelling, the hazard for each subject was treated as a random effect and p < 0.2 was considered significant for keeping two-way interactions including squared terms for most recent hba1c value prior to the event and for time from randomization in the model.	FALSE	FALSE	FALSE	FALSE	FALSE	FALSE
2428	Bethesda _2021_from_web.txt	280	receipt of blood/plasma products or immunoglobulin, from 60 days before study intervention administration or planned receipt throughout the study.	FALSE	FALSE	FALSE	FALSE	FALSE	FALSE
762	Beharier_2021	53	clinical parameters did not differ among the groups, except for maternal age, which was significantly lower in the sars-cov-2 group, as compared with the other 2 groups (kruskal-wallis 1-way anova; p = 0.0011).	FALSE	FALSE	FALSE	TRUE	FALSE	FALSE
2427	Leder_2015	127	the sponsors of the study had no role in study design, data collection, data analysis, data interpretation, or thewriting of the report.	FALSE	FALSE	FALSE	FALSE	FALSE	FALSE
552	VERO subgroup analysis	101	similarly, within patients with a recent clinical fragility vfx, the risk ratio was 0.32 (95% ci 0.18–0.57), whereas in patients without a recent fragility vfx, it was 0.67 (95% ci 0.37–1.21).	FALSE	FALSE	TRUE	FALSE	FALSE	FALSE
2426	Leder_2013	83	the area under the curve (auc) from the baseline to 24 months was calculated in each group for each bone turnover marker.	FALSE	FALSE	FALSE	FALSE	FALSE	FALSE
31	shimabukuro_2021	105	our preliminary analysis uses participantreported data and has limited information on other potential risk factors for adverse pregnancy and neonatal outcomes.	FALSE	FALSE	FALSE	FALSE	FALSE	FALSE
362	Collier_2021	116	after the second dose, fever was reported in 27 nonpregnant (52%, sd; 7%), 4 pregnant (14%; sd, 6%), and 7 lactating (44%; sd, 12%) women (table 1).	FALSE	FALSE	FALSE	FALSE	TRUE	FALSE
19	shimabukuro_2021	76	among 827 participants who had a completed pregnancy, the pregnancy resulted in a live birth in 712 (86.1%), in a spontaneous abortion in 104 (12.6%), in stillbirth in 1 (0.1%), and in other outcomes (induced abortion and ectopic pregnancy) in 10 (1.2%).	FALSE	FALSE	FALSE	TRUE	TRUE	FALSE
2425	Sharma_2017	2	we reported outcomes relating to change in hba1c, fasting glucose, weight, blood pressure and lipids from baseline and need for treatment change.	FALSE	FALSE	FALSE	FALSE	FALSE	FALSE
361	shimabukuro_2021	67	pregnant persons did not report having severe reactions more frequently than nonpregnant women, except for nausea and vomiting, which were reported slightly more frequently only after dose 2 (table s3).	FALSE	FALSE	FALSE	FALSE	TRUE	FALSE
2424	Riviello C_2021	9	at present, the american college of obstetricians and gynecologists (acog) recommends sars-cov-2 vaccination for pregnant women, which is similar to their stance on other high risk medical conditions and the recommendations outlined by the center for disease control and prevention (cdc) [2].	FALSE	FALSE	FALSE	FALSE	FALSE	FALSE
2423	Neer_2001	47	the women gave themselves daily injections of placebo for two weeks and were then randomly assigned to receive placebo or 20 or 40 ug of recombinant human parathyroid hormone (1-34) in a regimen of daily, selfadministered injections.	FALSE	FALSE	FALSE	FALSE	FALSE	FALSE
2422	Neer_2001	123	a total of 32 women in the placebo group (6 percent), 35 in the 20-ug parathyroid hormone group (6 percent), and 59 in the 40-ug group (11 percent) withdrew from the study because of an adverse event.	FALSE	FALSE	FALSE	FALSE	FALSE	FALSE
2421	TWICE study	57	this study was conducted in accordance with the ethical principles of the declaration of helsinki and good clinical practice (gcp).	FALSE	FALSE	FALSE	FALSE	FALSE	FALSE
55	Arechavaleta_2011	68	the distribution of eq-5d scores and change from baseline in vas were summarized by treatment at weeks 18 and 30.	FALSE	FALSE	TRUE	FALSE	FALSE	FALSE
151	Seck_2010	90	75%; change in metformin dose; addition of non-study antihyperglycaemic agents).	FALSE	TRUE	FALSE	FALSE	FALSE	FALSE
2420	TWICE study	216	the percentage change in the level of bone formation markers was significantly higher in the 28.2-μg twice-weekly group than in the 56.5-μg onceweekly group, with respect to serum oc, at weeks 4, 12, and 24, and with respect to serum p1np, at weeks 4 and 12.	FALSE	FALSE	FALSE	FALSE	FALSE	FALSE
2419	VERO subgroup analysis	51	the category of prior bisphosphonate users included those patients who had received 3 months of oral (risedronate, alendronate, ibandronate, etidronate, neridronate), i.m. (clodronate) or i.v. (ibandronate, pamidronate, clodronate) bisphosphonates, or 1 dose of i.v. zoledronic acid.	FALSE	FALSE	FALSE	FALSE	FALSE	FALSE
2418	CDC Health Alert Network_2021_from_web.txt	65	consider a booster dose in eligible pregnant persons.4	FALSE	FALSE	FALSE	FALSE	FALSE	FALSE
2417	Nauck_2007	190	for specific adverse experiences with a higher incidence in the sitagliptin group relative to the glipizide group, the between-group difference in incidence was generally quite small, and these adverse experiences were considered generally mild or moderate in intensity and did not lead to discontinuation from the study.	FALSE	FALSE	FALSE	FALSE	FALSE	FALSE
97	Krobot_KJ_2012	81	the profiles of hba1c responses over time, however, differed with each treatment in this study.	FALSE	FALSE	TRUE	TRUE	FALSE	FALSE
121	Beharier_2021	148	pregnant women with active maternal covid-19 disease at delivery were excluded from the study.	FALSE	FALSE	FALSE	TRUE	FALSE	FALSE
2416	Gray_2021	166	future studies, in larger populations spanning vaccine administration across all 3 trimesters and evaluating associated fetal/neonatal transfer of igg via cord and breastmilk, may enhance our ability to develop evidence-based recommendations for the administration of vaccines and particularly different platforms during pregnancy.	FALSE	FALSE	FALSE	FALSE	FALSE	FALSE
2415	Gray_2021	44	a cumulative symptom and reactogenicity score was generated by assigning 1 point to each side effect.	FALSE	FALSE	FALSE	FALSE	FALSE	FALSE
169	Hartley_P_2015	55	[600 mg/dl, history of infection with hiv, history of malignancy or clinically important hematologic disorder, or an estimated glomerular filtration rate (egfr; calculated using the modification of diet in renal disease formula) \35	FALSE	FALSE	FALSE	TRUE	FALSE	FALSE
713	Zaccardi_F_2020	26	further secondary outcomes included treatment duration as measured by both durability (the treatment duration until stop, switch, or add-on of a new glucose-lowering drug) and persistence (the treatment duration until stop or switch, regardless of add-on glucoselowering drug).	FALSE	TRUE	FALSE	FALSE	FALSE	FALSE
242	Seck_2010	42	at any time during the study, glipizide could be downtitrated to prevent recurrent hypoglycaemic events.	FALSE	FALSE	FALSE	FALSE	FALSE	FALSE
187	Nauck_2007	62	at any time during the study, glipizide could be downtitrated to prevent recurrent hypoglycaemic events.	FALSE	FALSE	FALSE	FALSE	FALSE	TRUE
2414	Collier_2021	127	the median phagocytic score for adcp among vaccinated nonpregnant women was 277; for pregnant women, 282; and for lactating women, 249 (figure 1e).	FALSE	FALSE	FALSE	FALSE	FALSE	FALSE
2413	Seck_2010	205	an analysis of the broader safety experience with sitagliptin did not show meaningful differences in the incidences of asthma, urinary tract infection and cystitis between sitagliptin exposed patients and patients not exposed to sitagliptin (16).	FALSE	FALSE	FALSE	FALSE	FALSE	FALSE
2412	VERO subgroup analysis	140	our subgroup data show similar antifracture efficacy with teriparatide in bisphosphonate pretreated and treatment-na€ıve patients, even in those patients with recent bisphosphonate treatment.	FALSE	FALSE	FALSE	FALSE	FALSE	FALSE
2411	Leder_2013	54	adherence to teriparatide was assessed by subject diary.	FALSE	FALSE	FALSE	FALSE	FALSE	FALSE
551	VERO subgroup analysis	100	the risk ratio within the group of patients with a prior major nvfx was 0.26(95%ci0.13–0.56), whereas in the group of patients without prior major nvfx, it was 0.57 (95%ci0.35–0.92), suggesting a statistically larger reduction in new and worsened vfx incidence for teriparatide in patients with a prior nvfx.	FALSE	FALSE	TRUE	FALSE	FALSE	FALSE
2410	Collier_2021	126	the median mfi for adcd among vaccinated nonpregnant women was 376; pregnant women, 402; and lactating women, 333 (figure 1d).	FALSE	FALSE	FALSE	FALSE	FALSE	FALSE
712	Seck_2010	87	there were no predefined efficacy hypotheses for the 2-year results and, thus, no inferential testing at this time point was performed.	FALSE	TRUE	FALSE	FALSE	FALSE	FALSE
2409	Neer_2001	138	the mean 24-hour urinary calcium excretion increased slightly during parathyroid hormone (1-34) treatment (by 30 mg [0.75 mmol] per day), but the incidence of hypercalciuria (a value for urinary calcium excretion that exceeded 300 mg [7.5 mmol] per day) did not increase.	FALSE	FALSE	FALSE	FALSE	FALSE	FALSE
2408	Collier_2021	104	enrollment	FALSE	FALSE	FALSE	FALSE	FALSE	FALSE
2407	Leder_2015	70	this study was performed at massachusetts general hospital in boston, ma.	FALSE	FALSE	FALSE	FALSE	FALSE	FALSE
154	Arechavaleta_2011	138	the hba1c inclusion criterion in this study of 6.5–9.0% was selected as many guidelines, including those from the international diabetes federation, suggest that an hba1c of less than 6.5% is an appropriate target for patients with diabetes [17].	FALSE	FALSE	FALSE	FALSE	FALSE	FALSE
2406	Rottenstreich_2021	83	finally, larger studies are warranted to better assess the safety and efficacy of the different sars-cov-2 vaccines in the setting of pregnancy.	FALSE	FALSE	FALSE	FALSE	FALSE	FALSE
2405	Nauck_2007	186	the deterioration in the proinsulin/insulin ratio in the glipizide group may reflect the effects of glipizide on the b-cell, through ongoing b-cell stimulation, and/or progressive b-cell deterioration [24].	FALSE	FALSE	FALSE	FALSE	FALSE	FALSE
168	Kadali_2021	9	informed consent was obtained from the study participants. the responses were received from 1452 hcws (who received 1 of the 2 mrna-based covid-19 vaccines) during the postvaccination period.	FALSE	FALSE	FALSE	TRUE	FALSE	FALSE
2404	Zaccardi_F_2020	37	hd-ps matching was performed on the study population without missing data (table s2).	FALSE	FALSE	FALSE	FALSE	FALSE	FALSE
136	Collier_2021	43	the analysis presented herein includes pregnant, lactating, and nonpregnant women aged 18 to 45 years who were vaccinated or infected (table 1).	FALSE	FALSE	FALSE	FALSE	FALSE	FALSE
360	shimabukuro_2021	78	adverse outcomes among 724 live-born infants — including 12 sets of multiple gestation — were preterm birth (60 of 636 among those vaccinated before 37 weeks [9.4%]), small size for gestational age (23 of 724 [3.2%]), and major congenital anomalies (16 of 724 [2.2%]); no neonatal deaths were reported at the time of interview.	FALSE	FALSE	FALSE	FALSE	TRUE	FALSE
2403	Sharma_2017	106	synergistic improvement in glycaemic effectiveness has been reported when sitagliptin and metformin are used together; however,42 our study has shown that the glycaemic reduction results are similar to that achieved when metformin and sulfonylureas are used together.	FALSE	FALSE	FALSE	FALSE	FALSE	FALSE
30	Nauck_2007	93	safety and tolerability were evaluated by a review of safety parameters including adverse experiences, laboratory safety parameters, body weight, vital signs and ecg data from the all-patients-as-treated population, which was defined as all randomized patients who received at least one dose of study medication.	FALSE	FALSE	FALSE	FALSE	FALSE	FALSE
2402	CDC Health Alert Network_2021_from_web.txt	44	continue and increase efforts to reach and partner with communities to encourage and offer vaccination to people who are pregnant, recently pregnant (including those who are lactating), who are trying to get pregnant now, or who might become pregnant in the future.	FALSE	FALSE	FALSE	FALSE	FALSE	FALSE
2401	Leder_2013	97	figure 2 shows the changes in dxa-derived areal bmd over the 24-month treatment period.	FALSE	FALSE	FALSE	FALSE	FALSE	FALSE
2400	TWICE study	225	in a study of the 56.5-μg once-weekly regimen, the lumbar spine (l2–l4) bmd increased over time to week 104 [8].	FALSE	FALSE	FALSE	FALSE	FALSE	FALSE
359	Seck_2010	172	of the adverse experiences with a higher incidence in the glipizide group, the 95% ci around the between-group difference in incidence excluded zero for cataract, toothache, hypoglycaemia and hypoaesthesia (table 5).	FALSE	FALSE	FALSE	FALSE	TRUE	FALSE
2399	hand_extraction_notes.txt	7	pfizer press release_2021.pdf	FALSE	FALSE	FALSE	FALSE	FALSE	FALSE
2398	Nauck_2007	41	the screening/eligibility run-in period, described below, was designed to allow patients with type 2 diabetes on a variety of different regimens at screening to participate.	FALSE	FALSE	FALSE	FALSE	FALSE	FALSE
550	Nauck_2007	109	in the pp population, the ls mean hba1c change from baseline at week 52 was _x0003_0.67	FALSE	FALSE	TRUE	FALSE	FALSE	FALSE
2397	TWICE study	243	halving the dose also reduced incidences of events such as nausea or vomiting to levels below those seen with the 56.5-μg once-weekly regimen, confirming improvements in safety and treatment continuation.	FALSE	FALSE	FALSE	FALSE	FALSE	FALSE
2396	Bethesda _2021_from_web.txt	276	women who are pregnant or breastfeeding.	FALSE	FALSE	FALSE	FALSE	FALSE	FALSE
549	VERO subgroup analysis	123	similar to the results for all nvffx, albeit numerically in favor of teriparatide, no statistically significant between-treatment difference for the incidence of major nvffx was found (hazard ratio 0.58; 95% ci 0.32–1.05; p ¼ 0.0624 [fig. 7; see kendler and colleagues(1) for details]).	FALSE	FALSE	TRUE	FALSE	FALSE	FALSE
2395	Leder_2013	144	similarly, in a mouse model in which osteoprotegerin and teriparatide were coadministered, the increase in femoral bmd was additive, and the increase in spine bmd exceeded the cumulative changes with each agent individually (20).	FALSE	FALSE	FALSE	FALSE	FALSE	FALSE
2394	Bethesda _2021_from_web.txt	25	to further describe potential homologous and heterologous protection against emerging sars-cov-2 vocs, a new cohort of participants will be enrolled who are covid-19 vaccine-naïve (ie, bnt162b2-naïve) and have not experienced covid-19. they will receive bnt162b2sa given as a 2-dose series, separated by 21 days.	FALSE	FALSE	FALSE	FALSE	FALSE	FALSE
2393	shimabukuro_2021	20	pregnant persons were excluded from preauthorization clinical trials, and only limited human data on safety during pregnancy were available at the time of authorization.	FALSE	FALSE	FALSE	FALSE	FALSE	FALSE
2392	Nauck_2007	207	glipizide was selected as a representative sulfonylurea agent in the present study because it has a similar efficacy and safety profile to that of other sulfonylurea agents	FALSE	FALSE	FALSE	FALSE	FALSE	FALSE
2391	Hartley_P_2015	37	these factors highlight the importance of avoiding hypoglycemia to improve health outcomes, quality of life, and anti-diabetic medication adherence in elderly patients with t2dm.	FALSE	FALSE	FALSE	FALSE	FALSE	FALSE
2390	Leder_2015	85	all blood sampling was done prior to teriparatide administration (i.e. 24-hours after the last teriparatide dose) and physicians interpreting bmd assessments were blinded to treatment group.	FALSE	FALSE	FALSE	FALSE	FALSE	FALSE
2389	VERO subgroup analysis	73	the relative risk ratios (for vfx) or the hazard ratios (for clinical fractures) with the associated 95% cis and p values for teriparatide versus risedronate at each level of the subgroup factor and overall were presented in forest plots, together with the incidence rates per treatment group within subgroup and the treatment-by-subgroup interaction p value.	FALSE	FALSE	FALSE	FALSE	FALSE	FALSE
2388	Sharma_2017	82	glycaemic change was also reported in the observational study led by suraj et al (md 0.49%; 95% ci 0.19% to 0.79%) where a significantly greater reduction in hba1c was observed with sulfonylureas (figure 2a).	FALSE	FALSE	FALSE	FALSE	FALSE	FALSE
2387	TWICE study	174	with respect to concentration-time profiles of bone formation markers and bone resorption markers, small differences were noted between the two groups, indicating that the 28.2-μg twice weekly regimen promotes bone formation without increasing bone resorption, just as the 56.5-μg once-weekly regimen.	FALSE	FALSE	FALSE	FALSE	FALSE	FALSE
548	Nauck_2007	142	the ls mean fpg change from baseline at week 52 was not different between groups (table 2).	FALSE	FALSE	TRUE	FALSE	FALSE	FALSE
2386	TWICE study	215	in the present study, the percentage change from baseline in lumbar spine (l2–l4) bmd was significantly higher in the 28.2-μg twice-weekly group than in the 56.5-μg once-weekly group at all evaluation time points, including weeks 24 and 48 and the final time point.	FALSE	FALSE	FALSE	FALSE	FALSE	FALSE
946	Arechavaleta_2011	28	the assessment of compliance was based on the patient’s prime therapy records.	FALSE	FALSE	FALSE	FALSE	FALSE	FALSE
761	Beharier_2021	51	briefly, the participants were pregnant women from all ethnic societal groups in israel (~75% jewish, ~20% arab, ~5% other).	FALSE	FALSE	FALSE	TRUE	FALSE	FALSE
2385	TWICE study	209	in fact, the data from the present study demonstrated the non-inferiority of the 28.2-μg twice-weekly regimen to the 56.5-μg once-weekly regimen with respect to percentage change in lumbar spine (l2– l4) bmd.	FALSE	FALSE	FALSE	FALSE	FALSE	FALSE
711	Leder_2015	113	the predetermined primary end-point was the percent change in pa spine bmd over four years.	FALSE	TRUE	FALSE	FALSE	FALSE	FALSE
77	Krobot_KJ_2012	45	the analysis included all randomized patients, and the primary endpoint of interest was confirmed hypoglycemia (i.e., symptomatic hypoglycemic events with a concurrent fingerstick glucose measurement _x0003_70	TRUE	TRUE	FALSE	FALSE	FALSE	FALSE
2384	Gray_2021	97	delivery information for the 13 pregnant participants who delivered during the study period is detailed in table 2.	FALSE	FALSE	FALSE	FALSE	FALSE	FALSE
2383	TWICE study	187	serious adverse drug reactions occurred in 1 subject (0.4%) in the 28.2-μg twice weekly group and in 4 subjects (1.4%) in the 56.5-μg onceweekly group.	FALSE	FALSE	FALSE	FALSE	FALSE	FALSE
186	Arechavaleta_2011	47	at any time during the study, glimepiride could be down-titrated to prevent recurrent hypoglycaemic events.	FALSE	FALSE	FALSE	FALSE	FALSE	TRUE
120	Beharier_2021	49	among the 895 noninfected unvaccinated participants, 66 were selected (based on clinical parameters) as a matched comparison group, and 4 were later excluded due to lack of matched maternal cord blood serology results.	TRUE	FALSE	FALSE	TRUE	FALSE	FALSE
2382	Prescribing Information_2021_from_web.txt	5	the pfizer-biontech covid-19 vaccine is also authorized for use as a heterologous (or “mix and match”) single booster dose for individuals 18 years of age and older following completion of primary vaccination with a different available covid-19 vaccine.	FALSE	FALSE	FALSE	FALSE	FALSE	FALSE
2381	TWICE study	26	teriparatide is a bone-forming stimulating agent and a widely-used treatment option for osteoporosis patients with a high risk of fractures.	FALSE	FALSE	FALSE	FALSE	FALSE	FALSE
358	Nauck_2007	158	[ls mean change from baseline (95% ci) ¼ _	FALSE	FALSE	FALSE	FALSE	TRUE	FALSE
547	Nauck_2007	138	% (0.16) with sitagliptin and _x0003_1.76 (0.13) with glipizide; figure 2b].	FALSE	FALSE	TRUE	FALSE	FALSE	FALSE
2380	Sharma_2017	65	mean weight at baseline ranged from 80.6 kg to 91.8 kg in the rcts, while it ranged from 63.8 kg to 74.5 kg in the non-randomised studies; however, it was often poorly reported.	FALSE	FALSE	FALSE	FALSE	FALSE	FALSE
2379	TWICE study	231	the 28.2-μg twice-weekly regimen, on the other hand, has been developed to allow self-administration.	FALSE	FALSE	FALSE	FALSE	FALSE	FALSE
2378	VERO subgroup analysis	68	stratified log-rank tests, adjusted for the two stratification factors, were employed for the analyses of the clinical fracture endpoints (nvfx and clinical vfx).	FALSE	FALSE	FALSE	FALSE	FALSE	FALSE
945	Beharier_2021	176	all research participants provided written informed consent prior to enrollment.	FALSE	FALSE	FALSE	FALSE	FALSE	FALSE
2377	CDC Health Alert Network_2021_from_web.txt	45	leverage resources to promote vaccine equity: covid-19 vaccine equity for racial and ethnic minority groups.	FALSE	FALSE	FALSE	FALSE	FALSE	FALSE
2376	Krobot_KJ_2012	50	as the risk of hypoglycemia may be non-linear for patient-varying covariates and differ between treatment groups, squared tvc-hba1c, squared time, tvc-hba1ctreatment interaction, and time-treatment interaction were added to the final model if significant (p50.2) in univariate analyses and in the full model.	FALSE	FALSE	FALSE	FALSE	FALSE	FALSE
2375	VERO subgroup analysis	103	subgroup analysis results for pooled clinical fractures (clinical vertebral and nonvertebral fragility fractures)	FALSE	FALSE	FALSE	FALSE	FALSE	FALSE
2374	Leder_2013	33	similarly, the concomitant use of pth and the selective estrogen receptor modulator, raloxifene, also has not shown additive effects on bone mineral density (bmd) (9).	FALSE	FALSE	FALSE	FALSE	FALSE	FALSE
2373	CDC Health Alert Network_2021_from_web.txt	58	increase outreach efforts to encourage, recommend, and offer vaccination to people who are pregnant, recently pregnant (including those who are lactating), who are trying to get pregnant now, or who might become pregnant in the future.	FALSE	FALSE	FALSE	FALSE	FALSE	FALSE
2372	Hartley_P_2015	128	however, substantial reductions in hba1c have been reported with even 1 mg/day of glimepiride [26].	FALSE	FALSE	FALSE	FALSE	FALSE	FALSE
2371	Leder_2013	90	there were no significant differences in the baseline characteristics among the 3 treatment groups (table 1).	FALSE	FALSE	FALSE	FALSE	FALSE	FALSE
2370	Prescribing Information_2021_from_web.txt	7	for example, moderna and janssen covid-19 vaccine recipients 18 years of age and older may receive a single booster dose of the pfizer-biontech covid-19 vaccine.	FALSE	FALSE	FALSE	FALSE	FALSE	FALSE
2369	VERO subgroup analysis	179	this information should aid in positioning teriparatide bone anabolic therapy for reduction of residual fracture burden in patients at high fracture risk who are either treatment-na€ıve or on bisphosphonate treatment.	FALSE	FALSE	FALSE	FALSE	FALSE	FALSE
2368	Neer_2001	153	in similar women, alendronate reduced the risk of nonvertebral fractures by 20 percent,12 risedronate by 39 percent,14 and raloxifene by 10 percent.17	FALSE	FALSE	FALSE	FALSE	FALSE	FALSE
2367	Seck_2010	206	as previously stated, the proportion of patients in whom hypoglycaemia was reported as well as the total number of reported hypoglycaemic episodes were substantially higher with glipizide compared sitagliptin treatment.	FALSE	FALSE	FALSE	FALSE	FALSE	FALSE
2366	Bethesda _2021_from_web.txt	13	at various different dose levels in phase 1;	FALSE	FALSE	FALSE	FALSE	FALSE	FALSE
119	Seck_2010	93	for assessment of beta-cell function, patients who underwent meal tolerance tests at both baseline and 2 years and also met the requirements for inclusion in the pp population were included in the analysis.	FALSE	FALSE	FALSE	TRUE	FALSE	FALSE
546	Seck_2010	12	the beta-cell responsiveness to a meal challenge was maintained with sitagliptin and decreased with glipizide.	FALSE	FALSE	TRUE	FALSE	FALSE	FALSE
357	Seck_2010	185	nine patients (1.5%) in the glipizide group had an episode that required medical assistance or exhibited markedly depressed level of consciousness compared with one patient (0.2%) in the sitagliptin group.	FALSE	FALSE	FALSE	FALSE	TRUE	FALSE
2365	Krobot_KJ_2012	21	the risk of confirmed hypoglycemia was very low in younger and older patients treated with sitagliptin.	FALSE	FALSE	FALSE	FALSE	FALSE	FALSE
135	Collier_2021	6	this study enrolled 30 pregnant, 16 lactating, and 57 neither pregnant nor lactating women who received either the mrna-1273 (moderna) or bnt162b2 (pfizer-biontech) covid-19 vaccines and 22 pregnant and 6 nonpregnant unvaccinated women with sars-cov-2 infection.	FALSE	FALSE	FALSE	FALSE	FALSE	FALSE
2364	Nauck_2007	24	although generally well tolerated, these agents are associated with hypoglycaemia because of continued stimulation of insulin secretion with falling glucose concentrations [7].	FALSE	FALSE	FALSE	FALSE	FALSE	FALSE
2363	Hartley_P_2015	44	sitagliptin is a selective dipeptidyl peptidase-4	FALSE	FALSE	FALSE	FALSE	FALSE	FALSE
96	Krobot_KJ_2012	93	in contrast, for patients on sitagliptin, the risk of confirmed hypoglycemia was very low and similar in both age groups.	FALSE	FALSE	TRUE	TRUE	FALSE	FALSE
2362	Bethesda _2021_from_web.txt	29	outcome measures	FALSE	FALSE	FALSE	FALSE	FALSE	FALSE
2361	TWICE study	126	percentage changes from baseline in bmd (at weeks 24 and 48 and the final time point) were compared by student’s t test, and percentage changes from baseline in bone turnover markers (at weeks 4, 12, 24, and 48) were compared by the wilcoxon rank sum test.	FALSE	FALSE	FALSE	FALSE	FALSE	FALSE
2360	Hartley_P_2015	149	both agents were generally well-tolerated, with a low rate of serious aes, drug-related aes, and discontinuations due to an ae.	FALSE	FALSE	FALSE	FALSE	FALSE	FALSE
2359	Leder_2015	138	figure 3 shows the changes in the mean dxa-derived areal bmd over the 48-month treatment period.	FALSE	FALSE	FALSE	FALSE	FALSE	FALSE
944	Beharier_2021	7	a multicenter study where parturients presenting for delivery were recruited at 8 medical centers across israel and assigned to 3 study groups: vaccinated (n = 86); pcr-confirmed sars-cov-2 infected during pregnancy (n = 65), and unvaccinated noninfected controls (n = 62).	TRUE	FALSE	FALSE	FALSE	FALSE	FALSE
2358	Nauck_2007	189	with the exception of a substantially higher rate of drug-related adverse experiences with glipizide mainly because of the increased incidence of hypoglycaemia, the overall adverse experience profiles were similar between groups.	FALSE	FALSE	FALSE	FALSE	FALSE	FALSE
2357	Sharma_2017	72	et al achieved a low-quality rating as they had a strict cohort study exclusion criteria excluding more ill diabetic patients, and though they matched for age, sex and diabetes duration, they failed to adjust for other potential relevant confounders such as socioeconomic status, comorbidities, among others.	FALSE	FALSE	FALSE	FALSE	FALSE	FALSE
95	Krobot_KJ_2012	83	since hba1c responses were shown to influence the risk of hypoglycemia24 and there were different hba1c-lowering efficacy profiles over time in the present study, the present analysis focused on the risk of confirmed and severe hypoglycemia after accounting for the most recently measured hba1c value.	FALSE	FALSE	TRUE	TRUE	FALSE	FALSE
2356	Pfizer Press Release_2021_from_web.txt	38	monitor pfizer-biontech covid-19 vaccine recipients for the occurrence of immediate adverse reactions according to the centers for disease control and prevention guidelines (https://www.cdc.gov/vaccines/covid-19/	FALSE	FALSE	FALSE	FALSE	FALSE	FALSE
167	Zdanowski_2021	52	the inclusion criteria were age above 18 years and vaccination with two doses of covid-19 vaccine during pregnancy.	FALSE	FALSE	FALSE	TRUE	FALSE	FALSE
2355	Bethesda _2021_from_web.txt	287	investigator site staff or pfizer employees directly involved in the conduct of the study, site staff otherwise supervised by the investigator, and their respective family members.	FALSE	FALSE	FALSE	FALSE	FALSE	FALSE
356	Arechavaleta_2011	115	in the glimepiride group, eight patients had hypoglycaemic episodes requiring non-medical assistance (eight episodes) compared with one patient having one episode requiring non-medical assistance in the sitagliptin group.	FALSE	FALSE	FALSE	FALSE	TRUE	FALSE
545	Hartley_P_2015	101	ci was 0.396 %.	FALSE	FALSE	TRUE	FALSE	FALSE	FALSE
2354	Leder_2015	100	biochemical markers of bone turnover were only measured in subjects completing 48-months of therapy.	FALSE	FALSE	FALSE	FALSE	FALSE	FALSE
544	Arechavaleta_2011	100	no meaningful between-group differences in total cholesterol [−0.8% (−2.9, 1.3)], ldl-c	FALSE	FALSE	TRUE	FALSE	FALSE	FALSE
2353	Paul_2021	27	discussion and conclusion	FALSE	FALSE	FALSE	FALSE	FALSE	FALSE
2352	TWICE study	21	osteoporosis is a skeletal disease characterized by reduced bone strength that confers an increased susceptibility to fractures[1].	FALSE	FALSE	FALSE	FALSE	FALSE	FALSE
2351	VERO subgroup analysis	54	calcium and vitamin d supplements were not considered osteoporosis medications;	FALSE	FALSE	FALSE	FALSE	FALSE	FALSE
2350	shimabukuro_2021	92	many participants in the v-safe pregnancy registry were included in the phase 1a (highest) priority group for covid-19 vaccination owing to their work as health care personnel.27	FALSE	FALSE	FALSE	FALSE	FALSE	FALSE
355	shimabukuro_2021	12	although not directly comparable, calculated proportions of adverse pregnancy and neonatal outcomes in persons vaccinated against covid-19 who had a completed pregnancy were similar to incidences reported in studies involving pregnant women that were conducted before the covid-19 pandemic.	FALSE	FALSE	FALSE	FALSE	TRUE	FALSE
2349	hand_extraction_notes.txt	15	www.fda.gov/emergency-preparedness-and-response/coronavirus-disease-2019-covid-19/comirnaty-and-pfizer-biontech-covid-19-vaccine	FALSE	FALSE	FALSE	FALSE	FALSE	FALSE
710	Zdanowski_2021	97	both were statistically insignificant (p = 0.0511 and p = 0.0774, respectively).	FALSE	TRUE	FALSE	FALSE	FALSE	FALSE
760	Arechavaleta_2011	33	patients ≥18 years of age, with type 2 diabetes and with inadequate glycaemic control (defined as hba1c ≥ 6.5 and ≤9.0%)	FALSE	FALSE	FALSE	TRUE	FALSE	FALSE
2348	CDC Health Alert Network_2021_from_web.txt	2	summary	FALSE	FALSE	FALSE	FALSE	FALSE	FALSE
2347	VERO subgroup analysis	88	subgroup analysis results for new vertebral fractures	FALSE	FALSE	FALSE	FALSE	FALSE	FALSE
209	Prabhu_2021	7	women who self-reported receipt of one or both doses of a messenger rna (mrna)–based covid-19 vaccine and gave birth to a singleton neonate (gestational age between 35 0/7 and 41 2/7 weeks) were included in the study.	FALSE	FALSE	FALSE	TRUE	FALSE	TRUE
354	Seck_2010	165	the proportions of patients who discontinued because of adverse experiences were similar between treatment groups (table 4).	FALSE	FALSE	FALSE	FALSE	TRUE	FALSE
2346	VERO subgroup analysis	37	analyses of nonvertebral and pooled clinical fractures were based on all randomized patients who received at least 1 dose of investigational product (full analysis set) and analyses of vfx on all patients with a baseline and at least 1 post-baseline spinal radiograph evaluable to assess the vfx status after 24 months (modified full analysis set).	FALSE	FALSE	FALSE	FALSE	FALSE	FALSE
2345	TWICE study	58	moreover, institutional review board approval was in place before the study at each study site.	FALSE	FALSE	FALSE	FALSE	FALSE	FALSE
2344	TWICE study	22	in japan,the number of patients with osteoporosis has been increasingly yearly as the society ages rapidly, affecting an estimated 12.8 million people at present[2].	FALSE	FALSE	FALSE	FALSE	FALSE	FALSE
2343	Arechavaleta_2011	63	for the analysis of tg, within-group effects were estimated using medians and between-group effects were estimated using the hodges–lehmann estimate [12] with a corresponding distribution-free 95% ci based on wilcoxon’s rank sum test.	FALSE	FALSE	FALSE	FALSE	FALSE	FALSE
2342	Bethesda _2021_from_web.txt	234	ages eligible for study: 12 years and older (child, adult, older adult)	FALSE	FALSE	FALSE	FALSE	FALSE	FALSE
2341	gill_2021	22	system guidance allowed for pregnant individuals to opt in to receive a vaccine when it was available based on the tier system established by the centers for disease control and prevention.	FALSE	FALSE	FALSE	FALSE	FALSE	FALSE
2340	TWICE study	125	statistical analyses were performed using sas version 9.4 (sas institute, cary, nc, usa).	FALSE	FALSE	FALSE	FALSE	FALSE	FALSE
2339	CDC Health Alert Network_2021_from_web.txt	46	include focused efforts to increase vaccination coverage in pregnancy among people from racial and ethnic minority groups.	FALSE	FALSE	FALSE	FALSE	FALSE	FALSE
2338	Sharma_2017	8	three of these five studies were of moderate/high quality, and results though less precise suggested similar real-world comparative glycaemic and weight effectiveness for both treatments.	FALSE	FALSE	FALSE	FALSE	FALSE	FALSE
2337	VERO subgroup analysis	147	thus, 12% of the patients treated with risedronate had a new vfx during the 24 months of follow-up and 9.8% a new clinical fracture.	FALSE	FALSE	FALSE	FALSE	FALSE	FALSE
2336	TWICE study	15	since the lower limit of the 95% ci was above the pre-specified non-inferiority margin (− 1.6%), noninferiority of the 28.2-μg twice-weekly group was demonstrated.	FALSE	FALSE	FALSE	FALSE	FALSE	FALSE
543	Seck_2010	122	[()0.42, )0.25); n = 576] in the sitagliptin group and from a mean baseline of 7.65% was )0.35%	FALSE	FALSE	TRUE	FALSE	FALSE	FALSE
2335	Zdanowski_2021	105	the american college of obstetricians and gynecologists, the centers for disease control and prevention, and the society for maternal-fetal medicine published position statements supporting covid-19 vaccine administration to pregnant individuals [5,6,8,17,18].	FALSE	FALSE	FALSE	FALSE	FALSE	FALSE
943	Nauck_2007	45	concurrent lipid lowering and antihypertensive medications, thyroid medications, hormone replacement therapy and birth control medications were allowed but were expected to remain at stable doses.	FALSE	FALSE	FALSE	FALSE	FALSE	FALSE
353	Neer_2001	121	there were no cases of osteosarcoma.	FALSE	FALSE	FALSE	FALSE	TRUE	FALSE
2334	Arechavaleta_2011	156	thus, the absence of meaningful between-group differences in the eq-5d or eq-vas does not contradict previous research that hypoglycaemia can be associated with increased worry, reduced quality of life [18], reduced treatment satisfaction and barriers to adherence [19].	FALSE	FALSE	FALSE	FALSE	FALSE	FALSE
2333	Gray_2021	100	lactating participant characteristics are detailed in table 2.	FALSE	FALSE	FALSE	FALSE	FALSE	FALSE
2332	Sharma_2017	121	however, the results of this trial are not expected until 2020, and this evidence is needed urgently.	FALSE	FALSE	FALSE	FALSE	FALSE	FALSE
2331	Nauck_2007	211	because the study included many patients with relatively milder hyperglycaemia (;65% of patients had a baseline hba1c < 8%), it was not surprising that many patients did not uptitrate to the maximum allowed dose (20 mg/day).	FALSE	FALSE	FALSE	FALSE	FALSE	FALSE
2330	Leder_2015	215	thus, even without specific fracture data, we feel that the practicing physician must consider these factors before recommending medication changes or initiating therapy in their osteoporotic patients.	FALSE	FALSE	FALSE	FALSE	FALSE	FALSE
352	Arechavaleta_2011	109	in addition to sitagliptin, the investigator considered the amoxicillin/clavulonate and another medication, pentoxifylline (started for dizziness on day 60), as suspect medications.	FALSE	FALSE	FALSE	FALSE	TRUE	FALSE
2329	VERO subgroup analysis	58	9) by antecedent of recent clinical vfx within 12 months before screening.	FALSE	FALSE	FALSE	FALSE	FALSE	FALSE
2328	TWICE study	191	incidences of adverse events leading to discontinuation of the study (excluding serious adverse events) tended to be lower in the 28.2-μg twice-weekly group.	FALSE	FALSE	FALSE	FALSE	FALSE	FALSE
709	Leder_2015	114	secondary endpoints included the percent change in total hip, femoral neck, and radius shaft bmd as well as the percent change in serum osteocalcin and ctx.	FALSE	TRUE	FALSE	FALSE	FALSE	FALSE
2327	Gray_2021	80	participant characteristics	FALSE	FALSE	FALSE	FALSE	FALSE	FALSE
2326	Leder_2013	43	a total of 100 postmenopausal women aged 45 or older were recruited through targeted mailings, advertisements, and physician referrals.	FALSE	FALSE	FALSE	FALSE	FALSE	FALSE
150	shimabukuro_2021	104	because of sample-size constraints, both pregnancy and neonatal outcomes were calculated as a proportion instead of a rate.	FALSE	TRUE	FALSE	FALSE	FALSE	FALSE
2325	Leder_2013	80	between-group differences in the mean change in bmd from baseline to 24 months were examined by one-way anova, and subsequent between-group differences were confirmed by an independent-samples t test.	FALSE	FALSE	FALSE	FALSE	FALSE	FALSE
2324	Seck_2010	233	this observation could be at least partially related to the decrease in body weight in the sitagliptin group and the increase in body weight observed for the glipizide group over the 2-year treatment period.	FALSE	FALSE	FALSE	FALSE	FALSE	FALSE
759	Beharier_2021	3	the significant risks posed to mothers and fetuses by covid-19 in pregnancy have sparked a worldwide debate surrounding the pros and cons of antenatal sars-cov-2 inoculation, as we lack sufficient evidence regarding vaccine effectiveness in pregnant women and their offspring.	FALSE	FALSE	FALSE	TRUE	FALSE	FALSE
2323	Zaccardi_F_2020	91	other non-interventional studies often include these patients, better representing real-world clinical populations.	FALSE	FALSE	FALSE	FALSE	FALSE	FALSE
2322	TWICE study	236	the limitations of this study include the fact that the study conditions did not allow confirmation of fractures, because the primary endpoint was the percentage change from baseline in lumbar spine bmd, and that the study period and sample size were limited.	FALSE	FALSE	FALSE	FALSE	FALSE	FALSE
2321	Rottenstreich_2021	89	these encouraging results have important implications for maternal care and the development of appropriate vaccination strategies.	FALSE	FALSE	FALSE	FALSE	FALSE	FALSE
2320	Nauck_2007	20	sulfonylureas, which act as insulin secretagogues, are the most common next therapeutic step when patients do not achieve or maintain glycaemic control on metformin [5].	FALSE	FALSE	FALSE	FALSE	FALSE	FALSE
118	Gray_2021	43	a study questionnaire was administered to assess pregnancy and lactation status, previous sars-cov-2 infection, timing of covid-19 vaccine doses, type of covid-19 vaccine received (bnt162b2 pfizer/biontech or mrna-1273 moderna/national institutes of health [nih]), and side effects after each vaccine dose (injection site soreness, injection site skin reaction or rash, headache, myalgias, fatigue, …	TRUE	FALSE	FALSE	TRUE	FALSE	FALSE
758	shimabukuro_2021	54	descriptive analyses were performed with the use of v-safe survey data for persons who identified as pregnant through february 28, 2021 (35,691 persons); persons enrolled in the v-safe pregnancy registry who were vaccinated through february 28, 2021 (3958 persons); and vaers reports involving pregnant women received through february 28, 2021 (221 persons).	FALSE	FALSE	FALSE	TRUE	FALSE	FALSE
2319	Nauck_2007	199	weight gain was also notably different between the treatment groups in this study.	FALSE	FALSE	FALSE	FALSE	FALSE	FALSE
2318	Leder_2013	146	these findings continue to contrast with those of clinical studies investigating the effects of combined teriparatide and bisphosphonates.	FALSE	FALSE	FALSE	FALSE	FALSE	FALSE
2317	Leder_2015	128	the corresponding author had full access to all the data in the study and had final responsibility for the decision to submit for publication.	FALSE	FALSE	FALSE	FALSE	FALSE	FALSE
2316	Nauck_2007	176	because of this more rapid deterioration with glipizide, the same extent of hba1c lowering was observed in the two groups by week 52.	FALSE	FALSE	FALSE	FALSE	FALSE	FALSE
2315	TWICE study	232	it will reduce the burden of making outpatient visits on patients and their family members and has the potential of becoming a new therapeutic option for patients who have difficulty making the once-weekly outpatient visits to receive the 56.5-μg once-weekly regimen.	FALSE	FALSE	FALSE	FALSE	FALSE	FALSE
942	Krobot_KJ_2012	52	stata 11 se (stata corp lp, college station, texas, usa) was used to estimate random-effects models for subject-specific hazard ratios calculated from the regression coefficients.	FALSE	FALSE	FALSE	FALSE	FALSE	FALSE
2314	CDC Health Alert Network_2021_from_web.txt	60	for healthcare providers who see patients who are pregnant, recently pregnant (including those who are lactating), who are trying to get pregnant now, or who might become pregnant in the future:	FALSE	FALSE	FALSE	FALSE	FALSE	FALSE
2313	Sharma_2017	97	statistically significant reduction in weight of approximately 2 kg was observed with sitagliptin when compared to sulfonylureas driven by modest weight increase with sulfonylureas and modest decrease with sitagliptin.	FALSE	FALSE	FALSE	FALSE	FALSE	FALSE
542	Nauck_2007	143	at week 52, the sitagliptin group showed a numerically smaller increase from base2007 merck & co.	FALSE	FALSE	TRUE	FALSE	FALSE	FALSE
2312	Rottenstreich_2021	31	pregnant women are at higher risk for covid-19 related illness [3, 4].	FALSE	FALSE	FALSE	FALSE	FALSE	FALSE
2311	Leder_2013	161	a study aimed to assess comparative fracture risk reduction would require a very large sample size and would not be feasible in the context of an investigator-initiated trial.	FALSE	FALSE	FALSE	FALSE	FALSE	FALSE
2310	Gray_2021	72	within- and between-group analyses of log10 transformed antibody levels in serum or breastmilk across multiple time points were evaluated by a repeated measures mixed-effects model, followed by post hoc tukey’s multiple comparisons test.	FALSE	FALSE	FALSE	FALSE	FALSE	FALSE
2309	TWICE study	127	incidences of adverse events were compared by fisher’s exact test and the odds ratios of adverse events (the 28.2-μg twice-weekly group vs. the 56.5-μg once-weekly group) were calculated.	FALSE	FALSE	FALSE	FALSE	FALSE	FALSE
2308	CDC Health Alert Network_2021_from_web.txt	36	cdc recommends urgent action to accelerate primary vaccination for people who are pregnant, recently pregnant (including those who are lactating), who are trying to get pregnant now, or who might become pregnant in the future.	FALSE	FALSE	FALSE	FALSE	FALSE	FALSE
2307	Rottenstreich_2021	69	currently, there is lack of data regarding sars-cov-2 vaccination among pregnant women in terms of safety and efficacy.	FALSE	FALSE	FALSE	FALSE	FALSE	FALSE
708	Gray_2021	99	one participant delivered 17 days after vaccine 1, with spontaneous preterm labor at 35 weeks’ gestation.	FALSE	TRUE	FALSE	FALSE	FALSE	FALSE
541	Seck_2010	136	serum c-peptide and insulin 3-h auc were numerically increased with sitagliptin compared with numerical reductions with glipizide (table 3, figure 4b and c).	FALSE	FALSE	TRUE	FALSE	FALSE	FALSE
2306	Neer_2001	147	these benefits exceed those reported for other treatments in similar women.	FALSE	FALSE	FALSE	FALSE	FALSE	FALSE
2305	Leder_2015	35	less commonly used and generally reserved for patients with severe and established osteoporosis, is the anabolic agent teriparatide (pth-1-34).	FALSE	FALSE	FALSE	FALSE	FALSE	FALSE
2304	Rottenstreich_2021	85	this study has several caveats, including its small sample size and single-site nature.	FALSE	FALSE	FALSE	FALSE	FALSE	FALSE
2303	CDC Health Alert Network_2021_from_web.txt	30	pregnant people with covid-19 are also at increased risk for preterm birth and some data suggest an increased risk for other adverse pregnancy complications and outcomes, such as preeclampsia, coagulopathy, and stillbirth, compared with pregnant people without covid-19.7-10	FALSE	FALSE	FALSE	FALSE	FALSE	FALSE
2302	Leder_2013	29	less commonly used and generally reserved for patients with severe and established osteoporosis are the anabolic agents pth [pth-(1–84)] and teriparatide [pth-(1–34)].	FALSE	FALSE	FALSE	FALSE	FALSE	FALSE
351	Nauck_2007	156	eight patients (1.4%) on glipizide had a hypoglycaemic episode that required non-medical assistance but did not exhibit marked severity (i.e. markedly depressed level of consciousness, loss of consciousness or seizure) compared with one patient (0.2%) on sitagliptin, while seven patients (1.2%) in the glipizide group had an episode that required medical assistance or exhibited marked severity com…	FALSE	FALSE	FALSE	FALSE	TRUE	FALSE
2301	Sharma_2017	110	sitagliptin is often described as having only a weight neutral effect45–47; however, when compared directly with sulfonylureas, a small reduction in weight is evident.	FALSE	FALSE	FALSE	FALSE	FALSE	FALSE
350	Arechavaleta_2011	125	apart from hypoglycaemia, the only other adverse event with an incidence of at least 5% in either treatment group was nasopharyngitis (4.8 and 6.9%, in the sitagliptin and glimepiride groups, respectively).	FALSE	FALSE	FALSE	FALSE	TRUE	FALSE
94	Seck_2010	134	in the subset of patients who volunteered to undergo the 9-point meal tolerance testing, the baseline demographic and disease characteristic profiles were generally similar to those of the overall study population, and were also similar between treatment groups within this subset (data not shown).	FALSE	FALSE	TRUE	TRUE	FALSE	FALSE
2300	Shanes_2021	25	although limited by population differences between vaccinated and unvaccinated patients,17,18 these findings add to the growing literature supporting the safety of sars-cov-2 vaccination in pregnancy.	FALSE	FALSE	FALSE	FALSE	FALSE	FALSE
2299	Hartley_P_2015	38	sulfonylurea treatment is associated with an increased risk for hypoglycemia among elderly patients [4, 10].	FALSE	FALSE	FALSE	FALSE	FALSE	FALSE
2298	Pfizer Press Release_2021_from_web.txt	8	“enabling broad access to our highly effective covid-19 vaccine is an important goal for us. now that we are seeing successful initial implementation of vaccine campaigns with bnt162b2 across the globe, it is time to take the next step and extend our clinical program to other vulnerable populations, such as pregnant women, to potentially protect both them and future generations,” said özlem türec…	FALSE	FALSE	FALSE	FALSE	FALSE	FALSE
349	Arechavaleta_2011	116	furthermore, three patients in the glimepiride group had a total of six hypoglycaemic episodes requiring medical assistance or that were accompanied by neurological symptoms (six episodes), compared with one patient in the sitagliptin group having one episode.	FALSE	FALSE	FALSE	FALSE	TRUE	FALSE
348	Hartley_P_2015	132	no meaningful differences in overall aes, serious aes, drug-related aes, or aes leading to discontinuation were evident between treatment groups.	FALSE	FALSE	FALSE	FALSE	TRUE	FALSE
2297	Leder_2013	82	within-group changes were assessed by a paired t test.	FALSE	FALSE	FALSE	FALSE	FALSE	FALSE
2296	Leder_2013	15	outcome measures—lumbar spine, femoral neck, total hip, and distal radius bmd and serum markers of bone turnover were measured.	FALSE	FALSE	FALSE	FALSE	FALSE	FALSE
2295	Paul_2021	5	there is a significant and urgent need for research regarding safety and efficacy of vaccination against sars-cov-2 during pregnancy.	FALSE	FALSE	FALSE	FALSE	FALSE	FALSE
2294	Paul_2021	14	there is a significant and urgent need for research regarding safety and efficacy of vaccination against sars-cov-2 during pregnancy.	FALSE	FALSE	FALSE	FALSE	FALSE	FALSE
2293	Leder_2015	116	between-group differences in the mean change in bmd from baseline to 48-months were examined by one-way anova and subsequent between-group differences confirmed by independent samples t-test.	FALSE	FALSE	FALSE	FALSE	FALSE	FALSE
347	shimabukuro_2021	80	calculated proportions of pregnancy and neonatal outcomes appeared similar to incidences published in the peer-reviewed literature (table 4).	FALSE	FALSE	FALSE	FALSE	TRUE	FALSE
2292	Leder_2015	86	all subjects were given calcium carbonate and vitamin d supplements if needed to achieve a total daily intake of 1200-mg of elemental calcium and to maintain a serum 25-hydroxy vitamin d level of at least 20 ng/ml.	FALSE	FALSE	FALSE	FALSE	FALSE	FALSE
2291	Sharma_2017	85	this equated to a modest weight increase of approximately 1 kg with sulfonylureas and loss of 1 kg with sitagliptin.	FALSE	FALSE	FALSE	FALSE	FALSE	FALSE
2290	Sharma_2017	69	however, this lack of adjustment in analysis meant any results presented in kim et al could not be used for our comparative analysis.	FALSE	FALSE	FALSE	FALSE	FALSE	FALSE
941	Zdanowski_2021	59	both assays were per formed according to the manufacturer’s instructions.	FALSE	FALSE	FALSE	FALSE	FALSE	FALSE
757	Kadali_2021	14	about 81.58% (31 of 38) of the pregnant hcws received both doses of the mrna vaccine.	FALSE	FALSE	FALSE	TRUE	FALSE	FALSE
2289	Hartley_P_2015	135	[23]) than that observed in the present study, although in all studies, there was a significantly lower incidence in the sitagliptin group relative to the sulfonylurea group.	FALSE	FALSE	FALSE	FALSE	FALSE	FALSE
540	TWICE study	145	the percentage change in lumbar spine (l2–l4) bmd at the final time point was 7.3% in the 28.2-μg twice-weekly group and 5.9% in the 56.5-μg once-weekly group, showing a difference (95% ci) in percentage change of 1.3% (0.400– 2.283%) between the two groups.	FALSE	FALSE	TRUE	FALSE	FALSE	FALSE
2288	CDC Health Alert Network_2021_from_web.txt	0	covid-19 vaccination for pregnant people to prevent serious illness, deaths, and adverse pregnancy outcomes from covid-19	FALSE	FALSE	FALSE	FALSE	FALSE	FALSE
2287	Gray_2021	27	although the american college of obstetricians and gynecologists and the society for maternal-fetal medicine encouraged the food and drug administration to include pregnant women in the covid-19 vaccine emergency use authorization (eua) owing to the risk of increased disease severity in this population, evidence about vaccine immunogenicity to guide patient decision making and provider counseling…	FALSE	FALSE	FALSE	FALSE	FALSE	FALSE
2286	Beharier_2021	104	pregnant women and their neonates are considered vulnerable populations for covid-19 infection, with significantly greater risks for morbidity and mortality, when compared with matched populations (17).	FALSE	FALSE	FALSE	FALSE	FALSE	FALSE
2285	Shanes_2021	4	vaccines against severe acute respiratory syndrome coronavirus 2 (sars-cov-2) have been approved for emergency use, but, despite elevated risk of severe disease, pregnant women were excluded from the clinical trials that led to their authorization.1	FALSE	FALSE	FALSE	FALSE	FALSE	FALSE
940	Zaccardi_F_2020	27	a switch was defined as the prescription of a new glucose-lowering drug occurring after the last prescription of index drug and within 90 days after index drug discontinuation; a stop as the absence of switch within 90 days after the index drug discontinuation; and an add-on as the initiation of a new glucose-lowering drug with at least two prescriptions before the index drug discontinuation.	FALSE	FALSE	FALSE	FALSE	FALSE	FALSE
2284	Neer_2001	40	for women with fewer than two moderate fractures, an additional criterion for enrollment was a value for bone mineral density of the hip or lumbar spine that was at least 1 sd below the mean value in normal premenopausal white women (age range, 20 to 35 years).	FALSE	FALSE	FALSE	FALSE	FALSE	FALSE
2283	Nauck_2007	210	the titration of glipizide was designed to support a safe dose escalation and to avoid excessive hypoglycaemia, a concern with sulfonylurea agents.	FALSE	FALSE	FALSE	FALSE	FALSE	FALSE
939	Seck_2010	47	after week 6 through week 12, fpg > 13.3 mmol ⁄ l (240 mg ⁄ dl); after week 12 through week 18, fpg > 12.2 mmol ⁄ l (220 mg ⁄ dl); after week 18 through week 30, fpg > 11.1 mmol ⁄ l (200 mg ⁄ dl); after week 30 through week 52, hba1c > 8.0%; and after week 52 to week 104, hba1c > 7.5%.	FALSE	FALSE	FALSE	FALSE	FALSE	FALSE
2282	TWICE study	222	in the present study, the incidence of adverse drug reactions was significantly lower in the 28.2-μg twice-weekly group than in the 56.5-μg once-weekly group, and the incidence of major adverse drug reactions (nausea, vomiting, malaise, headache, and pyrexia) was lower in the 28.2-μg twice-weekly group than in the 56.5-μg once-weekly group.	FALSE	FALSE	FALSE	FALSE	FALSE	FALSE
346	Hartley_P_2015	114	one (0.4 %) patient (one event) in the sitagliptin group and three (1.3 %) patients (four events) in the glimepiride group experienced aes of severe symptomatic hypoglycemia requiring non-medical assistance; no patient in either group experienced a hypoglycemic event that required medical assistance.	FALSE	FALSE	FALSE	FALSE	TRUE	FALSE
2281	Collier_2021	41	participants also self-referred from flyers posted in the hospital. all participants provided blood, some provided infant cord blood at delivery, and some provided breast milk.	FALSE	FALSE	FALSE	FALSE	FALSE	FALSE
2280	CDC Health Alert Network_2021_from_web.txt	22	despite recommendations for vaccination, uptake of covid-19 vaccination by pregnant people has been lower than that of non-pregnant people.5	FALSE	FALSE	FALSE	FALSE	FALSE	FALSE
2276	Rottenstreich_2021	27	introduction	FALSE	FALSE	FALSE	FALSE	FALSE	FALSE
2273	Prabhu_2021	2	introduction	FALSE	FALSE	FALSE	FALSE	FALSE	FALSE
2274	VERO subgroup analysis	14	introduction	FALSE	FALSE	FALSE	FALSE	FALSE	FALSE
2275	TWICE study	19	introduction	FALSE	FALSE	FALSE	FALSE	FALSE	FALSE
2272	Shanes_2021	3	introduction	FALSE	FALSE	FALSE	FALSE	FALSE	FALSE
2277	Leder_2015	27	introduction	FALSE	FALSE	FALSE	FALSE	FALSE	FALSE
2278	Beharier_2021	21	introduction	FALSE	FALSE	FALSE	FALSE	FALSE	FALSE
2279	Gray_2021	20	introduction	FALSE	FALSE	FALSE	FALSE	FALSE	FALSE
2271	CDC Health Alert Network_2021_from_web.txt	57	ensure all clinical staff are aware of the recommendation for vaccination of people before and during pregnancy and the serious risks of covid-19 to pregnant and recently pregnant people and their fetuses/infants.	FALSE	FALSE	FALSE	FALSE	FALSE	FALSE
2270	Seck_2010	34	the results over the 2-year treatment period are reported herein.	FALSE	FALSE	FALSE	FALSE	FALSE	FALSE
2269	Zdanowski_2021	13	conclusions: to date, despite the prevalence of covid-19 vaccination, there is a lack of conclusive evidence supporting the safety and efficacy of vaccination of pregnant women.	FALSE	FALSE	FALSE	FALSE	FALSE	FALSE
2268	Rottenstreich_2021	6	objective	FALSE	FALSE	FALSE	FALSE	FALSE	FALSE
2267	Collier_2021	107	fifty-six participants (54%) received bnt162b2; 47 (46%) received mrna-1273.	FALSE	FALSE	FALSE	FALSE	FALSE	FALSE
2266	Sharma_2017	115	furthermore, treatment inertia is a well-established problem in care of individuals with type 2 diabetes.48 without data on glycaemic control at the time of treatment change, we cannot fully assess whether clinicians changed treatment appropriately, making this finding challenging to interpret.	FALSE	FALSE	FALSE	FALSE	FALSE	FALSE
2265	Nauck_2007	201	associated with the reduction in body weight with sitagliptin was a decrease in waist circumference, which suggests that at least part of body weight– lowering effect of sitagliptin involved a reduction in central (visceral) fat deposition.	FALSE	FALSE	FALSE	FALSE	FALSE	FALSE
2264	Seck_2010	224	in comparison, patients who had received glipizide had no evident residual effect of drug, with no change from baseline in glucose excursion.	FALSE	FALSE	FALSE	FALSE	FALSE	FALSE
2263	Pfizer Press Release_2021_from_web.txt	2	pfizer inc. (nyse: pfe) and biontech se	FALSE	FALSE	FALSE	FALSE	FALSE	FALSE
2262	Sharma_2017	74	outcomes glycaemic change seven studies in total reported glycaemic change (figure 2a).	FALSE	FALSE	FALSE	FALSE	FALSE	FALSE
2261	Bethesda _2021_from_web.txt	252	boostability and protection-against-vocs existing participant subset only: participants who provided a serum sample at visit 3, with visit 3 occurring within the protocol-specified window.	FALSE	FALSE	FALSE	FALSE	FALSE	FALSE
345	Seck_2010	168	overall, the pattern of the adverse experiences (i.e. intensity, onset ⁄ duration, duration, etc.) of urinary tract infection and cystitis were similar in both treatment groups and most cases were assessed as mild or moderate in intensity and did not result in discontinuation.	FALSE	FALSE	FALSE	FALSE	TRUE	FALSE
2260	Zaccardi_F_2020	101	similarly, data were sparse on the doses of the two index medications.	FALSE	FALSE	FALSE	FALSE	FALSE	FALSE
185	Nauck_2007	61	at the investigator’s discretion, uptitration of glipizide was withheld if the investigator considered that uptitration would place the patient at risk for hypoglycaemia.	FALSE	FALSE	FALSE	FALSE	FALSE	TRUE
2259	Arechavaleta_2011	148	therefore, while a higher mean dose of glimepiride might have resulted in modestly greater efficacy, such efficacy would probably have been associated with and offset by an increased risk of hypoglycaemia.	FALSE	FALSE	FALSE	FALSE	FALSE	FALSE
2258	Paul_2021	17	case presentation	FALSE	FALSE	FALSE	FALSE	FALSE	FALSE
2257	Neer_2001	72	we analyzed data for all women with at least one follow-up visit after enrollment.	FALSE	FALSE	FALSE	FALSE	FALSE	FALSE
756	shimabukuro_2021	72	the registry enrolled 3958 participants with vaccination from december 14, 2020, to february 28, 2021, of whom 3719 (94.0%) identified as health care personnel.	FALSE	FALSE	FALSE	TRUE	FALSE	FALSE
2256	Leder_2013	72	for each marker, all blood samples from a participant were analyzed together in the same assay run.	FALSE	FALSE	FALSE	FALSE	FALSE	FALSE
2255	Leder_2015	101	for each marker, all blood samples from a participant were analyzed together in the same assay run.	FALSE	FALSE	FALSE	FALSE	FALSE	FALSE
539	Leder_2013	101	femoral neck bmd also increased significantly in all groups between months 0 and 24 relative to the baseline (p < .0008 for all within group comparisons).	FALSE	FALSE	TRUE	FALSE	FALSE	FALSE
2254	Neer_2001	48	we measured serum calcium before and 4 to 6 hours after injection at base line and after 1, 3, 6, 12, 18, and 24 months of treatment, and we measured calcium and creatinine excretion in 24-hour urine specimens at base line and after 1, 6, 12, and 24 months of treatment.	FALSE	FALSE	FALSE	FALSE	FALSE	FALSE
2253	Arechavaleta_2011	17	[2].	FALSE	FALSE	FALSE	FALSE	FALSE	FALSE
2252	Arechavaleta_2011	19	[2].	FALSE	FALSE	FALSE	FALSE	FALSE	FALSE
2251	Hartley_P_2015	28	[2].	FALSE	FALSE	FALSE	FALSE	FALSE	FALSE
2250	Leder_2013	123	at month 12, oc had decreased by 39 ± 22% and at month 24 had decreased by 48 ± 25%.	FALSE	FALSE	FALSE	FALSE	FALSE	FALSE
2249	Leder_2015	219	additionally, the women who entered the data-switch were only a subset of those originally randomized in the parent data study.	FALSE	FALSE	FALSE	FALSE	FALSE	FALSE
2248	Neer_2001	52	all women underwent anteroposterior and lateral radiography of the thoracic and lumbar spine at base line and at the end of the study.	FALSE	FALSE	FALSE	FALSE	FALSE	FALSE
2247	Prescribing Information_2021_from_web.txt	3	pfizer-biontech covid-19 vaccine is authorized for emergency use and is available under the eua as a two-dose primary series for individuals 5 years of age and older, as a third primary series dose for individuals 5 years of age and older who have been determined to have certain kinds of immunocompromise, and as a single booster dose for individuals 12 years of age and older at least five months …	FALSE	FALSE	FALSE	FALSE	FALSE	FALSE
2246	Neer_2001	1	mineral density in postmenopausal women with osteoporosis	FALSE	FALSE	FALSE	FALSE	FALSE	FALSE
2245	Nauck_2007	17	metformin, the most commonly prescribed oha, targets excessive hepatic glucose output and insulin resistance [2,3].	FALSE	FALSE	FALSE	FALSE	FALSE	FALSE
2244	Gray_2021	71	correlation analyses were performed using spearman coefficients.	FALSE	FALSE	FALSE	FALSE	FALSE	FALSE
2243	Bethesda _2021_from_web.txt	251	participants who, in the judgment of the investigator, are at risk for acquiring covid-19.	FALSE	FALSE	FALSE	FALSE	FALSE	FALSE
538	VERO subgroup analysis	114	as illustrated in fig. 5 for the vero study population, the overall estimate of the hazard ratio for the incidence of nvffx at 24 months between teriparatide and risedronate was 0.66 (95% ci 0.39–1.10; p ¼ 0.0990 [fig. 5; see kendler and colleagues(1) for details]).	FALSE	FALSE	TRUE	FALSE	FALSE	FALSE
2242	Shanes_2021	8	our objective was to evaluate the frequency of these key placental lesions in patients who received sars-cov-2 vaccination in pregnancy.	FALSE	FALSE	FALSE	FALSE	FALSE	FALSE
2241	Bethesda _2021_from_web.txt	249	participants who are willing and able to comply with all scheduled visits, vaccination plan, laboratory tests, lifestyle considerations, and other study procedures.	FALSE	FALSE	FALSE	FALSE	FALSE	FALSE
2240	Bethesda _2021_from_web.txt	21	in order to describe the boostability of bnt162, and potential heterologous protection against emerging sars-cov-2 vocs, an additional dose of bnt162b2 at 30 µg will be given to phase 1 participants approximately 6 to 12 months after their second dose of bnt162b1 or bnt162b2. this will provide an early assessment of the safety of a third dose of bnt162, as well as its immunogenicity.	FALSE	FALSE	FALSE	FALSE	FALSE	FALSE
2239	Leder_2013	27	the most commonly used drugs are the antiresorptive medications such as the nitrogen-containing bisphosphonates and the receptor activator of nuclear factor κb ligand inhibitor denosumab.	FALSE	FALSE	FALSE	FALSE	FALSE	FALSE
2238	Leder_2013	63	our sds of in vivo same-day reproducibility are 0.005, 0.006, and 0.007 g/cm2 for pa spine, total hip, and femoral neck bmd measurements, respectively.	FALSE	FALSE	FALSE	FALSE	FALSE	FALSE
2237	CDC Health Alert Network_2021_from_web.txt	35	cdc recommends urgent action to help protect pregnant people and their fetuses/infants.	FALSE	FALSE	FALSE	FALSE	FALSE	FALSE
2236	Bethesda _2021_from_web.txt	23	the assessment of boostability will be further expanded in a subset of phase 3 participants at selected sites in the us who will receive a third dose of bnt162b2 at 30 µg or a third and potentially a fourth dose of prototype bnt162b2voc at 30 µg (bnt162b2s01, based upon the south african variant and hereafter referred to as bnt162b2sa). a further subset of phase 3 participants will receive a thir…	FALSE	FALSE	FALSE	FALSE	FALSE	FALSE
2235	Beharier_2021	45	participant characteristics.	FALSE	FALSE	FALSE	FALSE	FALSE	FALSE
2234	Arechavaleta_2011	31	all patients provided written informed consent to participate.	FALSE	FALSE	FALSE	FALSE	FALSE	FALSE
117	Beharier_2021	137	fourth, patients presenting with rt-pcr–positive results within one week prior to delivery were excluded from this study due to safety concerns.	FALSE	FALSE	FALSE	TRUE	FALSE	FALSE
344	Arechavaleta_2011	113	a higher incidence of discontinuations because of adverse experiences was observed in the sitagliptin group (table 3) while overall discontinuations were similar in both groups.	FALSE	FALSE	FALSE	FALSE	TRUE	FALSE
2233	CDC Health Alert Network_2021_from_web.txt	11	healthcare providers should strongly recommend that people who are pregnant, recently pregnant (including those who are lactating), who are trying to become pregnant now, or who might become pregnant in the future receive one of the authorized or approved covid-19 vaccines as soon as possible.	FALSE	FALSE	FALSE	FALSE	FALSE	FALSE
2232	Gray_2021	26	pregnant women have long been left out of therapeutic and vaccine research, reportedly owing to heightened safety concerns in this population.5e8	FALSE	FALSE	FALSE	FALSE	FALSE	FALSE
537	TWICE study	146	given that the lower limit of the 95% ci was above the non-inferiority margin (− 1.6%) specified in advance, non-inferiority of the 28.2-μg twiceweekly group to the 56.5-μg once-weekly group was demonstrated (fig. 2a).	FALSE	FALSE	TRUE	FALSE	FALSE	FALSE
2231	Sharma_2017	109	this difference was driven by modest weight decrease with sitagliptin and increase with sulfonylureas.	FALSE	FALSE	FALSE	FALSE	FALSE	FALSE
2230	Zaccardi_F_2020	87	however, this means that patients with hypoglycaemic events early in the course of treatment that stopped the study drug after one prescription were not captured and may have led to a depletion of susceptibles bias.	FALSE	FALSE	FALSE	FALSE	FALSE	FALSE
755	Leder_2013	89	of the 100 enrolled women, 94 completed at least 1 post-baseline visit and are included in this analysis; 83 women completed all visits (figure 1).	FALSE	FALSE	FALSE	TRUE	FALSE	FALSE
2229	Beharier_2021	113	unfortunately, pregnant women were excluded from previous clinical vaccine studies.	FALSE	FALSE	FALSE	FALSE	FALSE	FALSE
343	Hartley_P_2015	115	asymptomatic hypoglycemia was reported for 16 (6.6 %) patients (41 total events) in the sitagliptin group and 35 (14.8 %) patients (106 total events) in the glimepiride group; in these patients, one or more aes of asymptomatic hypoglycemia were reported for one patient in the sitagliptin group and six patients in the glimepiride group.	FALSE	FALSE	FALSE	FALSE	TRUE	FALSE
2228	Bethesda _2021_from_web.txt	176	per 1000 person-years of follow-up	FALSE	FALSE	FALSE	FALSE	FALSE	FALSE
2219	Bethesda _2021_from_web.txt	170	per 1000 person-years of follow-up	FALSE	FALSE	FALSE	FALSE	FALSE	FALSE
2223	Bethesda _2021_from_web.txt	92	per 1000 person-years of follow-up	FALSE	FALSE	FALSE	FALSE	FALSE	FALSE
2220	Bethesda _2021_from_web.txt	206	per 1000 person-years of follow-up	FALSE	FALSE	FALSE	FALSE	FALSE	FALSE
2215	Bethesda _2021_from_web.txt	182	per 1000 person-years of follow-up	FALSE	FALSE	FALSE	FALSE	FALSE	FALSE
2216	Bethesda _2021_from_web.txt	185	per 1000 person-years of follow-up	FALSE	FALSE	FALSE	FALSE	FALSE	FALSE
2227	Bethesda _2021_from_web.txt	188	per 1000 person-years of follow-up	FALSE	FALSE	FALSE	FALSE	FALSE	FALSE
2226	Bethesda _2021_from_web.txt	179	per 1000 person-years of follow-up	FALSE	FALSE	FALSE	FALSE	FALSE	FALSE
2225	Bethesda _2021_from_web.txt	89	per 1000 person-years of follow-up	FALSE	FALSE	FALSE	FALSE	FALSE	FALSE
2224	Bethesda _2021_from_web.txt	194	per 1000 person-years of follow-up	FALSE	FALSE	FALSE	FALSE	FALSE	FALSE
2217	Bethesda _2021_from_web.txt	197	per 1000 person-years of follow-up	FALSE	FALSE	FALSE	FALSE	FALSE	FALSE
2218	Bethesda _2021_from_web.txt	191	per 1000 person-years of follow-up	FALSE	FALSE	FALSE	FALSE	FALSE	FALSE
2222	Bethesda _2021_from_web.txt	173	per 1000 person-years of follow-up	FALSE	FALSE	FALSE	FALSE	FALSE	FALSE
2221	Bethesda _2021_from_web.txt	203	per 1000 person-years of follow-up	FALSE	FALSE	FALSE	FALSE	FALSE	FALSE
2214	Gray_2021	25	however, few of these platforms have been tested or are specifically designed to elicit immunity in vulnerable populations, including pregnant women.	FALSE	FALSE	FALSE	FALSE	FALSE	FALSE
2213	Seck_2010	235	as most patients with type 2 diabetes are overweight or obese, an increase in body weight is an undesired side effect associated with certain antihyperglycaemic agents (21).	FALSE	FALSE	FALSE	FALSE	FALSE	FALSE
707	Zaccardi_F_2020	24	2.3 | outcomes the primary outcome was time to hba1c level of <7.0% (53 mmol/ mol).	FALSE	TRUE	FALSE	FALSE	FALSE	FALSE
2212	Leder_2013	85	two-sided p values of ≤.05 were considered significant.	FALSE	FALSE	FALSE	FALSE	FALSE	FALSE
2211	TWICE study	56	the subjects also received concomitant treatment with daily oral calcium 610 mg, vitamin d3 400 iu, and magnesium 30 mg (shin calcichew d3, takeda consumer healthcare company limited, osaka, japan).	FALSE	FALSE	FALSE	FALSE	FALSE	FALSE
2210	Beharier_2021	2	background.	FALSE	FALSE	FALSE	FALSE	FALSE	FALSE
2209	Seck_2010	21	incretin-based therapies (e.g. dipeptidyl peptidase-4 (dpp-4) inhibitors and analogues of glucagon-like peptide-1) are newer antihyperglycaemic agents available for the treatment of type 2 diabetes (5).	FALSE	FALSE	FALSE	FALSE	FALSE	FALSE
2208	CDC Health Alert Network_2021_from_web.txt	50	continue to monitor community transmission and vaccination coverage levels and focus vaccine efforts on populations with low coverage.	FALSE	FALSE	FALSE	FALSE	FALSE	FALSE
938	Zdanowski_2021	51	the study was approved by the bioethics committee of the medical college of the university of warmia and mazury (approval no. 07/2021). informed written consent was obtained from all the patients involved in the study.	FALSE	FALSE	FALSE	FALSE	FALSE	FALSE
2207	Leder_2015	123	two-sided p-values of ≤0.05 were considered	FALSE	FALSE	FALSE	FALSE	FALSE	FALSE
241	Seck_2010	41	at the investigator’s discretion, up-titration of glipizide was withheld if the investigator considered that up-titration would place the patient at risk for hypoglycaemia.	FALSE	FALSE	FALSE	FALSE	FALSE	FALSE
2206	CDC Health Alert Network_2021_from_web.txt	34	recommendations	FALSE	FALSE	FALSE	FALSE	FALSE	FALSE
2205	CDC Health Alert Network_2021_from_web.txt	14	covid-19 vaccination is recommended for pregnant people.	FALSE	FALSE	FALSE	FALSE	FALSE	FALSE
2204	Gray_2021	133	principal findings	FALSE	FALSE	FALSE	FALSE	FALSE	FALSE
2203	Gray_2021	174	although humoral immune response and side effects are only 2 of many considerations for pregnant women and their care providers in weighing whether or not to be vaccinated against covid-19 in pregnancy, these data confirm that the covid-19 mrna vaccines result in comparable humoral immune responses in pregnant and lactating women with those observed in nonpregnant populations.	FALSE	FALSE	FALSE	FALSE	FALSE	FALSE
342	Arechavaleta_2011	10	the percentages of patients for whom hypoglycaemia was reported were 7% in the sitagliptin group and 22% in the glimepiride group (percentage-point difference = −15, p < 0.001).	FALSE	FALSE	FALSE	FALSE	TRUE	FALSE
2202	Leder_2015	89	study assessments	FALSE	FALSE	FALSE	FALSE	FALSE	FALSE
2201	Collier_2021	40	to recruit participants planning to be vaccinated, we screened clinic schedules; to recruit participants with confirmed infection, we also screened inpatient admissions.	FALSE	FALSE	FALSE	FALSE	FALSE	FALSE
2200	Seck_2010	220	homa-b was increased in the glipizide group with a trend towards an increase in the sitagliptin group at the end of the 2nd year of the study, reflective of the ability of both agents to stimulate the secretion of insulin from the beta cell.	FALSE	FALSE	FALSE	FALSE	FALSE	FALSE
2199	Kadali_2021	3	none of the covid-19 messenger rna (mrna) vaccines that were approved under the emergency use authorization have been tested in pregnant individuals during the initial vaccine trials despite the support offered by several agencies.2	FALSE	FALSE	FALSE	FALSE	FALSE	FALSE
2198	TWICE study	48	patients and methods	FALSE	FALSE	FALSE	FALSE	FALSE	FALSE
2197	Nauck_2007	19	this progressive loss of b-cell function may explain why many patients who initially achieve glycaemic control fail to maintain control at levels consistent with current guidelines [e.g. haemoglobin a1c (hba1c) < 7 or <6.5%] and hence require additional therapies [4].	FALSE	FALSE	FALSE	FALSE	FALSE	FALSE
2187	shimabukuro_2021	28	methods	FALSE	FALSE	FALSE	FALSE	FALSE	FALSE
2190	Neer_2001	34	methods	FALSE	FALSE	FALSE	FALSE	FALSE	FALSE
2191	Beharier_2021	144	methods	FALSE	FALSE	FALSE	FALSE	FALSE	FALSE
2192	shimabukuro_2021	5	methods	FALSE	FALSE	FALSE	FALSE	FALSE	FALSE
2193	Neer_2001	7	methods	FALSE	FALSE	FALSE	FALSE	FALSE	FALSE
2194	Rottenstreich_2021	37	methods	FALSE	FALSE	FALSE	FALSE	FALSE	FALSE
2195	Shanes_2021	10	methods	FALSE	FALSE	FALSE	FALSE	FALSE	FALSE
2196	Leder_2015	45	methods	FALSE	FALSE	FALSE	FALSE	FALSE	FALSE
2189	Collier_2021	35	methods	FALSE	FALSE	FALSE	FALSE	FALSE	FALSE
2188	Prabhu_2021	5	methods	FALSE	FALSE	FALSE	FALSE	FALSE	FALSE
2185	VERO subgroup analysis	61	statistical analyses	FALSE	FALSE	FALSE	FALSE	FALSE	FALSE
2186	Gray_2021	68	statistical analyses	FALSE	FALSE	FALSE	FALSE	FALSE	FALSE
2184	Nauck_2007	82	statistical analyses	FALSE	FALSE	FALSE	FALSE	FALSE	FALSE
2183	CDC Health Alert Network_2021_from_web.txt	61	review patients’ covid-19 vaccination status at each pre- and post-natal visit and discuss covid-19 vaccination with those who are unvaccinated.	FALSE	FALSE	FALSE	FALSE	FALSE	FALSE
2182	Collier_2021	23	in the month following emergency use authorization of 2 covid-19 messenger rna (mrna) vaccines in december 2020, 11 087 pregnant women received a covid-19 vaccine in the united states.8	FALSE	FALSE	FALSE	FALSE	FALSE	FALSE
240	Krobot_KJ_2012	42	the glipizide dose was to be up-titrated if premeal fingerstick glucose values were 4110 mg/dl. at the investigator’s discretion, up-titration was withheld if the investigator considered that up-titration would place the patient at risk for hypoglycemia.	FALSE	FALSE	FALSE	FALSE	FALSE	FALSE
536	Pfizer Press Release_2021_from_web.txt	42	the pfizer-biontech covid-19 vaccine may not protect all vaccine recipients	FALSE	FALSE	TRUE	FALSE	FALSE	FALSE
166	Prabhu_2021	6	between january 28, 2021, and march 31, 2021, we studied 122 pregnant women with cord blood available at the time of birth at a single academic medical center.	TRUE	FALSE	FALSE	TRUE	FALSE	FALSE
2181	Bethesda _2021_from_web.txt	106	in participants who receive bnt162b2sa given as 1 or 2 doses, percentage of participants reporting adverse events [ time frame: from dose 1 through 1 month after the last dose ]	FALSE	FALSE	FALSE	FALSE	FALSE	FALSE
2180	Bethesda _2021_from_web.txt	250	healthy participants who are determined by medical history, physical examination, and clinical judgment of the investigator to be eligible for inclusion in the study.	FALSE	FALSE	FALSE	FALSE	FALSE	FALSE
2179	Hartley_P_2015	97	3.2 efficacy	FALSE	FALSE	FALSE	FALSE	FALSE	FALSE
2178	Zaccardi_F_2020	10	1 | introduction type 2 diabetes mellitus (t2d) is a chronic metabolic disorder characterized by high blood glucose levels and associated with long-term micro- and macrovascular complications, which increase the burden for both the patient's health and treatment costs.1 glucose-lowering therapies aim at maintaining glycaemic control while reducing the risk of hypoglycaemic events.	FALSE	FALSE	FALSE	FALSE	FALSE	FALSE
116	Beharier_2021	146	pregnant women admitted for delivery at 8 medical centers in israel (hadassah mount scopus, wolfson, haemek, hillel yafe, rabin, shaare zedek, meir, and sourasky medical centers) were approached for enrollment in a biorepository study, starting in april 2020.	TRUE	FALSE	FALSE	TRUE	FALSE	FALSE
2177	Beharier_2021	36	nevertheless, following extensive discussion regarding the risk of covid-19 during pregnancy, potential vaccine benefits, and safety concerns, the cdc, the israel ministry of health, and other health organizations advised that the covid-19 vaccine should be offered to pregnant women.	FALSE	FALSE	FALSE	FALSE	FALSE	FALSE
2176	Zaccardi_F_2020	86	this criterion was important to ensure sufficient exposure to the study drug, as hba1c levels reflect glycaemic levels for the previous 2-3 months, and to limit misclassification of exposure, as patients with renewed prescriptions have probably taken the medications.	FALSE	FALSE	FALSE	FALSE	FALSE	FALSE
2174	Zaccardi_F_2020	5	results:	FALSE	FALSE	FALSE	FALSE	FALSE	FALSE
2175	Krobot_KJ_2012	10	results:	FALSE	FALSE	FALSE	FALSE	FALSE	FALSE
2173	Arechavaleta_2011	4	results:	FALSE	FALSE	FALSE	FALSE	FALSE	FALSE
2172	Seck_2010	4	results:	FALSE	FALSE	FALSE	FALSE	FALSE	FALSE
2171	Nauck_2007	4	results:	FALSE	FALSE	FALSE	FALSE	FALSE	FALSE
2170	shimabukuro_2021	89	this u.s. surveillance review of the safety of mrna covid-19 vaccines during pregnancy and the periconception period indicates that some pregnant persons in the united states are choosing to be vaccinated against covid-19 in all trimesters of pregnancy.	FALSE	FALSE	FALSE	FALSE	FALSE	FALSE
2169	Sharma_2017	114	however, decisions to change treatment or initiate insulin are based on clinician decisions, which can be subjective and hence vary.	FALSE	FALSE	FALSE	FALSE	FALSE	FALSE
706	Leder_2013	79	secondary endpoints included the percent change in total hip, femoral neck, and radius shaft bmd as well as the overall change in serum oc, p1np, and ctx.	FALSE	TRUE	FALSE	FALSE	FALSE	FALSE
2168	Rottenstreich_2021	40	women who received two doses of sars-cov-2 bnt162b2 mrna vaccine during pregnancy were eligible for this study. demographic and clinical data, were collected at the time of enrollment.	FALSE	FALSE	FALSE	FALSE	FALSE	FALSE
2167	Hartley_P_2015	139	[21], the present study was not designed to assess whether the occurrence of symptomatic hypoglycemia affected glimepiride titration.	FALSE	FALSE	FALSE	FALSE	FALSE	FALSE
2166	Bethesda _2021_from_web.txt	30	go to	FALSE	FALSE	FALSE	FALSE	FALSE	FALSE
2165	Bethesda _2021_from_web.txt	228	go to	FALSE	FALSE	FALSE	FALSE	FALSE	FALSE
2164	TWICE study	74	bmds of the lumbar spine and femur were measured by dxa at screening, baseline, and weeks 24 and 48.	FALSE	FALSE	FALSE	FALSE	FALSE	FALSE
2163	VERO subgroup analysis	34	key secondary outcomes included the incidence of pooled new and worsened vfx, clinical fractures (a composite of clinical vfx and nvffx), nvffx (excluding pathologic fractures and fractures of the skull, face, fingers, metacarpals, and toes), and a subgroup of major nvffx (hip, radius, humerus, rib, pelvis, tibia, and femur) per the european medicines agency definition.(14)	FALSE	FALSE	FALSE	FALSE	FALSE	FALSE
7	Krobot_KJ_2012	63	of 655 events reported for patients in the glipizide group, 448 events had a concurrent fingerstick glucose value of _x0003_70	FALSE	FALSE	TRUE	FALSE	TRUE	FALSE
2162	Shanes_2021	0	severe acute respiratory syndrome coronavirus 2 (sars-cov-2) vaccination in pregnancy	FALSE	FALSE	FALSE	FALSE	FALSE	FALSE
2161	Bethesda _2021_from_web.txt	241	• male or female participants between the ages of 18 and 55 years, inclusive, 65 and 85 years, inclusive, or ≥12 years, inclusive, at randomization (dependent upon study phase). for the boostability and protection-against-vocs subset: existing participants enrolled to receive a third dose of bnt162b2 at 30 µg or bnt162b2sa; male or female participants between the ages of 18 and 55 years, inclusiv…	FALSE	FALSE	FALSE	FALSE	FALSE	FALSE
2160	TWICE study	246	moreover, compared with another existing teriparatide formulation that permits self-administration, the new self-administered formulation involves less frequent injections and is even easier to selfadminister.	FALSE	FALSE	FALSE	FALSE	FALSE	FALSE
2159	Zaccardi_F_2020	95	data quality of outcomes and other covariates were not standardized across all centres contributing to the cprd.	FALSE	FALSE	FALSE	FALSE	FALSE	FALSE
2158	Krobot_KJ_2012	22	introduction methods hypoglycemia associated with antihyperglycemic treatments for diabetes remains a major concern for physicians and patients, especially in older patients1–3.	FALSE	FALSE	FALSE	FALSE	FALSE	FALSE
2157	Neer_2001	74	all laboratory data and bone mineral measurements were evaluated by analysis of variance, with the inclusion of terms for the treatment assignment and country.	FALSE	FALSE	FALSE	FALSE	FALSE	FALSE
2156	CDC Health Alert Network_2021_from_web.txt	3	the centers for disease control and prevention (cdc) recommends urgent action to increase coronavirus disease 2019 (covid-19) vaccination among people who are pregnant, recently pregnant (including those who are lactating), who are trying to become pregnant now, or who might become pregnant in the future. cdc strongly recommends covid-19 vaccination either before or during pregnancy because the b…	FALSE	FALSE	FALSE	FALSE	FALSE	FALSE
2155	Hartley_P_2015	119	the hba1clowering efficacy of sitagliptin was non-inferior to that of glimepiride.	FALSE	FALSE	FALSE	FALSE	FALSE	FALSE
2154	Beharier_2021	136	stricter and more accurate symptom monitoring and repeated sampling during pregnancy may provide a higher resolution delineation of how the immune response develops and transfers following covid-19 infection.	FALSE	FALSE	FALSE	FALSE	FALSE	FALSE
937	Gray_2021	47	umbilical cord blood was also collected at delivery for pregnant participants. the v2 time point reflects full antibody complement, achieved 1 week after pfizer/biontech and 2 weeks after moderna/nih.12,13	FALSE	FALSE	FALSE	FALSE	FALSE	FALSE
535	TWICE study	148	moreover, the percentage change from baseline in lumbar spine (l2–l4) bmd was 5.0% in the 28.2-μg twiceweekly group and 3.8% in the 56.5-μg once-weekly group after 24 weeks, and 7.5% and 6.0%, respectively, after 48 weeks, showing a significantly greater change (p < 0.01) in the 28.2-μg twice-weekly group than in the 56.5-μg once-weekly group at each evaluation time point (fig. 2a, sup. fig. 1a, …	FALSE	FALSE	TRUE	FALSE	FALSE	FALSE
2153	VERO subgroup analysis	153	the vero study also provides new information about antifracture efficacy in patients with near-term fracture risk (or imminent fracture risk) who are at the highest risk of subsequent fractures (ie, the patients with a prior clinical vfx in the year before entering the study).	FALSE	FALSE	FALSE	FALSE	FALSE	FALSE
2152	Gray_2021	154	thus, as the prevalence of sars-cov-2 community spread decreases, different factors such as optimizing neonatal immunity via placental or breastmilk transfer may be weighted more heavily to inform future vaccine deployment.	FALSE	FALSE	FALSE	FALSE	FALSE	FALSE
2151	Neer_2001	79	of 9347 women who were screened for the study, 7710 were not eligible or were not interested in participating.	FALSE	FALSE	FALSE	FALSE	FALSE	FALSE
2150	Collier_2021	110	the hospital-wide biorepository also enrolled 70 women aged 18 to 45 years who were tested for sars-cov-2, including 60 pregnant women; an additional 76 individuals declined to participate.	FALSE	FALSE	FALSE	FALSE	FALSE	FALSE
2149	TWICE study	157	the incidence of new vertebral fractures during each interval between evaluations was 1.2% (3/259 subjects) in the 28.2-μg twice-weekly group and 1.2% (3/247) in the 56.5-μg once-weekly group in the first 24 weeks, and 0.0% (0/244) and 0.4% (1/235), respectively, in the next 24 weeks up to week 48.	FALSE	FALSE	FALSE	FALSE	FALSE	FALSE
2148	shimabukuro_2021	53	demographic information and pregnancy characteristics are described for both v-safe and vaers participants.	FALSE	FALSE	FALSE	FALSE	FALSE	FALSE
2147	TWICE study	101	sample size	FALSE	FALSE	FALSE	FALSE	FALSE	FALSE
936	Seck_2010	140	beta-cell responsiveness to the meal challenge (performed after the 4–7 day washout period) was assessed using a standard model-based approach.	FALSE	FALSE	FALSE	FALSE	FALSE	FALSE
2146	hand_extraction_notes.txt	13	this website links to the package insert and other documents.	FALSE	FALSE	FALSE	FALSE	FALSE	FALSE
2145	Shanes_2021	13	antibody testing used the access sars-cov-2 spike protein rbd test. statistical testing was performed with unpaired t tests or fisher exact test for demographics and logistic regression with gestational age as a covariate for placental lesions (python scipy 1.6.1).	FALSE	FALSE	FALSE	FALSE	FALSE	FALSE
2144	shimabukuro_2021	94	thus, comparisons of the proportions of vaccinated women with these outcomes to previously published estimates are limited by likely differences between these populations in age, ethnic group, and other social, demographic, and clinical characteristics that are known to be associated with pregnancy and neonatal outcomes.	FALSE	FALSE	FALSE	FALSE	FALSE	FALSE
2143	Krobot_KJ_2012	33	although both treatments were generally well tolerated, a significantly greater incidence of hypoglycemia was observed with sulfonylurea treatment.	FALSE	FALSE	FALSE	FALSE	FALSE	FALSE
534	TWICE study	173	as shown, while the levels of bone formation markers increased after treatment, those of bone resorption markers fluctuated at levels below baseline after treatment.	FALSE	FALSE	TRUE	FALSE	FALSE	FALSE
935	Beharier_2021	88	paired maternal-neonate serological data were grouped for statistical analysis to control unvaccinated mothers, as well as to mothers who presented at delivery within the first 3 weeks after the first vaccine dose; deliveries during the first week after the second vaccine dose; and fully vaccinated deliveries more than 1 week after the second vaccine.	FALSE	FALSE	FALSE	FALSE	FALSE	FALSE
208	Neer_2001	8	we randomly assigned 1637 postmenopausal women with prior vertebral fractures to receive 20 or 40 ug of parathyroid hormone (1-34) or placebo, administered subcutaneously by the women daily.	FALSE	FALSE	FALSE	TRUE	FALSE	TRUE
2142	Hartley_P_2015	32	risk factors associated with hypoglycemia in elderly patients with t2dm include disability, poor nutrition, and polypharmacy	FALSE	FALSE	FALSE	FALSE	FALSE	FALSE
2141	TWICE study	150	the percentage change in total hip bmd was 1.3% in the 28.2-μg twice-weekly group and 1.0% in the 56.5-μg once weekly group after 24 weeks; 1.8% and 1.3%, respectively, after 48 weeks; and 1.8% and 1.3%, respectively, at the final time point (fig. 2b, sup. fig. 1b, sup. table 1).	FALSE	FALSE	FALSE	FALSE	FALSE	FALSE
239	Zdanowski_2021	41	all patients participating in this preliminary study were vaccinated with two doses of bnt162b2 mrna covid-19 vaccine between the 29th and 36th week of gestation; that is, the first dose was administered between the 29th and 36th week of gestation (the first dose) and the second dose between the 32nd and 40th week of pregnancy.	TRUE	FALSE	FALSE	FALSE	FALSE	FALSE
2140	Rottenstreich_2021	80	however, as all women in the current cohort were vaccinated during the third-trimester, whether earlier vaccination would result in similar antibody concentrations requires further evaluation.	FALSE	FALSE	FALSE	FALSE	FALSE	FALSE
76	Beharier_2021	67	based on the robust serological response maintained from midpregnancy pcr verified sars-cov-2 infection until delivery, the multiplexed immune response was used for further clustering of the participants based on the reactivity to the n antigen.	TRUE	TRUE	FALSE	FALSE	FALSE	FALSE
69	Beharier_2021	60	based on serology analyses at delivery (figure 2), transmission rates of igg to s1, s2, rbd, and n antigens were significantly higher in participants who were pcr positive to sars-cov-2 prior to gestational week 30 (n = 25), as compared with gestational week >30 (n = 21) (wilcoxon rank sum test. s1, p = 0.0013; s2, p = 0.0231; rbd, p = 0.0010; n, p = 0.0003).	FALSE	TRUE	TRUE	FALSE	FALSE	FALSE
2139	Leder_2013	52	all blood sampling was done before teriparatide administration (ie, 24 hours after the last teriparatide dose), and physicians interpreting the bmd assessments were blinded to the treatment group.	FALSE	FALSE	FALSE	FALSE	FALSE	FALSE
934	Arechavaleta_2011	65	[13] stratified by country.	TRUE	FALSE	FALSE	FALSE	FALSE	FALSE
2138	VERO subgroup analysis	21	several major risk factors for osteoporotic fractures are recognized, including age, bone mineral density (bmd), glucocorticoid use, or a prior fracture.(6–8)	FALSE	FALSE	FALSE	FALSE	FALSE	FALSE
2137	Sharma_2017	61	further details on study exclusion criteria can be found in online supplementary table s2.	FALSE	FALSE	FALSE	FALSE	FALSE	FALSE
533	TWICE study	162	the cumulative number of subjects with major nonvertebral fragility fractures due to osteoporosis after 48 weeks was 8 in the 28.2-μg twice-weekly group and 6 in the 56.5-μg once-weekly group.	FALSE	FALSE	TRUE	FALSE	FALSE	FALSE
532	Nauck_2007	5	from a mean baseline of 7.5%, hba1c changes from baseline were _x0003_0.67% at week 52 in both groups, confirming non-inferiority.	FALSE	FALSE	TRUE	FALSE	FALSE	FALSE
2136	CDC Health Alert Network_2021_from_web.txt	13	background	FALSE	FALSE	FALSE	FALSE	FALSE	FALSE
2135	shimabukuro_2021	3	background	FALSE	FALSE	FALSE	FALSE	FALSE	FALSE
2134	Paul_2021	11	background	FALSE	FALSE	FALSE	FALSE	FALSE	FALSE
2133	Bethesda _2021_from_web.txt	130	in participants who receive a third dose of bnt162b2 as a result of current or anticipated recommendations, percentage of participants reporting adverse events [ time frame: from the third dose through 1 month after the third dose ]	FALSE	FALSE	FALSE	FALSE	FALSE	FALSE
2132	Leder_2015	60	parenteral bisphosphonates, teriparatide, or strontium ranelate.	FALSE	FALSE	FALSE	FALSE	FALSE	FALSE
2131	Neer_2001	31	the sponsor terminated the study early in order to evaluate the clinical relevance of the finding that osteosarcomas developed in fischer 344 rats during a long-term toxicologic study of parathyroid hormone (1-34).	FALSE	FALSE	FALSE	FALSE	FALSE	FALSE
207	Zdanowski_2021	47	all the patients in the study had singleton pregnancies. the patients had voluntarily received vaccinations against covid-19 during their pregnancies, at various weeks of gestation, and all were medical doctors with valid professional licenses in poland.	FALSE	FALSE	FALSE	TRUE	FALSE	TRUE
2130	Nauck_2007	183	the fasting proinsulin/insulin ratio is a measure of b-cell dysfunction and is typically increased in patients with type 2 diabetes	FALSE	FALSE	FALSE	FALSE	FALSE	FALSE
754	Zdanowski_2021	22	pregnant women are at an increased risk of developing severe covid-19, with higher mortality rates, compared to non-pregnant women.	FALSE	FALSE	FALSE	TRUE	FALSE	FALSE
2129	Rottenstreich_2021	13	main outcome and measures	FALSE	FALSE	FALSE	FALSE	FALSE	FALSE
933	Arechavaleta_2011	64	between-group differences in the percentages of patients with an hba1c value <7.0 and <6.5% at week 30 were analysed using the method of miettinen and nurminen	FALSE	FALSE	FALSE	FALSE	FALSE	FALSE
531	VERO subgroup analysis	116	in all subgroups, the treatment difference was not statistically significant.	FALSE	FALSE	TRUE	FALSE	FALSE	FALSE
2128	shimabukuro_2021	22	furthermore, pregnant persons with covid-19 might be at increased risk for adverse pregnancy outcomes, such as preterm birth, as compared with pregnant persons without covid-19.6	FALSE	FALSE	FALSE	FALSE	FALSE	FALSE
2127	Neer_2001	160	parathyroid hormone (1-34) did not increase the incidence of tumors in other tissues in rats, nor were osteosarcomas found in monkeys that had undergone bilateral oophorectomy and then been given daily doses that were 4 to 10 times the maximal dose in humans over a period of 18 months.	FALSE	FALSE	FALSE	FALSE	FALSE	FALSE
2126	VERO subgroup analysis	57	8) by recent bisphosphonate use, where recent use was defined as a total of 6 or more months of treatment with any oral bisphosphonate—either intermittently or continuously—within 3 years before screening, or i.v. zoledronic acid at any dose within 2 years of screening, or i.v. ibandronate or pamidronate at any dose within 12 months before screening; and	FALSE	FALSE	FALSE	FALSE	FALSE	FALSE
2125	Neer_2001	165	in summary, the clinical benefits of parathyroid hormone (1-34) reflect its ability to stimulate bone formation and thereby increase bone mass and strength.	FALSE	FALSE	FALSE	FALSE	FALSE	FALSE
2124	Prescribing Information_2021_from_web.txt	1	the vaccine has been known as the pfizer-biontech covid-19 vaccine, and will now be marketed as comirnaty, for the prevention of covid-19 in individuals 16 years of age and older.	FALSE	FALSE	FALSE	FALSE	FALSE	FALSE
2123	Gray_2021	69	participant characteristics were summarized with frequency statistics.	FALSE	FALSE	FALSE	FALSE	FALSE	FALSE
2122	Prabhu_2021	3	pregnant women were excluded from initial clinical trials for coronavirus disease 2019 (covid-19) vaccines1,2; thus, the understanding of the immunologic response to vaccination in pregnancy and the transplacental transfer of maternal antibodies is limited.3,4	FALSE	FALSE	FALSE	FALSE	FALSE	FALSE
2121	CDC Health Alert Network_2021_from_web.txt	21	covid-19 vaccination coverage for pregnant people remains low.	FALSE	FALSE	FALSE	FALSE	FALSE	FALSE
2120	Rottenstreich_2021	9	this study took place at hadassah medical center in jerusalem, israel in february 2021.	FALSE	FALSE	FALSE	FALSE	FALSE	FALSE
2119	gill_2021	20	case	FALSE	FALSE	FALSE	FALSE	FALSE	FALSE
2118	Bethesda _2021_from_web.txt	115	in participants who receive bnt162b2sa given as 1 or 2 doses, percentage of participants reporting systemic events [ time frame: for 7 days after dose 1 (and dose 2) ]	FALSE	FALSE	FALSE	FALSE	FALSE	FALSE
2117	Collier_2021	18	increases in preterm birth and stillbirth also have been observed in pregnancies complicated by covid-19.2	FALSE	FALSE	FALSE	FALSE	FALSE	FALSE
2116	Seck_2010	213	the hba1c and fpg results at 2-years in the present report are consistent with the previously published results from the first year of the study (9).	FALSE	FALSE	FALSE	FALSE	FALSE	FALSE
932	Prabhu_2021	21	the one dyad with no transfer of antibodies to the neonate was 10 weeks from dose 1 and 6 weeks from dose 2.	FALSE	FALSE	FALSE	FALSE	FALSE	FALSE
2115	VERO subgroup analysis	154	according to our results, the nearterm 2-year new vfx, new and worsened vfx, and clinical fracture risks in these patients were still high in the risedronatetreated group, but the fracture risks were significantly reduced with teriparatide by 65%, 68%, and 62% for new vfx, new and worsened vfx, and clinical fractures, respectively (figs. 1–3).	FALSE	FALSE	FALSE	FALSE	FALSE	FALSE
2114	Arechavaleta_2011	140	with the hba1c inclusion criterion for this study ranging from 6.5 to 9.0% many patients had relatively mild hyperglycaemia (∼76% of patients had a baseline hba1c < 8.0% and ∼23% of patients had a baseline hba1c < 7.0%).	FALSE	FALSE	FALSE	FALSE	FALSE	FALSE
[truncated: 1,563 more rows]
