# Supplementary material for: Creation of Scientific Response Documents for Addressing Product Medical Information Inquiries: Mixed Method Approach Using Artificial Intelligence
Source: JMIR AI. 2025 Mar 13;4:e55277. doi: 10.2196/55277 (PMC11950693; doi:10.2196/55277)
Supplement: Multimedia Appendix 4 [file ai_v4i1e55277_app4.zip › train_and_test_models.ipynb]

# %% [code]
import pandas as pd
import numpy as np

from sklearn.pipeline import Pipeline
from sklearn.model_selection import GridSearchCV
from sklearn.linear_model import LogisticRegression
from sklearn.feature_selection import SelectKBest, mutual_info_classif
from scipy.stats import pearsonr
import math


TRAINING_DATA = "training_data.xlsx" # each target has its own examples
TEST_SET = "" # all examples are labelled separately for all targets

# %% [markdown]
# Load and featurize training data

# %% [code]
from sentence_transformers import SentenceTransformer
sentxformer = SentenceTransformer('sentence-transformers/all-mpnet-base-v2')

training_set = pd.read_excel(TRAINING_DATA)

training_set['vector'] = sentxformer.encode(training_set['text'].values).tolist()

training_set

# %% [markdown]
# Train Models

# %% [code]
models = {}
for target_label in set(training_set.target): # 'ADVERSE_EVENTS'
    target_df = training_set[training_set.target==target_label]

    X = [v for v in target_df['vector']]
    y = [a == 'accept' for a in target_df.answer]
    
    pipe = Pipeline([('classifier', LogisticRegression(C=0.1, max_iter=10000))])

    search_space = [{
                     'classifier__C': [1/4,1/2,1,2,4,8,16,32,64,128,256,512] # [0.01, 0.1, 1.0, 10.0, 100.0]
                    }]

    clf = GridSearchCV(pipe, search_space, cv=10, verbose=0, scoring='roc_auc')
    clf = clf.fit(X, y)
    models[target_label] = clf

# %% [markdown]
# Test Models

# %% [code]
test_set = pd.read_excel("test_data.xlsx")

test_set['vector'] = sentxformer.encode(test_set['text'].values).tolist()

# %% [code]
import matplotlib.pyplot as plt
from sklearn import metrics # roc_curve, auc

plt.rcParams["font.family"] = "serif"
plt.rcParams["font.serif"] = ["Times New Roman"]

X = np.array([v for v in test_set['vector']])

for target, clf in models.items():
    labels = test_set[target].values
    scores = clf.predict_proba(X)[:,1]
    
    fpr, tpr, threshold = metrics.roc_curve(labels, scores)
    auc = metrics.roc_auc_score(labels, scores)
    plt.plot(fpr, tpr, lw=3, label=f"{target} (AUC: {auc:0.2f})")

plt.plot([0,1],[0,1], 'k--')
plt.legend(loc=('lower right'))
plt.xlabel("False Positive rate")
plt.ylabel("True Positive rate")
plt.title("Classifier Performance")

plt.savefig("topic_ROC_curves_20240605.png")
