# Supplementary material for: Creation of Scientific Response Documents for Addressing Product Medical Information Inquiries: Mixed Method Approach Using Artificial Intelligence
Source: JMIR AI. 2025 Mar 13;4:e55277. doi: 10.2196/55277 (PMC11950693; doi:10.2196/55277)
Supplement: Multimedia Appendix 4 [file ai_v4i1e55277_app4.zip › training_data.xlsx]

## Sheet: Sheet1
	target	text	answer
0	ADVERSE_EVENTS	( online additional file 3 ).	reject
1	ADVERSE_EVENTS	( online supplemental figures 1 and 2; online supplemental table 1 ).	reject
2	ADVERSE_EVENTS	(0%) 15 Blood bilirubin increased 0 (0%) 1 (7%) 0 (0%) 0 (0%) 0 (0%) 15 Metabolism and nutrition disorders Anorexia 1 (7%) 4 (27%) 0	accept
3	ADVERSE_EVENTS	(32–194) 92 (27–100) 89 (35–151) 69 (38–100) a Time period starting from date of the first dose to date of the last dose or data cutoff.	reject
4	ADVERSE_EVENTS	(=) 7 (44%) 7 (44%) 2 (12%) 0.1046 (=) PD-L1 + NK-T 5 (26%) 8 (42%) 6 (32%) 0.4900 (=) 6 (38%) 6 (38%) 4 (24%) 0.1439 (=) PD-L1 + B cells 9 (47%) 6 (32%) 4 (21%) 0.6507 (=) 6 (37%) 7 (44%) 3 (19%)	reject
5	ADVERSE_EVENTS	(ng/ml) a 30.4 27.0 38.8 T max (h) b 3.5 (2.0–4.0) 2.75 (1.0–4.0) 4.0 (1.5–4.0) Vz/F (L) a 166 163 128 t ½ (h) c 4.74 3.61 7.12 Fraction unbound a 0.004049 0.002987 0.004083 \documentclass[12pt]{minimal}	reject
6	ADVERSE_EVENTS	) ACE angiotensin-converting enzyme a Administered to ≥5 % of patients	reject
7	ADVERSE_EVENTS	+ , MDSC4 (HLA-DR low /CD14	reject
8	ADVERSE_EVENTS	+ lin neg MDSC o PD-1 + lin neg	reject
9	ADVERSE_EVENTS	1 (3.0) 1 (3.0) Type I diabetes mellitus 4 (1.5) 2 (0.7) 3 (2.3) 1 (0.8) 0 0	reject
10	ADVERSE_EVENTS	1 , 21 , 22 Given that elderly patients undergo immunosenescence, it has been hypothesized that immunotherapies might not offer elderly patients the same benefits observed in younger patients.	reject
11	ADVERSE_EVENTS	1 Flow-chart of study population Table 1 Baseline characteristics and treatment modalities Characteristics Total ( n = 98) Demographics:	reject
12	ADVERSE_EVENTS	1 b, c. Geometric means of AUC inf and AUC last for axitinib were decreased by 79 [geometric mean ratio 21% (90% CI 18–24)] and 80% [geometric mean ratio 20% (90% CI 17–23)] respectively, when co-administered with rifampin.	reject
13	ADVERSE_EVENTS	10 , 12 The flat-rate dosage has yet to be implemented in published clinical trials and will need further verification.	reject
14	ADVERSE_EVENTS	10.9 (0.4-27.3) 8.4 (0.2-26.2) Total number of infusions received, median (range)	reject
15	ADVERSE_EVENTS	13 14 Avelumab, an anti–PD-L1 monoclonal antibody, has shown clinical activity and durable responses in patients with a range of tumor types.	reject
16	ADVERSE_EVENTS	130 Avelumab treatment begins on day 1 of cycle 2.	reject
17	ADVERSE_EVENTS	133 ≥75 years n = 33 <65 years n = 268	reject
18	ADVERSE_EVENTS	133 ≥75 years n = 33 <65 years n = 273	reject
19	ADVERSE_EVENTS	15 Median (range) 71 (51–85) Race Black 4 (26.7%) White 11 (73.3%)	reject
20	ADVERSE_EVENTS	15 Median follow-up was 16.5 months (interquartile range, 15.8–16.7 months).	reject
21	ADVERSE_EVENTS	16 , 17 As age-specific incidence data from the SEER dataset are for bladder cancer, rather than UC, it was assumed that 90% of bladder cancer was UC (originating from the bladder) and this proportion represents 90% of all UC originating from the urinary tract.	reject
22	ADVERSE_EVENTS	16 We previously reported that tumors with higher levels of phosphorylated Akt (Ser-473) were resistant to interferon alpha with/without sorafenib therapy, and that patients whose tumors had higher levels of phosphorylated Akt (Ser-473) showed shorter overall survival.	reject
23	ADVERSE_EVENTS	17 , 18 , 19 Analyses of PK might appear to support weight‐based	reject
24	ADVERSE_EVENTS	17 , 20 The second preplanned interim analysis of OS was based on a data cut-off time point when ∼336 PFS events by BICR occurred in patients with PD-L1-positive tumors, and the last randomized patient had been followed up for ≥12 months after randomization (preplanned final analysis of PFS and second interim analysis of OS).	reject
25	ADVERSE_EVENTS	17 A phase I clinical trial of this drug is currently ongoing and data from 19 heavily pretreated patients treated in the dose-escalation part was recently published.	reject
26	ADVERSE_EVENTS	17 AEs were graded according to the National Cancer Institute Common Terminology Criteria for AEs, version 4.03.	accept
27	ADVERSE_EVENTS	17 Axitinib was administered at a fixed dose of 5 mg twice daily continuously with a 28-day cycle, until progressive disease or unacceptable toxicity.	reject
28	ADVERSE_EVENTS	180 (66.4) 81 (58.7) 23 (69.7) 177 (64.4) 82 (64.1) 17 (41.5) 1 91 (33.6) 56 (40.6) 10 (30.3) 97 (35.3) 46 (35.9) 24 (58.5) 2 0 0 0 1 (0.4) 0 0	reject
29	ADVERSE_EVENTS	19 An appropriate first‐line therapy could affect later‐line treatment outcomes.	reject
30	ADVERSE_EVENTS	19 Safety was assessed every 2 weeks at each visit, and AEs were graded according to National Cancer Institute Common Terminology Criteria for Adverse Events V.4.0.	accept
31	ADVERSE_EVENTS	2 About 90% of cases are linked to human papillomavirus (HPV) infection and additional risk factors include smoking, HIV or other causes of immunosuppression.	reject
32	ADVERSE_EVENTS	2 Duration of first-line treatment among patients with mRCC receiving sunitinib-everolimus or sunitinib-axitinib sequential treatment	reject
33	ADVERSE_EVENTS	20 21 PD-L1-positive status was predefined as PD-L1 expression of any intensity on ≥1% of tumor cells; PD-L1 expression status was also assessed using cut-offs of ≥50% and ≥80% in post hoc analyzes.	reject
34	ADVERSE_EVENTS	20 Another notable finding in our study was that angiogenesis-related genes and signatures had limited association with prolonged PFS in the combination arm, and the expression of genes associated with hypoxia and glycolytic pathway activation were not associated with prolonged PFS.	reject
35	ADVERSE_EVENTS	20 The current BIM results show the projected financial implications of adding avelumab to the 2L treatment paradigm and demonstrate a relatively negligible financial impact on health plans from the perspective of both commercial and Medicare payers.	reject
36	ADVERSE_EVENTS	20 – 22 Cardiovascular events are frequent with VEGFR-TKI and can be severe.	reject
37	ADVERSE_EVENTS	21 , 22 Immunosenescence might impact how elderly patients respond to immunotherapy in a myriad of ways.	reject
38	ADVERSE_EVENTS	21 , 24 A large, international, multicohort, phase I study was conducted to assess the safety and clinical activity of avelumab in patients with refractory advanced solid tumors.	reject
39	ADVERSE_EVENTS	21 Transcript levels were quantitated by the Personalis ACE Cancer Transciptome Analysis pipeline using STAR version 2.4.2a-p1 to align reads to the NCBI	reject
40	ADVERSE_EVENTS	22 - 26 , 28 , 30 Anti–PD-1 antibodies are approved for later-line treatment of GC and GEJC, but to our knowledge, no phase III has shown statistical superiority compared with chemotherapy in any line.	reject
41	ADVERSE_EVENTS	22 15.5% of patients had HER2 + disease (irrespective of ER and PR status), 42.9% had hormone receptor-positive (HR + )/HER2	reject
42	ADVERSE_EVENTS	26 The most common grade 3 or greater AEs in the AXIS trial were hypertension (16% axitinib; 11% sorafenib), fatigue (11% axitinib; 5% sorafenib), and diarrhea (11% axitinib; 7% sorafenib).	accept
43	ADVERSE_EVENTS	27 This data-mining approach conditionally partitions the covariate space that best predicts the end point of interest.	reject
44	ADVERSE_EVENTS	28 OS analyses were confirmed by supplementary analyses, including one using an alternative landmark definition (week 7, as above) and another that excluded patients who were not evaluable by blinded IRC.	reject
45	ADVERSE_EVENTS	29% of patients had irAE 7.0% with grade 3 events.	accept
46	ADVERSE_EVENTS	2–4 Recurrent and/or metastatic (R/M) SCCHN develops in approximately 65% of patients and is associated with poor prognosis; median overall survival (OS) is <1 year.	reject
47	ADVERSE_EVENTS	3 Immune checkpoint inhibitors have improved the outcomes of advanced melanoma, but the benefits are mainly manifested in patients with the cutaneous subtype rather than mucosal subtype.	reject
48	ADVERSE_EVENTS	3 Results from a randomised phase III trial (AXIS) established the efficacy of the multiple TKI axitinib in the second-line setting for the treatment of patients with metastatic renal cell carcinoma (mRCC) with a clear cell component, given superior progression-free survival (PFS) in the axitinib arm versus the sorafenib comparator arm (6.7 months vs 4.7 months; HR 0.665, 95% CI 0.544 to 0.812; p…	reject
49	ADVERSE_EVENTS	30 , 31 We hypothesized that in patients with GTT resistant to single-agent chemotherapy, avelumab may have similar clinical activity to chemotherapy but may be better tolerated.	reject
50	ADVERSE_EVENTS	31 PD-L1 expression has not been a reliable biomarker in predicting the clinical benefits of ICIs.	reject
51	ADVERSE_EVENTS	35 One patient (6.7%) had a normalized hCG level after discontinuing avelumab (9 cycles received).	reject
52	ADVERSE_EVENTS	36 Out of the 984 patients included, the overall incidence of all grade and high grade HFSR was 29.2% (95% CI, 14.0–51.1) and 9.6% (95% CI, 4.2–20.7), respectively.	accept
53	ADVERSE_EVENTS	37 (37.4) 38 (38.4) Median, months 4.2 3.8 7.2 4.1 4.1 3.7 3.9 4.1 (95% CI) (3.7–5.4) (3.6–4.5) (4.8–7.2) (3.5–7.4) (2.4–5.3) (3.2–5.4) (3.5–7.5) (3.5–5.9) Hazard ratio a (95% CI) 0.897 (0.679–1.184) 0.629 (0.259–1.527) 1.264 (0.770–2.073) 0.834 (0.523–1.329) P value d 0.2214 0.1506 0.1718 0.2206 Gem, gemcitabine; CI, confidence interval; NE, not estimable a Axitinib/gemcitabine vs. placebo/gemci…	reject
54	ADVERSE_EVENTS	39 Only grade 1-2 TRAEs were reported, and the rate of immune-related AEs, which are a recognized occurrence with immune checkpoint inhibitors, 40 , 41 was low.	accept
55	ADVERSE_EVENTS	3A and B ); however, no statistically significant differences among the groups were identified.	reject
56	ADVERSE_EVENTS	4 , 5 , 6 However, there is a risk of primary refractory status and subsequent resistance and regrowth after IO combination therapies in many patients.	reject
57	ADVERSE_EVENTS	4 Deficiency MMR (dMMR) results in a failure to repair DNA replication errors, manifest as an increased frequency of somatic mutations 5 —typically 10 to 100-foldgreater than MMR proficient/microsatellite stable (pMMR/MSS) CRC.	reject
58	ADVERSE_EVENTS	41 Patients with sRCC in this analysis had a significantly different distribution of TCGA subtypes compared with patients with nonsarcomatoid tumors ( P < 0.0001; χ 2 test) with a marked enrichment in m3 tumors (54.7% versus 28.1%; Supplementary Figure S5 , available at https://doi.org/10.1016/j.esmoop.2021.100101 ).	reject
59	ADVERSE_EVENTS	42 , 43 Subtype enrichment was evaluated between the TCGA subtype distribution of sarcomatoid versus nonsarcomatoid tumor samples using Pearson's χ 2 test.	reject
60	ADVERSE_EVENTS	5 Clinicaltrials.gov was cross-referenced using the terms “urothelial carcinoma” for disease and “avelumab” for other to ensure that no completed clinical trials were missed in the literature search.	reject
61	ADVERSE_EVENTS	5 Treatment options for patients with R/M SCCHN have improved in recent decades.	reject
62	ADVERSE_EVENTS	50 Increased expression of a TIGIT pathway-associated gene is of particular interest because blockade of this pathway in combination with PD-1/PD-L1 blockade has shown enhanced antitumor activity in several preclinical studies.	reject
63	ADVERSE_EVENTS	53 However, it has remained unclear whether the observed association between treatment-induced hypertension and clinical outcome reflects drug exposure levels or tumor/host factors resulting in enhanced response to VEGFR inhibition.	reject
64	ADVERSE_EVENTS	6 , 28 Axitinib has also demonstrated clinical activity in the third-line setting in a sorafenib-refractory patient cohort.	reject
65	ADVERSE_EVENTS	6 IO agents have demonstrated improved outcomes and superior safety profiles relative to chemotherapy (CT) in mUC patients, and these improvements are likely to have contributed to a shift in the treatment paradigm in both first-line (1L) and 2L setting.	reject
66	ADVERSE_EVENTS	6 images of the 12 specimens were taken.	reject
67	ADVERSE_EVENTS	6) ECOG performance score ≤ 1. 7) Have adequate organ function by meeting the following: • Absolute neutrophil count (ANC) ≥ 1.5 × 109/L; • Platelet count ≥100 × 109/L; •	reject
68	ADVERSE_EVENTS	60 mL/min, Common Terminology Criteria for Adverse Events grade ≥2 hearing loss, or ≥2 neuropathy, and these criteria are reflected in real-world US treatment patterns where cisplatin-treated metastatic bladder cancer patients were found to be younger and had fewer comorbidities than non-cisplatin-treated patients.	reject
69	ADVERSE_EVENTS	62 (100.0) a 0 1 0 19 (95.0) 2 0 0 3 0 0 ≥ 4 0 1 (5.0) PD-L1 status (≥ 1% tumor cells), n (%) Positive 20 (32.3) 4 (20.0)	reject
70	ADVERSE_EVENTS	64–816 42–1062 43–1075 33–1089 Days on drug b Median 578 305 530 385 369 358 Range	reject
71	ADVERSE_EVENTS	7 , 9 Table 3 Combined Summary of Adverse Events in Apolo et al and Powles et al for 593 Patients 7 , 9 TRAE, n Any ≥ Grade 3 514 patients (86.7%) 192 patients (32.4%)	accept
72	ADVERSE_EVENTS	7 , there were statistical increases in the sCD27:sCD40L ratio after one administration and three administrations of avelumab ( p = 0.0087 and p =	reject
73	ADVERSE_EVENTS	8 , 15 , 16 This difference is likely due to the definition of infusion-related reaction used in the JAVELIN analyses, which included an aggregate of drug hypersensitivity or hypersensitivity reactions that occurred on the day of or the day after infusion as well as signs and symptoms of infusion-related reaction on the day of infusion, which is a more extensive definition than used in many other…	reject
74	ADVERSE_EVENTS	8 ICIs, including the human anti–PD-L1 immunoglobulin G1 monoclonal antibody avelumab, have shown manageable toxicity and durable antitumor activity as first- and second-line treatments in various tumor types, including advanced RCC.	reject
75	ADVERSE_EVENTS	9 , 14 These findings, especially avelumab’s ability to mediate ADCC, differentiate it from other approved ICIs.	reject
76	ADVERSE_EVENTS	9 Briefly, key inclusion criteria included patients who had no evidence of macroscopic residual disease or metastatic disease post-nephrectomy and were ≥18 years old (aged ≥20 years in Japan, Korea and Taiwan or ≥18 years and ≤65 years in India).	reject
77	ADVERSE_EVENTS	A Waterfall plot of best percentage decline in measurable disease from baseline by RECIST 1.1 criteria.	reject
78	ADVERSE_EVENTS	A a ( n = 9) Treatment arm B b ( n = 9) Treatment arm C c ( n = 11) Age, years 71.0 (60.0–78.0) 70.0 (39.0–79.0) 70.0 (31.0–86.0) Sex Male 9 6 (66.7) 9 (81.8)	reject
79	ADVERSE_EVENTS	A clinical investigator administers axitinib as second-line treatment immediately after confirmed comprehensive evaluation of PD based on RECIST v.1.1 during first-line treatment.	reject
80	ADVERSE_EVENTS	A contemporaneous JAVELIN Solid Tumor trial opened in Japan (NCT01943461).	reject
81	ADVERSE_EVENTS	A cut-off of the top 20% of TMB in this study (6 mutations/Mbp) was selected, as suggested by Samstein et al , 24 after a correlation study of TMB value with survival in multiple cancer types.	reject
82	ADVERSE_EVENTS	A dose increase/reduction analysis of daily-dose characteristics was undertaken to compare patients whose axitinib had dose reduction or increase (in accordance with the study design) versus those who remained on a stable dose of axitinib.	reject
83	ADVERSE_EVENTS	A fifth patient did not undergo a follow-up 18 F-FLT-PET study on day 14, but had a 95% increase in 18 F-FLT uptake from baseline by the end of the treatment holiday.	reject
84	ADVERSE_EVENTS	A higher proportion of patients had HPV− tumors than HPV+ tumors (64.7% (n=99) vs 25.5% (n=39)); the proportion of patients with PD-L1+ tumors (≥1% cut-off) vs PD-L1− tumors was 69.9% (n=107) vs 19.6% (n=30).	reject
85	ADVERSE_EVENTS	A p value < 0.05 (two-tailed) would be considered statistically significant.	reject
86	ADVERSE_EVENTS	A partial response was seen in two patients with RCC, and one patient with adenoid cystic carcinoma.	reject
87	ADVERSE_EVENTS	A particular emphasis includes how to distinguish between immune-related AEs caused by avelumab or pembrolizumab versus AEs resulting from axitinib when combined with avelumab or pembrolizumab.	reject
88	ADVERSE_EVENTS	A reasonable approach to overcome drug resistance is the use of sequential therapy, and some drugs that showed efficacy in the second-line setting are in use.	reject
89	ADVERSE_EVENTS	A second patient had baseline pancytopenia, which worsened with 2 weeks of axitinib monotherapy.	accept
90	ADVERSE_EVENTS	A significantly higher proportion of patients in the IV (91.2%) than in the IP (67.6%) chemotherapy group ( P = 0.004) received ≥ 6 cycles.	reject
91	ADVERSE_EVENTS	A similar cohort of patients with chemotherapy-refractory mMCC was treated with avelumab in a global expanded access program (NCT03089658).	reject
92	ADVERSE_EVENTS	A summary of responses and survival in evaluable patients is summarized in Table 1 .	reject
93	ADVERSE_EVENTS	A total of 30 patients were enrolled and assessable for toxicity; 22 patients were assessable for response.	reject
94	ADVERSE_EVENTS	A total of 724 patients (363 versus 361, axitinib versus placebo) were randomized from 8 May 2012, to 1 July 2016.	reject
95	ADVERSE_EVENTS	AEs associated with each combination were compared with the monotherapy treatments (in similar indications) to identify the most commonly occurring (>10%) AEs that may be related to axitinib and/or ICI treatment.	accept
96	ADVERSE_EVENTS	AEs were the reason for treatment discontinuation in five (11%) Japanese and 15 (9%) non-Japanese patients.	accept
97	ADVERSE_EVENTS	ALP increased 4 1 AST increased 4 0	accept
98	ADVERSE_EVENTS	ASSURE enrolled patients with any histologic subtype of RCC versus patients with clear-cell RCC in PROTECT, S-TRAC, and ATLAS.	reject
99	ADVERSE_EVENTS	Abbreviations: aspartate aminotransferase (AST); creatinine phosphokinase (CPK); gamma-glutamyl transferase (GGT); immune-related adverse event (irAE); treatment-related adverse event (TRAE)	reject
100	ADVERSE_EVENTS	Accelerated hypofractionated radiotherapy can expose tumors to a high dose of radiation in a short period of time, but the optimal treatment regimen remains unclear.	reject
101	ADVERSE_EVENTS	Active 19 Ceased 24 None 43 Tumour characteristics:	reject
102	ADVERSE_EVENTS	Additional biopsy was recommended, but not mandatory, at the time of disease progression.	reject
103	ADVERSE_EVENTS	Additional investigations of predictive biomarkers for avelumab such as molecular subtyping, tumor-infiltrating lymphocytes (TILs) in the TME, and gene-expression signatures are ongoing.	reject
104	ADVERSE_EVENTS	Additionally, the secondary endpoints for efficacy were incidences of nausea, vomiting, and decreased appetite for 5 days after the initiation of carboplatin treatment on day 1.	reject
105	ADVERSE_EVENTS	Additionally, two patients (22.2%) in arm A, seven patients (77.8%) in arm B, and three patients (27.3%) in arm C had GCB COO.	reject
106	ADVERSE_EVENTS	Adequate bone marrow, renal, and hepatic function were required, with neutrophils ≥1.5×10 9 /L, platelets ≥100×10 9 /L,	reject
107	ADVERSE_EVENTS	Adrenal insufficiency 8 (3.0) 2 (0.7) 5 (3.8) 0	reject
108	ADVERSE_EVENTS	Adult patients with histologically confirmed locally advanced or metastatic UC were enrolled in two sequential cohorts: an initial cohort and an efficacy expansion cohort.	reject
109	ADVERSE_EVENTS	Adverse events occurred in the present case, as shown in Figure 1 .	reject
110	ADVERSE_EVENTS	Adverse events related to chemotherapy should be managed according to local guidelines and dose reductions are recommended if clinically relevant or severe toxicities potentially attributed to chemotherapy occur.	accept
111	ADVERSE_EVENTS	After cycle 1, patients with no grade >2 adverse events (AEs) related to axitinib for consecutive 2-week periods could have their axitinib dose titrated to 7	reject
112	ADVERSE_EVENTS	After exposure to 50 J/cm 2 of NIR light, IR700 tumor fluorescence signal decreased due to dying cells and partial photo-bleaching, while the IR700 fluorescence did not change for up to 2 days in tumors receiving avelumab-IR700 but no NIR light (Figure 3B ).	reject
113	ADVERSE_EVENTS	After matching subjects with normal hepatic function by body weight, they were then matched for age (±10 years) and gender to subjects with mild or moderate hepatic impairment.	reject
114	ADVERSE_EVENTS	After one week, patients received the first cycle of mFOLFOX6 (oxaliplatin 85 mg/m 2 in a 2-h infusion, leucovorin 400 mg/m 2 over 2 h and 48-h infusion of fluorouracil 2400 mg/m 2 ) 30 min after avelumab (10 mg/Kg).	reject
115	ADVERSE_EVENTS	After washing the unbound biotinylated detection antibodies, the beads were incubated with a reporter streptavidin‐phycoerythrin (SA‐PE) conjugate.	reject
116	ADVERSE_EVENTS	Aim: Immunomodulatory mechanisms contributing to angiogenic inhibition in renal tumors are not well characterized.	reject
117	ADVERSE_EVENTS	Aim: Surgical societies are united in promoting the Critical View of Safety(CVS) during laparoscopic cholecystectomy(LC).	reject
118	ADVERSE_EVENTS	All data will be prospectively collected.	reject
119	ADVERSE_EVENTS	All experiments were performed in triplicate and repeated three times.	reject
120	ADVERSE_EVENTS	All immunohistochemical analyses were performed blinded to clinical outcomes.	reject
121	ADVERSE_EVENTS	All measurements were performed on a FACS Canto II (BD, Heidelberg, Germany) and were analyzed with FlowJo Software (Tree Star, Ashland, OR, USA).	reject
122	ADVERSE_EVENTS	All of the patients enrolled in this study were Asian, and the combination therapy of toripalimab and axitinib must be validated in a randomized phase III trial that includes a non-Asian population before it becomes a standard of care for patients with advanced mucosal melanoma.	reject
123	ADVERSE_EVENTS	All patients had failed prior RT and temozolomide.	reject
124	ADVERSE_EVENTS	All patients had renal clear-cell carcinoma that progressed despite first-line therapy with sunitinib, bevacizumab plus interferon-alfa, temsirolimus, or cytokines.	reject
125	ADVERSE_EVENTS	All patients provided written informed consent.	reject
126	ADVERSE_EVENTS	All patients received best supportive care (BSC); patients in the chemotherapy arm considered ineligible for further chemotherapy received BSC only ( n = 19).	reject
127	ADVERSE_EVENTS	All patients receiving axitinib/docetaxel discontinued the study because of AEs ( n =2), insufficient clinical response ( n =4) or for other reasons ( n =1).	accept
128	ADVERSE_EVENTS	All patients were irradiated using a SIEMENS PRIMUS PLUS linear accelerator delivering 6-MV X-rays and equipped with a 27-pair multi-leaf collimator (Topslane@_M, Shanghai Tuoneng Co.).	reject
129	ADVERSE_EVENTS	All patients were randomised 1 : 1 to receive BSC and either avelumab 10 mg/kg by intravenous infusion every 2 weeks or physician’s choice of chemotherapy.	reject
130	ADVERSE_EVENTS	All patients were randomised to receive either avelumab 10 mg/kg by intravenous infusion every 2 weeks or physician’s choice of chemotherapy (paclitaxel 80 mg/m 2 on days 1, 8, and 15 or irinotecan 150 mg/m 2 on days 1 and 15, each of a 4-week treatment cycle); patients ineligible for chemotherapy received best supportive care.	reject
131	ADVERSE_EVENTS	All primers were obtained from GenScript (Nanjing, China).	reject
132	ADVERSE_EVENTS	All the AEs did not exceed grade 3 and were all manageable.	accept
133	ADVERSE_EVENTS	All variables considered in the model were assessed with Shapley values, the permutation algorithm, and the random splits algorithm.	reject
134	ADVERSE_EVENTS	Although 14 patients had abnormal baseline TSH levels (11 with >5 UIU/mL and 3 with <0.5 UIU/mL) at screening, none was taking thyroid medication prior to axitinib treatment.	reject
135	ADVERSE_EVENTS	Although OS data were still immature, the stratified HR was 0.78 (95% CI, 0.356-1.722).	reject
136	ADVERSE_EVENTS	Although avelumab’s toxicity profile is generally similar to other ICIs, approximately 20% of patients in phase I studies had infusion-related reactions to avelumab, compared with only 1%–2% of patients receiving other ICIs.	accept
137	ADVERSE_EVENTS	Although clinical activity was limited, results of this trial led to the development of 2 phase III trials of avelumab in metastatic GC/GEJC in third-line and maintenance settings.	reject
138	ADVERSE_EVENTS	Although further studies with a cohort that was treated with IO therapy and longer follow‐up times will be needed to validate our model, we expect that the ATP model will be a clinically valuable tool for the risk stratification of first‐line or further‐line treatment.	reject
139	ADVERSE_EVENTS	Although less therapeutically relevant in nAMD, even the retina concentrations of axitinib remained 5 log orders higher than the reported in vitro (VEGFR2 autophosphorylation inhibition assay)	reject
140	ADVERSE_EVENTS	Although patients with axitinib dose reductions had longer DFS versus patients with stable dose or dose increase, the frequent dose reduction in Asian patients did not translate to DFS benefit.	reject
141	ADVERSE_EVENTS	Although the efficacy of cytoreductive nephrectomy has been confirmed, 10 many patients who have locally advanced RCC/RCC with sarcomatoid differentiation (>cT3b or >cT any N1) do not receive surgical treatment because of invasive disease, a poor performance status, or the high risk of complications.	reject
142	ADVERSE_EVENTS	Although the study included small subgroups with unknown EGFR and ALK mutation status, ORRs in these patients were similar to the ORR in the overall population.	reject
143	ADVERSE_EVENTS	Although the treatment paradigm for mRCC is currently shifting from TKIs to ICIs with or without concurrent use of TKIs, personalized biomarker‐guided sequential or combination therapies for predicting the efficacy and adverse effects of TKIs are still strongly required for patients with mRCC.	reject
144	ADVERSE_EVENTS	Although these analyses were instrumental in recommending a flat‐dose regimen of avelumab monotherapy, use of a flat‐dose regimen as part of a combination treatment paradigm has not been previously explored.	reject
145	ADVERSE_EVENTS	Among Japanese patients, hypothyroidism and decreased appetite were more common with axitinib titration vs. placebo titration, whereas dysphonia, proteinuria and headache were more common in the placebo-titration vs. axitinib-titration arms (Table 6 ).	accept
146	ADVERSE_EVENTS	Among all patients, no grade 4 or 5 AEs occurred.	accept
147	ADVERSE_EVENTS	An RF model for each outcome was used.	reject
148	ADVERSE_EVENTS	An additional 13 patients had stable disease (SD) for more than 24 weeks, and nine had SD for more than 8 weeks, translating into an overall clinical benefit rate of 87%.	reject
149	ADVERSE_EVENTS	An alternative cell-selective cancer therapy with the use of light is the fluorescence-guided ultraviolet C (UVC) irradiation of selectively-labeled tumor cells with fluorescence protein which was transfected using adenovirus and the efficacy of this therapy was previously determined in various tumors [ 30 , 32 – 34 ].	reject
150	ADVERSE_EVENTS	An important consideration for treatment selection in mRCC is the potential toxicities of therapy, especially within the context of patient comorbidities and prior treatment-related adverse events.	reject
151	ADVERSE_EVENTS	An independent external data monitoring committee reviewed efficacy and safety data.	reject
152	ADVERSE_EVENTS	An inverse relationship was seen between percent change in sVEGFR-2 levels (baseline to cycle 2 day 1) and axitinib AUC 12 with a correlation coefficient r of –0.940 (95% CI –1.000 to –0.841; P < 0.0001) (Fig. 5 ).	reject
153	ADVERSE_EVENTS	Analyses of differential gene expression in patients with sRCC compared with those with nonsarcomatoid tumors, irrespective of treatment arm, identified key differences between these histologies and provide additional insight into sRCC biology ( Supplementary Table S2 , available at https://doi.org/10.1016/j.esmoop.2021.100101 ).	reject
154	ADVERSE_EVENTS	Analyses were also carried out pooling Asian and non-Asian patients to explore the impact of axitinib and treatment duration on grade ≥2 adverse events (AEs) in the first 6 months of treatment, and the effects of axitinib dose increase, reduction or stable dose on DFS.	accept
155	ADVERSE_EVENTS	Analysis of cfDNA levels showed significant higher baseline levels in non-responders as compared with responders and HD (p=0.026).	reject
156	ADVERSE_EVENTS	And the PACE study is a 3-arm multicenter, randomized phase II study of fulvestrant vs. palbociclib plus fulvestrant with and without avelumab for CDK4/6 inhibitor pretreated HR + /HER2 – metastatic breast cancer.	reject
157	ADVERSE_EVENTS	Another condition that can lead to hypertension is capillary rarefaction, a reduction in vessel density that increases vascular resistance and BP [ 40 , 41 ].	reject
158	ADVERSE_EVENTS	Antibody-dependent cell-mediated cytotoxicity (ADCC) occurs in patients that are treated with IgG1-based monoclonal antibodies (mAbs), whereas this host immune-mediated response does not occur following treatment with other isotypes (such as IgG2 mAbs).	reject
159	ADVERSE_EVENTS	Antihypertensive medications were used by 50.4% and 49.3% of patients in the axitinib and sorafenib arms, respectively, during the study.	reject
160	ADVERSE_EVENTS	Any grade Grade 1/2 Grade 3/4 Any grade Grade 1/2 Grade 3/4 Any 44 (100.0) 13 (29.5) 31 (70.5) 49 (100.0) 11 (22.4) 38 (77.6)	reject
161	ADVERSE_EVENTS	Any irAE 122 (45.5) 31 (11.6) 64 (48.1) 19 (14.3) 12 (36.4) 5 (15.2) Thyroid disorder 83 (31.0) 4 (1.5) 38 (28.6) 1 (0.8) 6 (18.2) 0	accept
162	ADVERSE_EVENTS	Arm C had the highest ORR; however, this could not be confirmed because of the limited patient population.	reject
163	ADVERSE_EVENTS	As for the pathologic staging following surgery, 3 (25%) patients had ypT0N0, 1 (8.3%) patient ypT2N0, 4 (33.3%) patients ypT3N0, 2 (16.7%) patients ypT3N1, 1 (8.3) patient ypT3N2 and 1 (8.3%) patient ypT4aN2.	reject
164	ADVERSE_EVENTS	As reported previously, 11 hypertension, diarrhea and fatigue were the most common treatment‐emergent, all‐causality,	accept
165	ADVERSE_EVENTS	As seen in Additional file 2 : Table S3, PD-L1 was detectable, and measured at a very similar frequency within immune cell subsets (data shown of CD4, CD8, cDC and B cells, both as a percentage of parent and percentage of total PBMC), regardless of whether the PBMC were pre-incubated with the IgG1 isotype control or avelumab.	reject
166	ADVERSE_EVENTS	As shown in online supplemental table S1 , HPV status was centrally assessed for 56 (93%) patients, 28 in each arm.	reject
167	ADVERSE_EVENTS	Assessment of ECOG PS was conducted at baseline, day 1, every 4 weeks, and at the end of study treatment.	reject
168	ADVERSE_EVENTS	Assessment of the safety profile of the association of avelumab and metronomic cyclophosphamide (mCTX) will be graded using the common toxicity criteria and adverse events (NCI CTC-AE v 4.0).	reject
169	ADVERSE_EVENTS	Assessment of total circulating plasma cell-free DNA levels	reject
170	ADVERSE_EVENTS	Association between early response and long-term outcomes	reject
171	ADVERSE_EVENTS	Assuming that the historical rate of pCR with SCRT followed by systemic 5FU-oxaliplatin chemotherapy is 16 to 19% [ 37 ] and that the rate of pCR with the addition of avelumab increases to 35%, Simon’s two-stage design [ 38 ] will be used.	reject
172	ADVERSE_EVENTS	At 12 months, 89.9% of patients (95% CI 86.4–92.4) were alive in the pembrolizumab/axitinib group vs 78.3% of patients (95% CI 73.8–82.1) in the sunitinib group.	reject
173	ADVERSE_EVENTS	At baseline, a similar percentage of Japanese patients in the axitinib and sorafenib arms were receiving medications such as levothyroxine for hypothyroidism (12 and 14%, respectively).	reject
174	ADVERSE_EVENTS	At baseline, mean MDASI symptom severity (13-item summary) and interference scores (6-item summary) were similar among treatment arms (mean severity scores, 1.75, 2.09, and 1.80 and mean interference scores, 2.36, 2.97, and 2.64 in arms I, II, and III, respectively).	reject
175	ADVERSE_EVENTS	At baseline, patients had a median age of 60 (range 35–77) years and 66% had an Eastern Cooperative Oncology Group performance status of 1.	reject
176	ADVERSE_EVENTS	At data cut-off on April 10, 2018, median follow-up was 31.9 months (range 24–43 months).	reject
177	ADVERSE_EVENTS	At data cutoff on September 13, 2019, 18 (7.2%) and five (2.0%) patients were still receiving study treatment in the avelumab and chemotherapy arms, respectively (Appendix Table A 2 , online only).	reject
178	ADVERSE_EVENTS	At each QC level, intra-assay accuracy was within 6% of nominal concentration and intra-assay precision was within 1% CV.	reject
179	ADVERSE_EVENTS	At enrollment, disease stage was I in 8 patients (53.3%) and III in 7 patients (46.7%); FIGO score was 0-4 in 5 patients (33.3%), 5-6 in 7 patients (46.7%), and ≥ 7 in 3 patients (20.0%; Table 1 ; Appendix Table A1 , online only).	reject
180	ADVERSE_EVENTS	At last follow-up, response was ongoing or considered SD in 20 of 40 responding patients (50.0%; online additional file 3A ).	reject
181	ADVERSE_EVENTS	At least one dose reduction was reported in 32% of Japanese patients treated with axitinib, compared with 66% of Japanese patients treated with sorafenib.	reject
182	ADVERSE_EVENTS	At the data cutoff date, 43 patients had died due to disease progression and 21 were censored (20 alive and 1 lost to follow up).	reject
183	ADVERSE_EVENTS	At the time of data cutoff (April 27, 2018), median follow-up in the 1 L and 2 L subgroups was 26.2 months (range, 18–29) and 34.1 months (range, 28–35), respectively.	reject
184	ADVERSE_EVENTS	At the time of the analysis, 44 patients (9.1%) were still being treated.	reject
185	ADVERSE_EVENTS	At the time of writing, trial 1051 is still recruiting, and has an estimated enrollment of 447 patients.	reject
186	ADVERSE_EVENTS	Australia (three centers) and Canada (one center).	reject
187	ADVERSE_EVENTS	Avelumab (10 mg/kg every 2 weeks) was administered until progression or unacceptable toxicity.	reject
188	ADVERSE_EVENTS	Avelumab (MSB0010718C) is a fully human IgG1 monoclonal antibody that inhibits PD-1/PD-L1 interactions while leaving the PD-1/PD-L2 pathway intact.	reject
189	ADVERSE_EVENTS	Avelumab (anti–PD-L1) induces NK cell–mediated cytotoxicity.	reject
190	ADVERSE_EVENTS	Avelumab has a wild-type Fc region and has been shown to induce antitumor activity via adaptive and innate effector cells in preclinical models [ 7–9 ].	reject
191	ADVERSE_EVENTS	Avelumab has been approved in various countries for the treatment of metastatic Merkel cell carcinoma and advanced urothelial carcinoma that has progressed following platinum-containing therapy [ 16 ].	reject
192	ADVERSE_EVENTS	Avelumab in Advanced Urothelial Carcinoma – Patient Safety	reject
193	ADVERSE_EVENTS	Avelumab in Advanced Urothelial Carcinoma – Performance Status	reject
194	ADVERSE_EVENTS	Avelumab in combination for renal cell carcinoma	reject
195	ADVERSE_EVENTS	Avelumab is a human anti-programmed death ligand 1 (anti-PD-L1) immunoglobulin (Ig)-G1 monoclonal antibody (mAb) that may induce innate effector function against tumor cells in vitro [ 10 , 11 ].	reject
196	ADVERSE_EVENTS	Avelumab is a newer immunotherapy with a less robust track record of efficacy compared with its competitors.	reject
197	ADVERSE_EVENTS	Avelumab is an IgG1 monoclonal antibody with a dual mechanism of action.	reject
198	ADVERSE_EVENTS	Avelumab monotherapy for Merkel cell carcinoma	reject
199	ADVERSE_EVENTS	Avelumab monotherapy was well tolerated, with only 5 grade 3 TRAEs in 4 patients (5%), no grade 4 TRAEs or treatment-related deaths, and serious TRAEs in 5 patients (6%).	accept
200	ADVERSE_EVENTS	Avelumab treatment was extended to >3 years and >5 years in 3 and 2 patients, respectively.	reject
201	ADVERSE_EVENTS	Axitinib PK samples were collected prior to and 1, 2, 3, 4, 6, and 8 hours after axitinib dosing.	reject
202	ADVERSE_EVENTS	Axitinib and erlotinib were purchased from LC laboratories (Woburn, MA, USA).	reject
203	ADVERSE_EVENTS	Axitinib dose could be reduced to 3 mg b.i.d., and then to 2	reject
204	ADVERSE_EVENTS	Axitinib pharmacokinetic parameters were similar in the absence or presence of co-administered paclitaxel/carboplatin or gemcitabine/cisplatin ( Table 5 ; Figure 3 ).	reject
205	ADVERSE_EVENTS	Axitinib was reasonably well tolerated, as evidenced by treatment discontinuation due to AEs in 11% and 9% of Japanese and non-Japanese patients, respectively.	accept
206	ADVERSE_EVENTS	Axitinib, a vascular endothelial growth factor receptor-tyrosine kinase inhibitor, will be used in combination first-line therapies against metastatic renal cell carcinoma (mRCC), but its effects as a first-line monotherapy are unclear.	reject
207	ADVERSE_EVENTS	BICR, blinded independent central review; CI, confidence interval; HR, hazard ratio;	reject
208	ADVERSE_EVENTS	Background In the phase III JAVELIN Renal 101 trial, first-line avelumab plus axitinib demonstrated a progression-free survival (PFS) and objective response rate (ORR) benefit versus sunitinib in patients with advanced renal cell carcinoma (aRCC).	reject
209	ADVERSE_EVENTS	Background Men with progressive neuroendocrine or aggressive-variant metastatic prostate cancer (NEPC/AVPC) have a poor prognosis and limited treatment options, and immunotherapy has not been tested in such patients.	reject
210	ADVERSE_EVENTS	Background This registrational trial evaluated the efficacy, safety, and patient-reported outcomes of axitinib versus sorafenib as a second-line treatment in Asian patients with clear-cell metastatic renal cell carcinoma (mRCC).	reject
211	ADVERSE_EVENTS	Based on our results, avelumab-cetuximab therapy is worthy of further investigation by future phase III trials.	reject
212	ADVERSE_EVENTS	Based on the correlative analyses reported here, elements of both the adaptive and innate immune systems are likely contributing to the potential for an improved clinical benefit in patients with sRCC who receive the immunostimulatory combination of avelumab plus axitinib and other ICI-based combinations.	reject
213	ADVERSE_EVENTS	Based on the studies in mice, there is a concern about an increased risk of adverse drug reactions in humans when ABCG2-inhibiting drugs, such as pantoprazole, are coadministered with axitinib, resulting in decreased hepatobiliary excretion or increased gastrointestinal absorption.	reject
214	ADVERSE_EVENTS	Based on these data derived from cultured astrocytes, we analyzed the impact of VEGF, irradiation and axitinib on proliferation and motility in the two different human GBM cell lines U-251 and U-373.	reject
215	ADVERSE_EVENTS	Baseline characteristics of Japanese patients were generally comparable to those of the overall population, except that a higher percentage of Japanese patients had ECOG performance status 0, favorable Memorial Sloan-Kettering Cancer Center (MSKCC) risk and prior cytokine-based therapy.	reject
216	ADVERSE_EVENTS	Beeswarm plots show all patients at each time point, with the patient exhibiting a complete response indicated in orange.	reject
217	ADVERSE_EVENTS	Before first dose of axitinib Receiving antihypertensive medication 167 (46.5) 171 (48.2) Amlodipine or amlodipine besylate (calcium channel blocker) 54 (15.0) 47 (13.2) Atenolol (β1-receptor antagonist) 20 (5.6) 14 (3.9)	reject
218	ADVERSE_EVENTS	Bellmunt Risk Score † ORR (CI 95%)	reject
219	ADVERSE_EVENTS	Benefit was seen in both PD-L1 positive and negative patients.	reject
220	ADVERSE_EVENTS	Besides this, we checked for VEGF levels 24 h after irradiation, the time point at which cell motility and cell proliferation was analyzed.	reject
221	ADVERSE_EVENTS	Blood, urine and stool samples are also collected at baseline, mid-treatment and prior surgery.	reject
222	ADVERSE_EVENTS	Both US commercial and Medicare payer perspectives were considered.	reject
223	ADVERSE_EVENTS	Both are ≥400-fold less potent against VEGFR-2 in vitro than axitinib.	reject
224	ADVERSE_EVENTS	By increasing tumor cell lysis at the level of the localized treatment site, high doses of radiation result in the release of tumor-associated antigens (TAA) in the process.	reject
225	ADVERSE_EVENTS	CAF, cancer-associated fibroblasts; TPM, transcripts per million; T reg , regulatory T cell; sRCC, sarcomatoid renal cell carcinoma; VEGF, vascular endothelial growth factor.	reject
226	ADVERSE_EVENTS	COMPARISON OF TWO Methods OF ICG CHOLANGIOGRAPHY	reject
227	ADVERSE_EVENTS	Cabazitaxel 2 (13.3%) Carboplatin 4 (26.7%)	reject
228	ADVERSE_EVENTS	Capecitabine was interrupted in patients with grade ⩾2 toxicities and resumed when the toxicity was grade ⩽1, with capecitabine administered at a lower dose level if the toxicity was grade 2 and previously reported or grade 3.	accept
229	ADVERSE_EVENTS	Cell phenotypes were then defined and inform was retrained until its output matched visual analysis.	reject
230	ADVERSE_EVENTS	Cells were then washed with PBS and incubated with 50 μ g/ml propidium iodide (PI) and 100 μ g/ml ribonuclease A for 30 min at 37°C.	reject
231	ADVERSE_EVENTS	Change in serum biomarker levels from pre‐treatment to 4 weeks after axitinib initiation	reject
232	ADVERSE_EVENTS	Changes in the levels of PD-L1 expressing cells in PBMC were then evaluated after patients received one, three and nine cycles of avelumab every 2 weeks.	reject
233	ADVERSE_EVENTS	Chemotherapy was repeated every 4 weeks for up to 4 cycles unless there was evidence of disease progression or unacceptable toxicity.	reject
234	ADVERSE_EVENTS	Circles represent values for each subject	reject
235	ADVERSE_EVENTS	Cisplatin/Etoposide vs Vehicle: ****; Cisplatin/Etoposide vs Gemcitabine: **; Cisplatin/Etoposide vs Axitinib: **; all other comparisons: n.s.; day + 29: Vehicle vs Cisplatin/	reject
236	ADVERSE_EVENTS	Clinical Evaluation of Avelumab in the Treatment of Advanced Urothelial Carcinoma: Focus on Patient Selection and Outcomes	reject
237	ADVERSE_EVENTS	Clinical activity and safety were analyzed in all patients who received ≥1 dose of avelumab.	reject
238	ADVERSE_EVENTS	Clinical experiences with RT and anti-angiogenic agent showed some encouraging results.	reject
239	ADVERSE_EVENTS	Clinical judgement should be exercised while managing AEs, with up- or downranking of AE grade based on patient’s overall clinical status.	reject
240	ADVERSE_EVENTS	Clinical stage at diagnosis was distributed as 1 (7.7%) cT3N0, 4 (30.8%)	reject
241	ADVERSE_EVENTS	Close monitoring and appropriate management for hypertension are recommended during the treatment.	reject
242	ADVERSE_EVENTS	Colitis 0 1 (3.3) Acute kidney injury 0 1 (3.3)	reject
243	ADVERSE_EVENTS	Common AEs experienced by Japanese patients treated with placebo/gemcitabine in this study included anorexia, fatigue and gastrointestinal and hematologic toxicities, which were similar to those reported previously in Japanese patients with advanced pancreatic cancer treated with gemcitabine ( 14 – 16 ).	accept
244	ADVERSE_EVENTS	Comparisons of post-treatment scores were performed using a repeated-measures mixed-effects model, including terms for treatment, time and treatment-by-time, with baseline as covariate and time assumed continuous ( Singer and Willett, 2003 ; Hedeker and Gibbons, 2006 ).	reject
245	ADVERSE_EVENTS	Computed tomography (CT) showed a large right renal tumor with a diameter of 13 cm that had invaded the second part of the duodenum and had involved multiple regional lymph nodes without distant metastasis ( Figure 1 ).	reject
246	ADVERSE_EVENTS	Concerning the serious adverse effects, at least grade 3 or biological abnormalities, hypertension (17%), diarrhea (11%), and fatigue (10%) were reported in the axitinib group while palmar-plantar syndrome, hypophosphatemia, lipase elevation, and hypertension were reported in the sorafenib arm.	accept
247	ADVERSE_EVENTS	Conclusion In patients with advanced gastric cancer, standard doses of axitinib plus therapeutic doses of cisplatin and capecitabine could be administered in combination.	reject
248	ADVERSE_EVENTS	Conclusion The small number of patients and lack of a comparator arm limit the ability to draw definitive conclusions; however, safety and efficacy profiles of axitinib were consistent with reports from previous studies in patients with mRCC, and patients generally maintained QoL.	reject
249	ADVERSE_EVENTS	Conclusion: SDD reduces infectious complications after colorectal cancer resection but did not significantly reduce anastomotic leakage in this trial.	accept
250	ADVERSE_EVENTS	Conclusions After ≥2 years of follow-up, avelumab showed prolonged efficacy and acceptable safety in patients with platinum-treated advanced/metastatic urothelial carcinoma, including high-risk subgroups.	reject
251	ADVERSE_EVENTS	Conclusions Axitinib-related thyroid dysfunction could be due to a direct effect on the thyroid gland.	accept
252	ADVERSE_EVENTS	Conclusions Early HbL increase during axitinib treatment combined with hBP is an independent predictive factor of PFS.	reject
253	ADVERSE_EVENTS	Conclusions These studies demonstrate the lack of any significant effect on multiple immune cell subsets, even those expressing PD-L1, following multiple cycles of avelumab.	reject
254	ADVERSE_EVENTS	Conclusions This study demonstrates that SC axitinib suspension has a favorable pharmacokinetics profile with potential as a long-acting therapeutic candidate targeted to affected choroid and retinal pigment epithelium in neovascular age-related macular degeneration.	reject
255	ADVERSE_EVENTS	Conclusions: Axitinib followed by carboplatin and paclitaxel was well tolerated and effective in BRAF wild-type metastatic melanoma.	reject
256	ADVERSE_EVENTS	Conclusions: IA in the laparoscopic right hemicolectomy is a surgical option that require a longer surgical time, but which provides a surgical specimen comparable to the extracorporeal anastomosis.	reject
257	ADVERSE_EVENTS	Considering the time required to obtain local approval and to initiate all participating centres, the study is expected to take up to 36 months to complete accrual.	reject
258	ADVERSE_EVENTS	Contrary to our hypothesis, although the optimal debulking rate was similar to previous reports, the clinical outcomes were not significantly different between the two groups, both immediately and in the long-term.	reject
259	ADVERSE_EVENTS	Conversely, adverse reaction could require treatment interruption and reintroduction after dose reduction to 3 mg bid and further to 2 mg bid.	accept
260	ADVERSE_EVENTS	Conversely, the EVEREST trial, which aimed to consider dose escalation of cetuximab in patients experiencing no skin toxicity after 21 days of treatment with the scope of achieving better outcomes, showed that the increase in grade 2 ST after cetuximab dose intensification did not correlate with improved OS.	reject
261	ADVERSE_EVENTS	Conversely, this study and others have not shown a strong link between prognosis and tumour PD-L1 expression in patients with GC/GEJC [ 13 ].	reject
262	ADVERSE_EVENTS	Current use of immunosuppressive medication; • Radiotherapy within 6 weeks before enrolment; • Clinically significant (i.e., active) cardiovascular disease.	reject
263	ADVERSE_EVENTS	Currently, there are multiple initiatives worldwide aiming to improve the benefits of the current standard-of-care in non-metastatic MIBC.	reject
264	ADVERSE_EVENTS	D CXCR2+ (CD182) cytotoxic T-cells, and E CXCR2+ M1 monocytes.	reject
265	ADVERSE_EVENTS	DCR (CR + PR + SD) (%) SAX real world 7.14 15.5 70.6 Spanish real world 4.4 10.8 65.7 France real world 8.3, 16.4, 72 AXIS 6.5 15.2 69.3	reject
266	ADVERSE_EVENTS	Data are presented as median (range) or n (%) ABC activated B-cell-like, DLBCL diffuse large B-cell lymphoma, ECOG PS Eastern Cooperative Oncology Group performance status, GCB germinal center B-cell-like, NA not applicable, NR not reported, TNM tumor/node/metastasis a Avelumab, utomilumab, and rituximab in combination b Avelumab, utomilumab, and azacitidine in combination c Avelumab, bendamustin…	reject
267	ADVERSE_EVENTS	Data on patient demographics and tumor characteristics were obtained from the patients’ medical charts.	reject
268	ADVERSE_EVENTS	Data on the medulloblastoma microenvironment, not only at the time of diagnosis, but also throughout therapy and at time of relapse are still scarce.	reject
269	ADVERSE_EVENTS	Data suggesting a benefit to using ICIs in the neoadjuvant therapy of patients with early stage NSCLC are emerging.	reject
270	ADVERSE_EVENTS	Data were delivered in eight batches that were inspected by principal component analysis for potential batch effects.	reject
271	ADVERSE_EVENTS	Decreased appetite 6 (9.7) 0 2 (10.0) 0	reject
272	ADVERSE_EVENTS	Decreasing the dose of avelumab is not recommended, and treatment discontinuation is not required for grade ⩽ 2 IRRs.	reject
273	ADVERSE_EVENTS	Defects in DNA MMR can occur either at the germline (Lynch syndrome) or epigenetic level.	reject
274	ADVERSE_EVENTS	Demaria et al. showed that the combination of radiotherapy with anti-cytotoxic T-lymphocyte-associated protein 4 (CTLA-4) led to an improvement in the overall survival in mice [ 11 ].	reject
275	ADVERSE_EVENTS	Descriptive statistics were used for efficacy and safety data.	reject
276	ADVERSE_EVENTS	Descriptive summary statistics included minimum, maximum, mean and median values for continuous covariates and frequency tables for categorical covariates describing patient and disease characteristics.	reject
277	ADVERSE_EVENTS	Despite that, the safety profile of the combination was manageable.	accept
278	ADVERSE_EVENTS	Development of a parametric time‐to‐event model	reject
279	ADVERSE_EVENTS	Diligent management of TKI dosing and drug-related toxicity is required for the optimal clinical care of patients with renal cell carcinoma.	reject
280	ADVERSE_EVENTS	Direction Holm adjusted P -value 1 cycle PD-1 + ICOS + CD4 12 (63%) 5 (26%) 2 (11%)	reject
281	ADVERSE_EVENTS	Discontinuation 51 (81.0) Cause of discontinuation PD 37 (58.7) AE 12 (19.0) Others 2 (3.2)	reject
282	ADVERSE_EVENTS	Disease response and progression were determined by investigators’ assessments.	reject
283	ADVERSE_EVENTS	Dose Multiple milligrams (mg) per flat dose Route Oral (po)	reject
284	ADVERSE_EVENTS	Dose escalation and reduction were carried out in 65 (13.4%) and 103 (21.2%) patients, respectively, resulting in a mean relative dose intensity of 85.2% throughout this series.	reject
285	ADVERSE_EVENTS	Dose increments of axitinib to 7 mg	reject
286	ADVERSE_EVENTS	Dose modifications of avelumab (reductions or increases) were not permitted.	reject
287	ADVERSE_EVENTS	Dose reduction occurred in 21% (13/62) of which five patients in the titration group.	reject
288	ADVERSE_EVENTS	Dose-limiting toxicities included any of the following: grade 4 ANC decrease lasting for 7 days or more; febrile neutropenia lasting more than 3 days; grade 4 platelet count decrease; grade 3 platelet count decrease requiring transfusion; grade 3 or higher nausea, vomiting, and/or diarrhea despite the use of adequate/maximal medical intervention; grade 3 or higher AST/ALT levels not resolved to g…	reject
289	ADVERSE_EVENTS	Due to differences in the frequency of UGT1A1*28 genotype between Caucasians (12%, range 9–16%) and Japanese (4%, range 1–6%)	reject
290	ADVERSE_EVENTS	Due to slow enrollment, accrual was stopped before the planned sample size was achieved.	reject
291	ADVERSE_EVENTS	Duration of CR was ≥6, ≥8.4, and ≥19.5 months for each CR, respectively.	reject
292	ADVERSE_EVENTS	During the study, patients were not offered axitinib or sorafenib as subsequent therapy following treatment discontinuation.	reject
293	ADVERSE_EVENTS	ESCAPE study received approval from Medical Ethics Committee of Kanazawa University first (reference number: 2013–023), and subsequently from the institutional ethics committees of all other participating 9 hospitals listed below; Kanazawa University; Medical Ethics Committee of Kanazawa University; Nara Medical University; Medical Ethics Committee of Nara Medical University, Fukushima Medical Un…	reject
294	ADVERSE_EVENTS	Early clinical trial experience has demonstrated that it has activity and is well tolerated as a single agent and in combination with chemotherapy for the treatment of a number of tumor types, including renal cell carcinoma [ 2 , 3 ], thyroid cancer [ 4 ], and non-small cell lung cancer [ 5 ].	reject
295	ADVERSE_EVENTS	Efficacy and safety of avelumab plus axitinib in elderly patients with advanced renal cell carcinoma: extended follow-up results from JAVELIN Renal 101	reject
296	ADVERSE_EVENTS	Efficacy and safety-in analysis of short-course radiation followed by mFOLFOX-6 plus avelumab for locally advanced rectal adenocarcinoma	reject
297	ADVERSE_EVENTS	Efficacy measures analysed were progression-free survival (PFS) and overall survival (OS).	reject
298	ADVERSE_EVENTS	Eight (26.6%) patients had an infusion-related reaction of which only one (syncope) was grade 3.	accept
299	ADVERSE_EVENTS	Eligible patients for induction chemotherapy had histologically confirmed, unresectable, locally advanced or metastatic adenocarcinoma of the stomach or GEJ, had not received chemotherapy for locally advanced or metastatic disease, and had measurable disease per RECIST (version 1.1).	reject
300	ADVERSE_EVENTS	Eligible patients with pathologically confirmed metastatic melanoma must have had at least one measurable lesion per Response Evaluation Criteria in Solid Tumors (RECIST) version 1.1 at baseline, with an Eastern Cooperative Oncology Group (ECOG) performance status of 0 or 1 and adequate organ and bone marrow function.	reject
301	ADVERSE_EVENTS	Endpoints included best overall response, duration of response (DOR), progression-free survival (PFS), overall survival (OS), and safety.	reject
302	ADVERSE_EVENTS	Enrolled men received avelumab (10 mg/kg by IV every 2 weeks) until progression or intolerable side effects for up to 3 years.	reject
303	ADVERSE_EVENTS	Enteritis is a common side effect of chemotherapy in the clinic.	accept
304	ADVERSE_EVENTS	Everolimus, sunitinib and sorafenib were preferred follow‐up systemic therapeutic agents in Japan, whereas everolimus and sunitinib were most frequently used in non‐Japanese patients from other regions.	reject
305	ADVERSE_EVENTS	Exclusion criteria included history of autoimmune disease, CNS metastases, uncontrolled hypertension (≥150/90 mmHg), cardiovascular ischemic disease, New York Heart Association class III or IV congestive heart failure diagnosed within 1 year before screening, or current systemic immunosuppressive therapy.	reject
306	ADVERSE_EVENTS	Exclusion criteria included prior systemic therapy for stage IIIB or IV or recurrent NSCLC; prior treatment with a VEGF or VEGF-receptor inhibitor; lung lesion with cavitation, or invading or abutting a major blood vessel; hemoptysis (>2.5 mL in any 24-hr period) <2 weeks before enrollment; National Cancer Institute Common Terminology Criteria for Adverse Events (CTCAE, v3.0)	reject
307	ADVERSE_EVENTS	Experiments were analyzed by one-way ANOVA with Bonferroni multiple comparison post-test.	reject
308	ADVERSE_EVENTS	Exploratory objectives included assessing duration of and time to response and evaluating tumour shrinkage of target lesions from baseline, disease control rate (DCR), and tumour cell PD-L1 expression levels in relation to response parameters (DCR, ORR, PFS, and OS).	reject
309	ADVERSE_EVENTS	Exposure of CRC cells to 2- and 3-drug combinations of axitinib, erlotinib, and dasatinib significantly and synergistically inhibited the metabolic activity in SW620, HT29, and DLD-1 cells ( Figure 1 B; Combination Index (CI) 0.1–0.6).	reject
310	ADVERSE_EVENTS	Exposure‐response analysis for safety in aRCC	reject
311	ADVERSE_EVENTS	FCS files were exported and analyzed using FlowJo v9.7 for Macintosh (Treestar, Ashland, OR) using the outlined gating strategy (Fig. 1 ), with non-viable cells excluded and negative gates set based on fluorescence minus one controls.	reject
312	ADVERSE_EVENTS	FGFR activation normally stimulates migration, proliferation and tubular formation, all of which lead to angiogenesis.	reject
313	ADVERSE_EVENTS	Factors associated with a higher ORR compared with respective comparator subgroups were absence of baseline visceral or liver metastases, older age (≥75 years) and high albumin (≥35 g/L).	reject
314	ADVERSE_EVENTS	Fatigue 307 (17.7) 17 (1.0) Infusion-related reaction 295 (17.0) 10 (0.6)	accept
315	ADVERSE_EVENTS	Fatigue 7 18.4 3 7.9 Asthenia 6 15.8 0 0	reject
316	ADVERSE_EVENTS	Female NOD.CB17-Prkdcscid/J (NOD/SCID), 8–12 weeks old, were purchased from Jackson Laboratory and housed under specific pathogen free conditions.	reject
317	ADVERSE_EVENTS	Figure 2 Budget impact of avelumab in the treatment of locally advanced or mUC ( A ) Commercial perspective and ( B ) Medicare perspective (US$).	reject
318	ADVERSE_EVENTS	Figure 2b shows the range at baseline of expression of PD-L1 on the nine classic cell types as a percentage of each classic parental subset, and Fig.	reject
319	ADVERSE_EVENTS	Figure 3 provides a comparison of steady-state plasma exposures in patients who had PR (denoted at 1.0 on the y -axis) versus those who did not have PR (denoted at zero on the y -axis).	reject
320	ADVERSE_EVENTS	Figure 2 Treatment duration and time to and duration of response as per BICR in the avelumab + axitinib arm, age ≥75 years .	reject
321	ADVERSE_EVENTS	Final PFS analysis was conducted when data were considered sufficiently mature (ie, after ~130 PFS events occurred or ~60% of patients had a PFS event).	reject
322	ADVERSE_EVENTS	Finally, in cohort A of the phase II KEYNOTE-427 study, which enrolled patients with advanced clear-cell RCC ( n = 110), 1 L pembrolizumab monotherapy resulted in a median PFS of 6.9 months (95% CI, 5.1–not evaluable), 6-month OS rate of 92.4% (median, not reached), and ORR of 33.6% (95% CI, 24.8–43.4), and 18.2% of patients had a grade 3–5 TRAE [ 29 ].	reject
323	ADVERSE_EVENTS	Finally, subcutaneously-growing human tumors in mice do not sufficiently represent clinical cancer.	reject
324	ADVERSE_EVENTS	Finally, the BLASST-1 trial evaluated the combination of Cisplatin-Gemcitabine NAC with nivolumab [ 22 ].	reject
325	ADVERSE_EVENTS	Finally, we showed by gene expression profiling that picoplatin treatment triggers a distinct gene expression pattern relative to treatment with carboplatin and that this pattern is similar in parental and carboplatin-resistant SCLC cell line.	reject
326	ADVERSE_EVENTS	First, approximately 40–60% of patients present residual disease despite NAC, which is associated with a higher risk of recurrence [ 3 ].	reject
327	ADVERSE_EVENTS	First, the trial was initiated and conducted in a short timeframe for such a rare cancer (approximately 1 in every 10,000 pregnancies, approximately 200 patients per year in France), 36 which was enabled by the network of specialized gestational trophoblastic disease centers.	reject
328	ADVERSE_EVENTS	First-line therapy for treatment of advanced urothelial carcinoma includes combination platinum-based chemotherapy such as gemcitabine plus cisplatin or dose-dense methotrexate, vinblastine, doxorubicin, and cisplatin (ddMVAC) for cisplatin eligible patients.	reject
329	ADVERSE_EVENTS	Five of the eight responding patients (62.5%) had visceral (nonlymph node) metastases ( Fig 1B ).	reject
330	ADVERSE_EVENTS	Five of the eight studies were previously published phases of clinical trials whose latest phases were available for review.	reject
331	ADVERSE_EVENTS	For PD-L1 expression, 214 patients (88.4%) were evaluable, of whom 84 (39.3%) had PD-L1+ tumors and 130 (60.7%) had PD-L1− tumors.	reject
332	ADVERSE_EVENTS	For advanced thymic carcinoma, anthracycline-based versus non-anthracycline-based chemotherapy and carboplatin-based versus cisplatin-based chemotherapy were compared.	reject
333	ADVERSE_EVENTS	For all analyses, the patient cohort was divided in patients treated with an induction or palliative treatment intent.	reject
334	ADVERSE_EVENTS	For elderly patients, if high grade diarrhea or vomiting is not controlled well,	reject
335	ADVERSE_EVENTS	For instance, preliminary pharmacokinetic and clinical safety data from cohorts of phase I trials, the phase II pivotal trial (EMR100070–003), and the ongoing phase III trials support the use of this dose of avelumab in combination with other treatment options, with responses being observed early during treatment and appearing to be durable in nature, lasting for > 1 year in several of the cohort…	reject
336	ADVERSE_EVENTS	For model adequacy, the Hosmer‐Lemeshow (HL) test 25 , 26 was used to assess whether or not the observed event rates matched the expected event rates in subgroups of the model population; evaluation included the observed and predicted function values as well as χ 2 value of the HL, degrees of freedom, and p value of the HL test.	reject
337	ADVERSE_EVENTS	For the squamous cell NSCLC expansion cohort, chest X-rays were performed to assess tumour cavitation on even-numbered cycles when other tumour assessments were not performed.	reject
338	ADVERSE_EVENTS	For the transcriptome analysis, the cell lines were grown under regular culture conditions and harvested for RNA isolation, using RNAeasy Mini Plus spin columns, in duplicates.	reject
339	ADVERSE_EVENTS	For those who have already received immunotherapy, cabozantinib or other TKIs can be considered, while recognizing that these agents may not necessarily invoke a significant response.	reject
340	ADVERSE_EVENTS	Forty patients (27.6%) had a delay in chemotherapy.	reject
341	ADVERSE_EVENTS	Forty-four recruited LARC patients will receive 5Gy x 5fractions of SCRT, followed by 6 cycles of mFOLFOX-6 plus avelumab, before TME is performed.	reject
342	ADVERSE_EVENTS	Four patients completed the prescribed treatment; 2 were still continuing maintenance therapy.	reject
343	ADVERSE_EVENTS	Four structural models for the baseline survival distribution were evaluated: exponential, Weibull, log‐logistic, and Gompertz.	reject
344	ADVERSE_EVENTS	From September 2018 to February 2019, 16 patients with advanced or metastatic NSCLC, including 7 squamous and 9 adenocarcinomas, that were previously treated with at least one line of therapy, received a combination of cetuximab plus avelumab.	reject
345	ADVERSE_EVENTS	From this SC depot, axitinib is slowly released over time yielding high levels of axitinib in the choroid and retina for months.	reject
346	ADVERSE_EVENTS	Funding for a professional medical writer with access to the data was provided by the sponsor and Pfizer (New York, NY), for initial drafts of the manuscript.	reject
347	ADVERSE_EVENTS	Further phase II or even phase III study is required to adequately evaluate the efficacy.	reject
348	ADVERSE_EVENTS	Further studies are needed to determine whether ICI monotherapy would provide similar benefits to combination ICI and TKI therapy in this population.	reject
349	ADVERSE_EVENTS	Furthermore, NIR-PIT with avelumab-IR700 is a promising candidate of the treatment of PD-L1-expressing tumors that could be readily translated to humans.	reject
350	ADVERSE_EVENTS	Furthermore, chemoradiation was found to increase PD-L1 expression, in the tumor and its invasive margin, in patients with rectal adenocarcinoma [ 33 ].	reject
351	ADVERSE_EVENTS	Furthermore, the credible interval for the treatment effect on the shape parameter excluded zero; thus, the probability of a non‐negligible difference in the shape of the hazard function was high.	reject
352	ADVERSE_EVENTS	Furthermore, the phase III JAVELIN Head and Neck 100 trial of avelumab plus chemoradiation followed by avelumab maintenance in patients with previously untreated locally advanced SCCHN was stopped for not meeting the primary endpoint of prolonging PFS.	reject
353	ADVERSE_EVENTS	Furthermore, this also could have affected the efficacy of sorafenib in Japanese patients, as seen in a lower ORR in Japanese patients compared with the overall population, respectively (3.4 vs. 9.4%), although median PFS was similar (4.9 vs. 4.7 months).	reject
354	ADVERSE_EVENTS	Furthermore, treatment with axitinib had a statistically significant advantage compared with sorafenib on the composite end point of time-to-treatment deterioration, defined as death, disease progression, or worsening of symptoms (based on the Functional Assessment of Cancer Therapy	reject
355	ADVERSE_EVENTS	Furthermore, two studies ( 22 , 23 ) of murine models (Lewis lung carcinoma and syngeneic breast cancer) demonstrated that, only low-dose anti-VEGFR2 antibody or apatinib (a novel multi-targeted VEGFR2-TKI) could maximumly alleviate hypoxia, increase the infiltration and activation of immune cells, and eventually assist anti-PD-1 therapy to maximize the anti-tumor effect in mouse models, when com…	reject
356	ADVERSE_EVENTS	General eligibility criteria for the JAVELIN Solid Tumor trial have been reported previously.	reject
357	ADVERSE_EVENTS	Gottesman et al proposed a mechanism of resistance for cisplatin, which functions by inducing apoptosis in cancer cells through DNA repair interference.	reject
358	ADVERSE_EVENTS	Grade 3 and 4 TRAEs only occurred in 6.5% of patients, and there were no treatment-related deaths.	accept
359	ADVERSE_EVENTS	Grade 3 and 4 adverse events in the METEOR study were associated with a disutility of 0.055, which was applied to all adverse events for all treatments in the model.	accept
360	ADVERSE_EVENTS	Grade 3 anemia was more common for sorafenib (4%) compared with axitinib (<1%).	accept
361	ADVERSE_EVENTS	Grade 3 irAEs occurred in three patients due to hepatocellular injury (n=2, 1.3%) and psoriasis (n=1, 0.7%) and led to permanent treatment discontinuation in one patient (0.7%) due to hepatocellular injury; no grade 4 or 5 irAEs occurred.	accept
362	ADVERSE_EVENTS	Grade 3/4 adverse events were infrequent and mainly limited to fatigue and hypertension.	accept
363	ADVERSE_EVENTS	Grade 5, death ≤1 (n=118) 19.5% (12.8% to 27.8%) 0	accept
364	ADVERSE_EVENTS	Grade ≥ 3 TRAEs were seen in 58% of patients, the most frequent being hypertension (29%) and increased concentrations of alanine aminotransferase, amylase, and lipase, and palmar-plantar erythrodysesthesia syndrome (7% each).	accept
365	ADVERSE_EVENTS	Grade ≥3 TRAEs occurred in 17 patients (9.2%) in the avelumab arm and in 56 patients (31.6%) in the chemotherapy arm.	accept
366	ADVERSE_EVENTS	Grade⩾3 increased lipase was also more common in the longer-duration cytokine subgroup of the sorafenib arm.	accept
367	ADVERSE_EVENTS	Group B. ICG was injected intrabiliary in 20 patients during the laparoscopic procedure.	reject
368	ADVERSE_EVENTS	H. Dai is an employee of EMD Serono, and owns stock and other ownership interests in Merck KGaA, Darmstadt, Germany.	reject
369	ADVERSE_EVENTS	Haematology tests were performed at baseline, on days 1 and 8 of each cycle of chemotherapy and at 4-week intervals during axitinib maintenance therapy.	reject
370	ADVERSE_EVENTS	He subsequently progressed on vemurafenib within 6 weeks suggesting that his disease may not have been dependent on aberrant BRAF signalling.	reject
371	ADVERSE_EVENTS	Hematoxylin and eosin (H&E) staining of NIR-PIT treated H441 tumors revealed diffuse necrosis and micro-hemorrhage, with scattered clusters of live but damaged tumor cells, while no obvious damage was observed in the tumor receiving only avelumab-IR700 but no light (Figure 4C ).	reject
372	ADVERSE_EVENTS	Hemoglobin (g/dl) Median (range) 11.4 (9.3–13.4) Alkaline phosphatase (U/l) Median (range) 88.0	reject
373	ADVERSE_EVENTS	Hemoglobin concentration (16.3 [13.2‐17.2]g/dL), neutrophil count (4692/µL) and platelet count (246 × 10 3 /µL) were normal.	reject
374	ADVERSE_EVENTS	Here, we confirm previous pre-clinical findings, that gemcitabine, which is currently not part of the first-line treatment strategy in international protocols, is active in Group 3 medulloblastoma cells 20 .	reject
375	ADVERSE_EVENTS	Here, we describe the efficacy of NIR-PIT, using fully human IgG 1 anti-PD-L1 monoclonal antibody (mAb), avelumab, conjugated to the photo-absorber, IR700DX, in a PD-L1 expressing H441 cell line, papillary adenocarcinoma of lung.	reject
376	ADVERSE_EVENTS	Herein, the clinical and genomic evaluation of a case of advanced refractory RCC with lack of response to first-line axitinib/pembrolizumab is presented.	reject
377	ADVERSE_EVENTS	Hg in Study 1 and >140/90 mm Hg in Study 2) were excluded, although use of antihypertensive agents was permitted.	reject
378	ADVERSE_EVENTS	Higher radiation doses, hypofractionated RT or SABR may improve these treatment outcomes.	reject
379	ADVERSE_EVENTS	Highlights • Treatment of relapsed/metastatic head and neck cancer is unclear.	reject
380	ADVERSE_EVENTS	His classification was poor risk, according to the Memorial Sloan-Kettering Cancer Center (MSKCC) criteria.	reject
381	ADVERSE_EVENTS	Histologic diagnosis on central pathology review was adenocarcinoma for 10 patients (67%) and NEPC/small cell for 5 patients (33%).	reject
382	ADVERSE_EVENTS	However, as the data regarding the importance of baseline CA 19-9 as an independent prognostic factor for survival is increasing for a range of treatments ( Micke et al , 2003 ; Louvet et al , 2005 ; Maisey et al , 2005 ; Hess et al , 2008 ), an absolute threshold value would be valuable to enable separation of different prognostic subgroups, which in turn will allow prospective determination of …	reject
383	ADVERSE_EVENTS	However, at multivariate analysis for PFS none of the analyzed parameters retained statistical significance ( Table 1 ).	reject
384	ADVERSE_EVENTS	However, because of their rarity, they are less well studied; therefore, no well-established therapeutic guideline for the treatment of mucosal melanomas exists.	reject
385	ADVERSE_EVENTS	However, each AE for either avelumab or axitinib had only one patient discontinue treatment.	accept
386	ADVERSE_EVENTS	However, evidence exists that a favorable response to ipilimumab is associated with high intratumoral CD8 density, high INF-gamma response gene signature, and antigen-specific T-cell responses [ 24 ].	reject
387	ADVERSE_EVENTS	However, few studies have explored biomarkers as predictive factors in patients with metastatic disease using multiplex immunoassay techniques.	reject
388	ADVERSE_EVENTS	However, immune-related skin toxicity is well described in other solid tumors and has been reported with a wide range of clinical manifestations.	reject
389	ADVERSE_EVENTS	However, in the sunitinib arm, the relative dose intensity was lower in patients aged ≥75 years than in other age groups in the same arm.	reject
390	ADVERSE_EVENTS	However, it is unlikely of clinical significance since it was similar to that in placebo/gemcitabine-treated Japanese patients who did not experience hypertension.	reject
391	ADVERSE_EVENTS	However, no significantly increased risk was observed with axitinib relative to the other included agents.	reject
392	ADVERSE_EVENTS	However, not all patients benefit from these targeted agents and, therefore, identification and validation of biomarkers that may facilitate selection of patients who would achieve clinical benefit from individual targeted agents has become one of the critical challenges in the treatment algorithm for mRCC.	reject
393	ADVERSE_EVENTS	However, our analyses uncovered that the shorter OS was not due to toxicity-induced early treatment discontinuation, but rather likely to patient baseline characteristics.	reject
394	ADVERSE_EVENTS	However, resistance to drugs will occur in most patients.	reject
395	ADVERSE_EVENTS	However, sunitinib treatment promoted a high frequency of AEs (34.3%), which led to dose reduction.	accept
396	ADVERSE_EVENTS	However, the recent use of immunotherapy has led to significant improvements in progression free survival (PFS) and overall survival (OS).	reject
397	ADVERSE_EVENTS	However, this work could not identify an optimal drug exposure target, perhaps due to the short axitinib half-life and the inter- and intrapatient variabilities.	reject
398	ADVERSE_EVENTS	However, upon axitinib treatment, this localization is more dispersed throughout the cytoplasm with the formation of rings around the cellular membrane ( Figure 3e ).	reject
399	ADVERSE_EVENTS	However, when evaluating the vessel architecture in more depth, untreated (vehicle) tumors showed a significantly higher number of shorter vessel segments ( p = 0.047), also differing in vessel diameter ( p = 0.042) and branching level ( p = 0.009), when compared to the axitinib/gemcitabine group, which was not seen in the cisplatin/etoposide phosphate group (Fig.	reject
400	ADVERSE_EVENTS	Hypertension is a known AE associated with axitinib treatment, and a correlation between BP and efficacy outcome has been shown in axitinib-treated patients with advanced renal cell carcinoma ( 13 , 17 ).	accept
401	ADVERSE_EVENTS	Hypertension is one of the most common AEs related to MKI treatment.	accept
402	ADVERSE_EVENTS	IRR, identified using an expanded definition, was the most common AE and occurred in 40 patients (25.6%), including grade ≥3 AEs in five patients (3.2%).	reject
403	ADVERSE_EVENTS	IRRs and related events (based on an expanded definition) occurred in 78 patients (31.3%), including grade ≥3 events in three (1.2%).	accept
404	ADVERSE_EVENTS	IRRs were identified using an expanded definition that included a prespecified list of MedDRA preferred terms (IRR, drug hypersensitivity, hypersensitivity, type I hypersensitivity, or anaphylactic reaction) that occurred on the day of infusion or the following day after infusion, in addition to signs and symptoms of IRR that occurred on the same day of infusion and resolved within 2 days (includ…	accept
405	ADVERSE_EVENTS	Ibrahim Khalifeh, Fouad Boulos, and Ramy Mahfouz contributed to the pathological assessment of the patients.	reject
406	ADVERSE_EVENTS	Identification of prognostic and predictive markers for TGD	reject
407	ADVERSE_EVENTS	If answers to individual questions were missing, then scores were calculated as the pro-rated sum of the non-missing items (provided >50% of the questions, e.g., at least 8 of 15 for FKSI-15, were answered).	reject
408	ADVERSE_EVENTS	If on day 8, the absolute neutrophil count was <1.0 × 10 9 l −1 and/or the platelet count was <100 × 10 9 l −1 , gemcitabine was not administered.	reject
409	ADVERSE_EVENTS	If on maximal antihypertensive treatment, reduce to one lower dose level Two readings separated by ≥1	reject
410	ADVERSE_EVENTS	If seven or more patients have a response (>40% response rate, p0 = 40%), we planned to proceed with stage 2 up to 60 patients in total.	reject
411	ADVERSE_EVENTS	If they are found to fulfil all eligibility criteria, then they will be randomised.	reject
412	ADVERSE_EVENTS	If this can be accomplished, the use of ICIs will be expanded to a larger population, having converted non-responders to responders.	reject
413	ADVERSE_EVENTS	If “disagree” was selected, the adviser was asked to provide a reason.	reject
414	ADVERSE_EVENTS	IgG1 antibody, in patients with refractory metastatic urothelial carcinoma.	reject
415	ADVERSE_EVENTS	Imaging and PSA levels remained stable for 9 months on avelumab followed by PSA and radiographic progression in lymph nodes, after which he was treated with standard-of-care docetaxel followed by cabazitaxel.	reject
416	ADVERSE_EVENTS	Immune checkpoint inhibitors have proven effective in multiple tumor types, including R/M SCCHN.	reject
417	ADVERSE_EVENTS	Immune related hepatitis 10 patients (1.7%) Most common ≥3 TRAE, n n/a Fatigue 68 patients (11.5%) Abbreviations : AE, adverse event; irAE, immune related adverse event; IRR, infusion related reaction; MI, myocardial infarction; PE, pulmonary embolism; s/p, status post; TRAE, treatment related adverse event; TSH, thyroid stimulating hormone; UTI, urinary tract infection; VT, venous thrombosis.	accept
418	ADVERSE_EVENTS	Immune-related AEs and infusion-related reactions were of special interest.	accept
419	ADVERSE_EVENTS	Immune-related cardiac events are rare (<1%), but have been reported to be fatal.	accept
420	ADVERSE_EVENTS	Immunohistochemical analyses were performed on surgery samples.	reject
421	ADVERSE_EVENTS	Immunosuppression should be adapted to the clinical needs in the case of clinical deterioration or severe worsening of abnormalities.	reject
422	ADVERSE_EVENTS	Improvement in parameters of overall survival in both the overall population and the PD-L1 positive population was seen and has led to the US FDA approval of avelumab as maintenance therapy for metastatic urothelial cancer.	reject
423	ADVERSE_EVENTS	In 161 post-platinum patients with at least 6 months of follow-up, the overall response rate was 17% (95% CI 11–24).	reject
424	ADVERSE_EVENTS	In 2016, the antiprogrammed cell death protein-1 (PD-1) antibody pembrolizumab was approved as first-line monotherapy for patients with metastatic NSCLC without targetable epidermal growth factor receptor ( EGFR ) or anaplastic lymphoma kinase ( ALK ) gene defects and with ≥50% programmed death ligand 1 (PD-L1) expression on tumor cells.	reject
425	ADVERSE_EVENTS	In 2017, avelumab was granted an accelerated approval from the Food and Drug Administration (FDA) for the treatment of patients with locally advanced or metastatic urothelial carcinoma who experience disease progression during or following platinum-containing chemotherapy, or who have disease progression within 12 months of neoadjuvant or adjuvant treatment with platinum-containing chemotherapy.	reject
426	ADVERSE_EVENTS	In 29 analyzed samples, an exploratory post hoc analysis did not reach statistical significance for the association between increased mutational load and improved antitumor response ( p = 0.076, Wilcoxon rank sum test; sample size 29).	reject
427	ADVERSE_EVENTS	In 7 patients (46.7%) whose hCG level was not normalized with avelumab (median number of cycles, 4.5 [range, 2-8]), 3 (42.3%) were subsequently cured with actinomycin D, 3 (42.3%) were cured with combination chemotherapy, and 1 (14.3%) underwent hysterectomy.	reject
428	ADVERSE_EVENTS	In Group B ICG was injected intrabiliary in a 0.025 mg/mL solution mixed with the patient’s bile.	reject
429	ADVERSE_EVENTS	In RCC, the immune checkpoint protein programmed death-1 (PD-1) and its ligand (PD-L1) are widely expressed on immune cells that infiltrate the tumor microenvironment and tumor cells, respectively [ 10 – 12 ].	reject
430	ADVERSE_EVENTS	In SW620 tumors, in contrast to the HT29 tumors, administration of axitinib alone already inhibited tumor growth significantly.	reject
431	ADVERSE_EVENTS	In a case reporting a patient undergoing hemodialysis, axitinib was introduced at 6 mg/day.	reject
432	ADVERSE_EVENTS	In a cohort of a phase I study (KEYNOTE-001) in which patients with treatment-naive NSCLC received pembrolizumab, the ORR was 27%, median PFS was 6.2 months, and median OS was 22.1 months; efficacy was increased in patients whose tumors had high PD-L1 expression (≥50% of tumor cells PD-L1+ using the 22C3 assay, which is comparable to ≥80% of tumor cells PD-L1+ using the more sensitive 73-10 assay…	reject
433	ADVERSE_EVENTS	In a phase I dose-expansion cohort of the JAVELIN Solid Tumor trial, avelumab was tested in 168 patients with metastatic breast cancer refractory to or progressing after standard-of-care therapy.	reject
434	ADVERSE_EVENTS	In addition to selected MSKCC risk criteria, this model included a neutrophil count > ULN and a platelet count > ULN as adverse prognostic features.	reject
435	ADVERSE_EVENTS	In addition, antigen-presenting cell-mediated responses are impeded in elderly patients due to a decrease in co-signaling molecules on the surface of dendritic cells (e.g. CD80 and CD40) and T cells (e.g. CD28).	reject
436	ADVERSE_EVENTS	In addition, looking at the shape of the OS curves the median value of OS is the widest point of distance, but globally the OS outcomes are similar as the curves cross at 6 months and proceed very close after 18 months.	reject
437	ADVERSE_EVENTS	In addition, our meta-analysis showed that Bev increased the risk of grade ≥ 3 neutropenia, haemoptysis, hypertension, proteinuria and bleeding events.	accept
438	ADVERSE_EVENTS	In addition, similar levels of ADCC were observed by using, as effector cells, NK cells derived from either HD or NSCLC patients, suggesting that NSCLC patients may retain functional NK cells, which can be activated by cetuximab plus avelumab.	reject
439	ADVERSE_EVENTS	In addition, there are in vitro data suggesting that synergy exists between taxanes and anthracyclines ( Bruckner et al , 1994 ).	reject
440	ADVERSE_EVENTS	In addition, this risk model can also be used to stratify patients into favorable, intermediate, and poor prognosis groups for estimating PFS.	reject
441	ADVERSE_EVENTS	In addition, treatment‐related factors, such as longer treatment duration and more frequent use of follow‐up therapies, have undoubtedly contributed to the better clinical outcomes for Japanese patients.	reject
442	ADVERSE_EVENTS	In addition, weak correlations were found between axitinib exposure and clinical laboratory parameters that are typical measures of hepatic function, including AST, ALT, albumin, bilirubin, and prothrombin time.	reject
443	ADVERSE_EVENTS	In agreement with the previous avelumab and other mAb PopPK models, the only covariate used in this model was that of body weight on CL and volume parameters.	reject
444	ADVERSE_EVENTS	In all E‐R models, additional covariates were explored with the avelumab exposure metric retained in the model.	reject
445	ADVERSE_EVENTS	In all, eight subjects enrolled into each of the three groups.	reject
446	ADVERSE_EVENTS	In an exploratory analysis, we evaluated a potential association between OS and changes in DBP or plasma level of sVEGFR-2.	reject
447	ADVERSE_EVENTS	In analyzes of efficacy in subgroups with PD-L1 expression levels of ≥1%, ≥50%, and ≥80%, ORRs by RECIST 1.1 were 19.3% (95% CI, 11.7% to 29.1%), 22.6% (95% CI, 12.3% to 36.2%), and 26.3% (95% CI, 13.4% to 43.1%), respectively ( table 3 ).	reject
448	ADVERSE_EVENTS	In another study, 16 Gy in 2 fractions caused a higher increase in interferon levels and PD-L1 expression in comparison to 20 Gy in 10 fractions.	reject
449	ADVERSE_EVENTS	In arm C, 90.9% of patients had a TRAE, and 72.7% of patients had a grade ≥ 3 TRAE.	accept
450	ADVERSE_EVENTS	In axitinib-treated patients, lower expression levels (<median) of CCR7 , ITGA4 and VHL were associated with objective response (CR + PR; p = 0.026 for all; Table 3 ).	reject
451	ADVERSE_EVENTS	In brief, after seeding 50,000 cells/3.5-cm well, cells were treated with VEGF (0.1 µg/ml), axitinib (10 µg/ml), and/or radiation (2 Gy) on the next day.	reject
452	ADVERSE_EVENTS	In colorectal carcinoma, it was inferior to bevacizumab when given with FOLFOX (folinic acid–fluorouracil–oxaliplatin) in a Phase II study.	reject
453	ADVERSE_EVENTS	In conclusion, the combination of axitinib and crizotinib in patients with solid tumors has a manageable safety and tolerability profile, consistent with the profiles of the individual agents when administered as monotherapy.	reject
454	ADVERSE_EVENTS	In contrast, OS with second-line axitinib or sorafenib was significantly longer in patients who received longer prior therapy, except in those treated with sunitinib followed by axitinib ( Table 2 ; Figure 1 ).	reject
455	ADVERSE_EVENTS	In contrast, to date none of the antiangiogenic TKIs have demonstrated improved efficacy in combination with chemotherapies in randomised phase II or phase III trials in mCRC ( Hecht et al , 2010 , 2011 ; Van Cutsem et al , 2011 ; Schmoll et al , 2012 ; Cunningham et al , 2013 ); results from an ongoing, randomised phase II trial (NCT01478594) evaluating the VEGFR TKI tivozanib plus FOLFOX vs bev…	reject
456	ADVERSE_EVENTS	In line with former studies the expression of VEGF-R2 ( KDR ) mRNA was verified by PCR and immunohistochemistry ( 30 , 31 ).	reject
457	ADVERSE_EVENTS	In most cases, erythropoiesis developed in the first month after treatment initiation and was reversible at treatment discontinuation.	reject
458	ADVERSE_EVENTS	In order to examine this impact, we performed sensitivity analyses regarding the time horizon, which had a moderate impact on the results.	reject
459	ADVERSE_EVENTS	In order to study the potential induction of ADCC following treatment with avelumab plus cetuximab, NK cells were isolated from PBMCs from patients enrolled in the CAVE-Lung study.	reject
460	ADVERSE_EVENTS	In other cases, where there are particular concerns about drug-related toxicity (eg, in patients who did not tolerate any previous TKI lines well, or in elderly patients or those with relevant comorbidities), it is an option to commence at the 5 mg twice daily dose level, and dose modify according to toxicity and clinical/objective progression (we suggest dose escalation in cases where even singl…	reject
461	ADVERSE_EVENTS	In particular, no randomized trials in second line have been published up today.	reject
462	ADVERSE_EVENTS	In patients administered sunitinib for a longer vs shorter duration, there was an increased incidence of grade⩾3 diarrhoea with second-line axitinib treatment ( Table 4 ).	accept
463	ADVERSE_EVENTS	In patients aged ≥65 to <75 years, the median PFS was 13.8 (95% CI 11.1-18.0) months with avelumab plus axitinib versus 11.0 (95% CI 7.8-16.6) months with sunitinib (unstratified HR, 0.88; 95% CI 0.627-1.231).	reject
464	ADVERSE_EVENTS	In patients with grade 4 toxicities, capecitabine was discontinued or interrupted and resumed when the toxicity was grade ⩽1.	accept
465	ADVERSE_EVENTS	In patients with mRCC, anti–PD-1 and anti–PD-L1 antibodies have shown promising responses and improved overall survival (OS), both as monotherapy and in combination with other classes of agents.	reject
466	ADVERSE_EVENTS	In patients with ≤1 (n=118), 2 (n=73) or ≥3 (n=51) previous lines of therapy for advanced disease, ORRs (95% CIs) were 19.5% (12.8% to 27.8%), 16.4% (8.8%% to 27.0%) and 9.8% (3.3% to 21.4%), respectively.	reject
467	ADVERSE_EVENTS	In post hoc analyses, which are reported here, axitinib- and sorafenib-treated patients were first grouped by type of prior therapy (sunitinib or cytokines), and then response to prior therapy per RECIST	reject
468	ADVERSE_EVENTS	In principle, intermittent dosing allows maintenance of a higher axitinib dose compared with dose reduction.	reject
469	ADVERSE_EVENTS	In recent years, several anti-PD-1/PD-L1 antibodies have become established therapeutic options for the treatment of advanced non-small-cell lung cancer (NSCLC) in both the first-line (1L) and second-line (2L) settings [ 1–4 ].	reject
470	ADVERSE_EVENTS	In that analysis, time from diagnosis to treatment and baseline haemoglobin level, which were identified in our analysis, were found among the prognostic factors.	reject
471	ADVERSE_EVENTS	In the 33 patients with grade 2–3 ST, 1 (3%) CR, 2 (6.1%) PR, and 24 (72.7%) SD were observed, with DCR of 81.8%.	reject
472	ADVERSE_EVENTS	In the ABACUS trial, a transcriptional signature of eight genes (IFNG, CXCL9, CD8A, GZMA, GZMB, CXCL10, PRF1, and TBX21), previously described in locally advanced or metastatic urothelial carcinoma, resulted significantly increased in patients responsive to atezolizumab compared to non-responder patients or in patients with disease relapse [ 12 ].	reject
473	ADVERSE_EVENTS	In the AXIS trial [ 2 ], in-clinic BP measurements were performed at baseline, week 2, week 4, and every 4 weeks thereafter.	reject
474	ADVERSE_EVENTS	In the Dutch population‐based CAPRI, 36 patients were treated with platinum‐based chemotherapy in a time frame of 8 years.	reject
475	ADVERSE_EVENTS	In the JAVELIN Renal 100 study, an assessment of PD-L1 expression on tumor and immune cells found a correlation between intratumor PD-L1 expression (≥ 1% staining of tumor cells by IHC) and the likelihood of achieving an objective response after receiving avelumab plus axitinib.	reject
476	ADVERSE_EVENTS	In the KEYNOTE-426 trial, 98.4% of patients in the pembrolizumab/axitinib group experienced an AE vs 99.5% of patients in the sunitinib group.	accept
477	ADVERSE_EVENTS	In the KEYNOTE‐426 trial, the permanent discontinuation of axitinib was planned for patients unable to tolerate 2mg twice daily; therefore, the present case discontinued the agent.	reject
478	ADVERSE_EVENTS	In the S-TRAC trial, patients with clear-cell RCC at high risk (≥T3 and/or N+) for tumor recurrence after nephrectomy had significantly longer DFS per IRC with sunitinib versus placebo [ 7 ].	reject
479	ADVERSE_EVENTS	In the SDD group, fewer patients had one or more infectious complications than in the control group (14.9% (n = 34) versus 26.9% (n = 61), [OR 0.48 (0.30–0.76)].	accept
480	ADVERSE_EVENTS	In the United States, 82% of SCLC patients were treated with either carboplatin or cisplatin in combination with etoposide (IntrisiQ, 2008).	reject
481	ADVERSE_EVENTS	In the avelumab arm, 32 patients (13.2%) had an immune-related AE, including grade ≥ 3 events in eight patients (3.3%).	accept
482	ADVERSE_EVENTS	In the base case, treatment with cabozantinib resulted in most LYs and QALYs gained.	reject
483	ADVERSE_EVENTS	In the beginning of the study, the first 3 patients were treated at starting dose of axitinib with 1 mg twice daily, and the next step would follow the rule described here.	reject
484	ADVERSE_EVENTS	In the chemotherapy arm, seven patients (2.8%) were considered unsuitable for further chemotherapy and received BSC only.	reject
485	ADVERSE_EVENTS	In the clinical setting, the major pathway in which axitinib mediates its anti-tumor effects is via inhibition of VEGF signaling/angiogenesis and remodeling of the host/tumor environment.	reject
486	ADVERSE_EVENTS	In the early stages of RCC with a tumour size less than 30 mm, the disease is often asymptomatic and typically located by coincidence during a radiological examination.	reject
487	ADVERSE_EVENTS	In the gemcitabine/cisplatin cohort, 20 patients discontinued, including 10 because of insufficient clinical response, 6 because of AEs and 4 for other reasons.	accept
488	ADVERSE_EVENTS	In the intention-to-treat population (ITT population) the primary endpoint was met, with an improvement in median overall survival (mOS)	reject
489	ADVERSE_EVENTS	In the last few years, several syngeneic mouse models for group 3 medulloblastoma were established to investigate new therapeutic regimens 6 – 8 .	reject
490	ADVERSE_EVENTS	In the overall population (i.e. both treatment groups combined), median OS was significantly longer in patients with a baseline CA 19-9 level equal to or below the median value than in patients with baseline CA 19-9 above the median value (median OS, 12.2 months [95% confidence interval (CI), 8.6–16.6 months] vs 5.0 months [95% CI, 3.9–5.7 months]; P <0.0001; Figure 1A ).	reject
491	ADVERSE_EVENTS	In the pivotal Phase III randomized controlled trial (METEOR), cabozantinib significantly improved OS by 4.9 months compared with everolimus (hazard ratio [HR] =0.66; 95% confidence interval [CI]: 0.53–0.83; P =0.00026) and PFS by 3.5 months (intention-to-treat [ITT] population; HR =0.51; 95% CI: 0.41–0.62; P <0.0001).	reject
492	ADVERSE_EVENTS	In the polycythaemia group, baseline haemoglobin before axitinib initiation was higher and this has been shown to be a favourable prognostic factor [ 18 ].	reject
493	ADVERSE_EVENTS	In the pooled analysis, adverse events of any grade occurred in 244 (98%) of 249 patients, including in 166 (67%) who had a treatment-related adverse event (TRAE).	accept
494	ADVERSE_EVENTS	In the present manuscript, we describe the design of the Oncodistinct 004 - AURA trial testing avelumab alone or combined with different chemotherapy regimens as neoadjuvant strategy in cisplatin-eligible and cisplatin-ineligible non-metastatic MIBC patients.	reject
495	ADVERSE_EVENTS	In the review, IO agents were shown to improve response rates, durability of response, and had acceptable tolerability compared to CT regimens.	reject
496	ADVERSE_EVENTS	In the second-line setting, the ORR was 6.7% (95% CI, 1.8–16.2).	reject
497	ADVERSE_EVENTS	In the subgroup of 37 patients who eventually received ≥2 years of avelumab treatment, best overall response per RECIST was complete response in two (5.4%; one patient each from the 1L and 2L cohorts), partial response in 22 (59.5%; 10 and 12 patients in the 1L and 2L cohorts, respectively), stable disease in 11 (29.7%; five and six patients in the 1L and 2L cohorts, respectively) and progressive…	reject
498	ADVERSE_EVENTS	In the sunitinib arm, the most commonly used subsequent therapies were nivolumab in 28 (67%), axitinib in 18 (43%), and pazopanib in 6 (14%) patients.	reject
499	ADVERSE_EVENTS	In the updated analysis (data cutoff date, 17 May 2013) conducted in Japanese patients only, 23 patients had events and median PFS was 27.6 months (95% CI: 16.6–33.2 months; Fig. 4 B).	reject
500	ADVERSE_EVENTS	In this context, blockade of the Spingosine 1 phosphate receptor 1/STAT3 loop using the S1PR1 antagonist FTY720 led to decreased tumorigenesis in group 3 medulloblastoma patient-derived xenografts 29 .	reject
501	ADVERSE_EVENTS	In this paper we provide a post-hoc analysis of the CAVE mCRC trial that investigated the role of skin toxicity as a predictive biomarker of activity of cetuximab plus avelumab treatment and its correlation with different clinico-molecular variables on survival at the univariate and multivariate levels.	accept
502	ADVERSE_EVENTS	In this phase Ib NSCLC expansion cohort, patients, who were unselected for PD-L1 expression, had histologically confirmed stage IV (per International Association for the Study of Lung Cancer classification, seventh edition) 18 or recurrent NSCLC, no prior treatment for metastatic or recurrent disease, and no activating EGFR mutation or ALK translocation/rearrangement (tumors with non-squamous cel…	reject
503	ADVERSE_EVENTS	In this phase Ib dose-expansion cohort, eligible patients had metastatic urothelial carcinoma of the renal pelvis, ureter, urinary bladder, or urethra, as confirmed by histology or cytology.	reject
504	ADVERSE_EVENTS	In this report, we used pooled data from two phase I studies to evaluate safety, antitumor activity and biomarkers, and thus could have potential biases for these results.	reject
505	ADVERSE_EVENTS	In this respect, in responding patients a significant and sustained increase in ADCC, as assessed by LDH release assay, was observed during treatment as compared with baseline values for at least five cycles of cetuximab plus avelumab.	reject
506	ADVERSE_EVENTS	In this study, we aimed to analyze various potentially prognostic serum cytokines involved in cancer angiogenesis and cell proliferation using the multiplex immunoassay method before treatment and 4 weeks after axitinib initiation in patients with mRCC.	reject
507	ADVERSE_EVENTS	In this study, we will evaluate the immunomodulatory properties of avelumab alone and in combination with different cytotoxic agents and correlate these findings with outcome.	reject
508	ADVERSE_EVENTS	In total, 105 and 48 patients did and did not receive prior cetuximab treatment.	reject
509	ADVERSE_EVENTS	In total, 11 patients received therapy beyond progression, 6 in arm A and 5 in arm B ( figure 2C, D ).	reject
510	ADVERSE_EVENTS	In total, 30 patients were entered into the study within 3 weeks of finishing their last day of combined radiotherapy/TMZ.	reject
511	ADVERSE_EVENTS	In two patients, decreases in the sum of maximum 18 F-FLT uptake values were noted (25.2% and 48.3%) on day 14 of axitinib therapy followed by increases of 43% and 28.2% from their nadirs, respectively, during the treatment holiday.	reject
512	ADVERSE_EVENTS	In vitro ADCC assays were performed at effector:target ratio of 25:1, using an IgG1 isotype control antibody (gray bars, 1 ng/mL) or avelumab (black bars, 1 ng/mL).	reject
513	ADVERSE_EVENTS	In vitro ADCC assays were performed at effector:target ratios of 25:1, 12.5:1, and 6.25:1, using an IgG1 isotype control antibody (gray bars, 1 ng/mL) or avelumab (black bars, 1 ng/mL).	reject
514	ADVERSE_EVENTS	In-clinic and home BP should be measured with the patient in a seated position and after resting for 5 min.	reject
515	ADVERSE_EVENTS	Incidences of all-causality proteinuria (all grades) were similar between axitinib- and sorafenib-treated Japanese patients (12 and 10%, respectively), which were comparable to those observed in the overall population (11 and 7%, respectively).	accept
516	ADVERSE_EVENTS	Increased avelumab exposure was not associated with increased probabilities of grade ≥3 TEAEs or any‐grade IRRs, although there was a weak association with an increased probability of any‐grade irAEs.	accept
517	ADVERSE_EVENTS	Indeed, PD-L1 expression and CD8+ TILs density significantly increased after neoadjuvant CRT in a matched comparison analysis of preoperative CRT-induced alterations on pre-CRT biopsy and post-CRT resected specimens of rectal cancer patients.	reject
518	ADVERSE_EVENTS	Indeed, abscopal effect is defined as the ability of radiation delivered to a local site to minimize or eradicate metastases at distant sites, outside the scope of the localized treatment [ 29 ].	reject
519	ADVERSE_EVENTS	Infusion-related reactions (IRRs) were identified using an expanded definition that included both a prespecified list of MedDRA preferred terms (IRR, drug hypersensitivity, or hypersensitivity reaction) that occurred after infusion on the same day or following day, and additional signs/symptoms that occurred on the day of infusion and resolved within 2 days.	accept
520	ADVERSE_EVENTS	Inhibition of angiogenesis in medulloblastoma has been explored using a variety of strategies, but results on efficacy are still inconsistent 24 .	reject
521	ADVERSE_EVENTS	Input parameter uncertainty was estimated using 95% CIs, SEs, or ranges, where available.	reject
522	ADVERSE_EVENTS	Interestingly, 2 patients with high TIL counts developed uncomplicated fever the day after the first avelumab infusion.	accept
523	ADVERSE_EVENTS	Interestingly, increases in AUC were not highly correlated with changes in DBP.	reject
524	ADVERSE_EVENTS	Intestinal 10 (76.9) Mucinous 1 (7.7) Combined Mucinous and Intestinal 1 (7.7)	reject
525	ADVERSE_EVENTS	Intriguingly, however, SW620 and HT29 were negative and positive for EGFR, respectively, suggesting different mechanisms of resistance.	reject
526	ADVERSE_EVENTS	Introduction Cisplatin-based neoadjuvant chemotherapy (NAC) followed by surgery is the standard treatment for patients with non-metastatic muscle invasive bladder cancer (MIBC).	reject
527	ADVERSE_EVENTS	Introduction: Merkel cell carcinoma (MCC) is a rare and aggressive neuroendocrine skin cancer that lacks durable responses to traditional chemotherapy.	reject
528	ADVERSE_EVENTS	Ischemic stroke within 100 days of first avelumab treatment, which followed VT, PE, and acute MI n/a IRR, n 192 patients (32.4%) 6 patients (1.01%) irAE, n 152 patients (25.6%) 36 patients (6.07%)	accept
529	ADVERSE_EVENTS	It is approved for use regardless of PD-L1 status.	reject
530	ADVERSE_EVENTS	It is first recommended that the patient’s condition and general state is assessed.	reject
531	ADVERSE_EVENTS	It is first recommended to assess the patient’s condition and general state, and to look for alarming clinical signs (e.g., bloody stools, dehydration, fever, sudden onset of watery diarrhoea with rapidly worsening frequency or clinical deterioration), which should trigger immediate intervention and/or referral to a specialist/hospital.	accept
532	ADVERSE_EVENTS	It is the sixth most common cancer in women with an incidence of about 28,000 cases per year, but in men affects less than 10,000 individuals per year in the United States.	reject
533	ADVERSE_EVENTS	It often interferes with the implementation of chemotherapy, and may reduce the effectiveness of drugs.	reject
534	ADVERSE_EVENTS	It remains to be investigated whether the combination treatment has a similar mechanism in RCC and mucosal melanoma.	reject
535	ADVERSE_EVENTS	It was tested in a phase II study in 93 patients who had progressive, radioiodine refractory, differentiated thyroid cancer.	reject
536	ADVERSE_EVENTS	Its synthesis is described under US Patent 6,534,524.	reject
537	ADVERSE_EVENTS	JAVELIN Ovarian 100 (NCT02718417) is a phase III trial of avelumab in combination with and/or following carboplatin and paclitaxel chemotherapy in previously untreated patients with EOC.	reject
538	ADVERSE_EVENTS	JAVELIN Renal 101 showed that combination avelumab–axitinib significantly improved PFS when compared with sunitinib in the global population, and consistent results were observed in the Japanese patients; OS was not reached for either population [ 15 ].	reject
539	ADVERSE_EVENTS	JAVELIN Solid Tumor is an international, multicohort, open-label, phase I trial.	reject
540	ADVERSE_EVENTS	Kaplan-Meier curve of overall survival of all patients ( n = 50).	reject
541	ADVERSE_EVENTS	Key exclusion criteria included central nervous system metastases; clinically significant gastrointestinal abnormalities; myocardial infarction, severe/unstable angina, coronary/peripheral artery bypass graft, congestive heart failure, cerebrovascular accident (including transient ischaemic attack) or pulmonary embolus <12 months before enrolment; haemoptysis (>0.5 teaspoon of blood per day) with…	reject
542	ADVERSE_EVENTS	Key safety findings included a low rate of grade ≥ 3 TRAEs (6.8%), a low incidence of immune-related AEs (20.5%, most of which were grade 1 or 2), and no treatment-related renal toxicities or treatment-related deaths.	accept
543	ADVERSE_EVENTS	Key safety outcomes for patients in both the first-line and second-line treatment setting.	reject
544	ADVERSE_EVENTS	Kidney cancer is a common and lethal disease, with approximately 214,000 new cases and 140,000 disease-related deaths reported annually worldwide.	reject
545	ADVERSE_EVENTS	Larger studies are needed to document increases in efficacy with combination regimens of axitinib plus chemotherapy compared with chemotherapy alone.	reject
546	ADVERSE_EVENTS	Lenvatinib ( Figure 3 C) was FDA-approved in 2015 [ 44 ] and EMA-approved in 2015 for the treatment of RCC [ 55 ].	reject
547	ADVERSE_EVENTS	Lenvatinib is primarily bound to serum albumin in the blood stream (range 97.9–98.6%)	reject
548	ADVERSE_EVENTS	Likewise, axitinib geometric mean plasma \documentclass[12pt]{minimal}	reject
549	ADVERSE_EVENTS	Linear correlations have been reported between dose and maximum plasma concentration, in addition to area under plasma concentration-time curve.	reject
550	ADVERSE_EVENTS	Lipase increased 25 (1.4) 17 (1.0) GGT increased 17 (1.0) 10 (0.6) N = 1738 Number (%) irAE Any Grade Grade 3 Grade 4 Grade 5 Any irAE 247 (14.2) 32 (1.8) 4 (0.2) 3 (0.2)	accept
551	ADVERSE_EVENTS	Location of baseline target lesion N = 15 Adrenal gland 1 (6.7%) Bladder 2 (13.3%) Liver 11 (73.3%)	reject
552	ADVERSE_EVENTS	Long-term, low-dose (metronomic) cyclophosphamide treatment selectively reduces Treg populations both in experimental models and in humans, but does not affect effector T-cells [15] .	reject
553	ADVERSE_EVENTS	Loss-of-function mutations in the nucleotide excision repair gene ERCC2 as well as in related DDR genes including ATM, FANCC, and RB1 have been associated with pCR to cisplatin-based chemotherapy and improved survival in MIBC patients receiving cisplatin-based chemotherapy [ 26 – 28 ].	reject
554	ADVERSE_EVENTS	Lung 1 (6.7%) Lymph node 8 (53.3%) Mesentery 1 (6.7%)	reject
555	ADVERSE_EVENTS	M. Ruisi was an employee of EMD Serono when the study was conducted.	reject
556	ADVERSE_EVENTS	ML screening identified both time‐invariant (on‐scale parameter/accelerated failure time: treatment, age, CK, days since diagnosis, re‐baseline ECOG PS, eGFR, heart rate, GGT, peritoneal carcinomatosis, prior gastrectomy, systolic blood pressure, SLD at baseline, triglycerides, and tumor response at re‐baseline) and time‐varying (on‐hazard/proportional hazards using longitudinal values: ALP, AST,…	reject
557	ADVERSE_EVENTS	MM served on ad boards for Merck KGaA, Darmstadt, Germany, Merck Sharp and Dohme, and Bristol-Myers Squibb and had a speaker role in Merck- promoting meetings.	reject
558	ADVERSE_EVENTS	MSKCC risk groups were defined as: favorable = 0 risk factor; intermediate = 1 risk factor or poor = 2 or 3 risk factors.	reject
559	ADVERSE_EVENTS	Maintenance treatment with an alternative agent after initial chemotherapy has been shown to prolong overall survival.	reject
560	ADVERSE_EVENTS	Management costs were accrued separately for each phase of the disease course ( Table 5 ).	reject
561	ADVERSE_EVENTS	Many other partnerships have also been secured to test avelumab in combination with a variety of other therapies in many tumor types.	reject
562	ADVERSE_EVENTS	Masatoshi Eto received honoraria for lectures from Ono, BMS, Pfizer, Novartis, MSD, and Chugai, and for research funding from Ono, Pfizer, Chugai, BMS, Eisai, Bayer, and MSD.	reject
563	ADVERSE_EVENTS	Measuring baseline levels of C-reactive protein, stool lactoferrin and/or calprotectin can help identify patients who are experiencing immune-related colitis.	reject
564	ADVERSE_EVENTS	Median OS (95% CI) in months was 8.41 (6.0–11.3%) in PD-L1+ group and 6.5 (5.3–10.1%) in the PD-L1- group.	reject
565	ADVERSE_EVENTS	Median OS and 95% confidence intervals (CIs) for potential predictive baseline characteristics were estimated using the Kaplan–Meier method.	reject
566	ADVERSE_EVENTS	Median OS and PFS were 5 and 11 months, respectively.	reject
567	ADVERSE_EVENTS	Median OS in patients with higher expression levels (≥median) of miR-221-5p was shorter in axitinib-treated patients versus sorafenib-treated patients (14.4 vs 26.8 months; HR: 2.4, 95% CI: 1.0–5.9; two-sided p = 0.045;	reject
568	ADVERSE_EVENTS	Median OS was 12.9 months (95% CI, 7.5–not estimable).	reject
569	ADVERSE_EVENTS	Median OS was 7.9 months (95% CI 6.1 to 10.6) vs 8.9 months (95% CI 6.7 to 15.0) ( figure 3B ).	reject
570	ADVERSE_EVENTS	Median PFS and median OS in the intention to treat (ITT) population of 16 patients were 2.1 months (95% CI 1.2 to 3.0 months) and 6.2 months (95% CI 4.0 to 8.3 months), respectively ( figure 2 ).	reject
571	ADVERSE_EVENTS	Median PFS appeared similar across groups separated by race: Caucasian participant median PFS 28 weeks (range 4.7‐75 weeks) and African American participants 27.1 (2‐52).	reject
572	ADVERSE_EVENTS	Median PFS was 8.3 months (95% CI, 5.5–9.5) in the 1 L subgroup and 5.6 months (95% CI, 2.3–9.6) in the 2 L subgroup (Fig. 2 ); 6-month and 12-month PFS rates were 56.7 and 30.9% in the 1 L subgroup, and 47.4 and 15.8% in the 2 L subgroup, respectively.	reject
573	ADVERSE_EVENTS	Median PSA was 54 ng/dl (range 0–393), and 73% of men had liver metastasis.	reject
574	ADVERSE_EVENTS	Median age was 62 years old, most patients were male (88.7%), the 67.7% had an ECOG Performance Score of 0.	reject
575	ADVERSE_EVENTS	Median progression‐free survival and median overall survival are not reached yet.	reject
576	ADVERSE_EVENTS	Median survival for cisplatin-based regimens has been reported as 14–15 months, while carboplatin-based regimens have been reported as 9–10 months.	reject
577	ADVERSE_EVENTS	Men with AVPC or NEPC have a much worse prognosis, with median overall survival of 7 months compared with years in men with adenocarcinoma [ 4 ].	reject
578	ADVERSE_EVENTS	Methods This was a multicenter, randomized, open-label, parallel-arm study with a phase Ib and a phase III component.	reject
579	ADVERSE_EVENTS	Methods We conducted an open label single center phase 2 trial (NCT03179410) of men with progressive NEPC/AVPC either defined by histology or AVPC criteria.	reject
580	ADVERSE_EVENTS	Methods and analysis Oncodistinct 004 – AURA is an ongoing multicenter phase II randomized trial assessing the efficacy and safety of avelumab single-agent or combined to different NAC regimens in patients with non-metastatic MIBC.	reject
581	ADVERSE_EVENTS	Methods: We present the first randomized controlled trial, designed to evaluate the two interventions with thorough measurements of the postoperative variables and complications to improve the evaluation of the surgical technique.	reject
582	ADVERSE_EVENTS	Mohamad Haidar and Alain Abi Ghanem assessed the radiological exams of the study patients.	reject
583	ADVERSE_EVENTS	Monoclonal antibodies targeting immune checkpoint proteins are established treatments for metastatic non-small cell lung cancer (NSCLC).	reject
584	ADVERSE_EVENTS	More frequent reports of grade⩾3 hypertension in patients who had received prior cytokines may be due to management of this toxicity during prior therapy in patients who had received sunitinib.	accept
585	ADVERSE_EVENTS	Moreover, a correlation was noted between radiation dose per fraction and the strength of the abscopal effect.	reject
586	ADVERSE_EVENTS	Moreover, all these six patients experienced cetuximab-related skin toxicity within 6 weeks from start of treatment.	accept
587	ADVERSE_EVENTS	Moreover, four patients were still on treatment at the time of data lock (15 April 2020), having received therapy with cetuximab plus avelumab for 14–19 months, respectively.	reject
588	ADVERSE_EVENTS	Moreover, increased PD-1/L1 expression in RCC is associated with aggressive pathological features and a worse prognosis [ 10 – 12 ].	reject
589	ADVERSE_EVENTS	Moreover, there were reduced rates of alopecia and diarrhea among elderly patients treated with pemetrexed + carboplatin.	accept
590	ADVERSE_EVENTS	Most patients diagnosed with renal cell carcinoma (RCC) have clear-cell histology, which is characterized by overexpression of angiogenesis-related genes, including vascular endothelial growth factor (VEGF).	reject
591	ADVERSE_EVENTS	Mucosal inflammation 9 1 3 1 Proteinuria 9 2 3 0 Abbreviation : OS overall survival a Reported by ≥25% in either group b Excluded 3 patients who were censored < 24 months in OS	reject
592	ADVERSE_EVENTS	NA NA NA Relative dose intensity, median (range), %	reject
593	ADVERSE_EVENTS	NCT03141177 Active, not recruiting 701 PFS per blinded independent review Phase III, multicenter, randomized, double-blinded Study of Cabozantinib with Nivolumab and Ipilimumab in Patients with Previously Untreated Advanced or Metastatic RCC (COSMIC-313) NCT03937219	reject
594	ADVERSE_EVENTS	NCT03387085 I/II Progressive TNBC after SOC 79 Safety; RR NANT TNBC vaccine, haNK cells, metronomic combination therapy US NCT03387111	reject
595	ADVERSE_EVENTS	NIR-PIT was then performed with avelumab-IR700 in vitro and in a tumor-bearing mouse model in vivo .	reject
596	ADVERSE_EVENTS	Nausea 17 (6.5) 19 (19.0) 18 (6.8) 17 (17.7) PPE, palmar-plantar erythrodysesthesia syndrome; TSH, thyroid-stimulating hormone.	accept
597	ADVERSE_EVENTS	Negative 11 (23.4) 7 (11.5) Unknown 2 (4.3) 2 (3.3) ECOG PS, Eastern Cooperative Oncology Group performance status; IMDC, International Metastatic Renal Cell Carcinoma Database Consortium; MSKCC, Memorial Sloan Kettering Cancer Center; PD-L1, programmed death ligand 1; sRCC, sarcomatoid renal cell carcinoma.	reject
598	ADVERSE_EVENTS	Negative 80 (29.5) 42 (30.4) 10 (30.3) 70 (25.5) 39 (30.5) 11 (26.8)	reject
599	ADVERSE_EVENTS	New advances in immunology and improved understanding of the immunologic effects of both chemotherapy and radiotherapy initiate a novel approach to cancer treatment based on strengthening the host’s natural defenses rather than directly targeting the tumor.	reject
600	ADVERSE_EVENTS	No adverse events were reported in the mild or moderate hepatic-impairment groups.	accept
601	ADVERSE_EVENTS	No new toxicity signals were found with avelumab use in urothelial cancer.	accept
602	ADVERSE_EVENTS	No significant difference was identified between axitinib in combination with DTIC and axitinib alone in prolonging lifespan.	reject
603	ADVERSE_EVENTS	No significant therapeutic effect was observed in the control groups, including those receiving APC only or in mice receiving NIR light only.	reject
604	ADVERSE_EVENTS	No. of events (%) 94 (39.5) 108 (44.8) 8 (20.0) 14 (37.8) 32 (51.6) 34 (52.3)	reject
605	ADVERSE_EVENTS	No. of patients 238 241 40 37 62 65 99 99	reject
606	ADVERSE_EVENTS	No. of patients 76 75 18 19 15 16 33 33	reject
607	ADVERSE_EVENTS	Non-Asian n = 100 Asian n = 264 Non-Asian n = 96 Hypertension 164 (63.1) 67 (67.0) 54 (20.5) 37 (38.5) Diarrhoea 114 (43.8) 56 (56.0) 26 (9.8) 26 (27.1) Dysphonia 114 (43.8) 35 (35.0) 13 (4.9) 8 (8.3) PPE a 90 (34.6) 25 (25.0) 12 (4.5) 5 (5.2)	reject
608	ADVERSE_EVENTS	None of the AEs were treatment-related or resulted in treatment discontinuation, dose reduction, or death during the study.	accept
609	ADVERSE_EVENTS	None of the adverse events were secondary to avelumab use.	accept
610	ADVERSE_EVENTS	Nonpulmonary visceral metastases were present in 10 patients of each group, pulmonary metastases in 11 patients of the carboplatin group, and 18 patients of the cisplatin group.	reject
611	ADVERSE_EVENTS	Normalized spectral counts were taken as a representative measure in correlation analysis, and log2 transformed for plotting in heatmaps, for a visual representation.	reject
612	ADVERSE_EVENTS	Notably, erlotinib and dasatinib monotherapy tended to stimulate tumor growth rather than inhibit it (significant only in HT29).	reject
613	ADVERSE_EVENTS	Notably, the PFS on axitinib was considerably numerically longer in the cytokine-exposed subgroup relative to the sunitinib-exposed subgroup (12.1 vs 4.8 months), which likely reflects a lack of resistance to VEGF-targeted therapy among cytokine-exposed patients and some diminishing clinical benefit to serial VEGFR inhibition.	reject
614	ADVERSE_EVENTS	Noteworthy, we detected in those three pts mutations in DNA damage responsive (DDR) family, that have been associated with innate immune activation; specifically, the first patient presented STK11/TP53 co-mutation, the second CHK2/ATM/	reject
615	ADVERSE_EVENTS	Noting that the majority of patients had received at least one previous chemotherapy regimen, our data suggest that interruption of axitinib dosing before administration of chemotherapy may improve clinical outcomes compared with continuous dosing.	reject
616	ADVERSE_EVENTS	Number (%) TRAEs Any Grade ≥ Grade 3 Any TRAE 1164 (67.0) 177 (10.2)	accept
617	ADVERSE_EVENTS	OS was not significantly different in the avelumab and chemotherapy arms (Fig 2 ).	reject
618	ADVERSE_EVENTS	Occurrence of hypertension with use of VEGF pathway inhibitors has been well documented [ 3 – 7 ].	accept
619	ADVERSE_EVENTS	Of 61 patients in the sunitinib arm, 13 (21.3%) had a partial response.	reject
620	ADVERSE_EVENTS	Of note, the baseline scores of patients in this study were comparable to the general US population ( Butt et al , 2012 ) and, as such, it would be unrealistic to expect an improvement in symptoms/quality of life as can be observed, for example, in lung cancer, where patients are very symptomatic at baseline.	reject
621	ADVERSE_EVENTS	Of note, these cell lines also showed a 2-fold increase in [C-14]DG uptake compared with the parental cell line, suggesting an important role of glucose metabolism in the development of resistance.	reject
622	ADVERSE_EVENTS	Of patients with TRAEs in the nivolumab/ipilimumab group, 35% received high-dose glucocorticoids (≥40 mg of prednisone per day or equivalent).	reject
623	ADVERSE_EVENTS	Of the 40 subjects eventually recruited over the enrollment period, three Caucasian and one Japanese subject were homozygous variant for UGT1A1*28.	reject
624	ADVERSE_EVENTS	On the basis of independent central review assessment, treatment with avelumab resulted in a confirmed ORR of 18.2% (95% CI, 8.2 to 32.7) and a disease control rate of 52.3%, including five patients (11.4%) with a complete response, three patients (6.8%) with a partial response, and 15 patients (34.1%) with stable disease as best response ( Table 3 and Fig 1A ).	reject
625	ADVERSE_EVENTS	On the basis of the investigator decision, the systemic neoadjuvant treatment will be continued or stopped.	reject
626	ADVERSE_EVENTS	One experienced a confirmed decline of ≥30% and another by ≥90% (the same patient who achieved a CR).	reject
627	ADVERSE_EVENTS	One of the key mechanisms of resistance to immune checkpoint inhibitors is MDSCs, 35 which are known to accumulate in kidney tumors and inhibit activation of CD4+ and CD8+ T cells.	reject
628	ADVERSE_EVENTS	One of the main controversies in the treatment of LARC is the “watch and wait” approach.	reject
629	ADVERSE_EVENTS	One patient (2%) died due to treatment-related autoimmune myocarditis.	accept
630	ADVERSE_EVENTS	One patient (6.7%) showed a CR by both criteria and was found to be microsatellite instability-high by a commercial, tissue-based, next-generation sequencing panel.	reject
631	ADVERSE_EVENTS	One patient planning to enroll in the extension study had an optical malignancy and did not participate.	reject
632	ADVERSE_EVENTS	One patient subsequently had a successful pregnancy ( Fig 2 ).	reject
633	ADVERSE_EVENTS	One patient with CR in arm C (avelumab/bendamustine/rituximab) converted to MRD-negative status.	reject
634	ADVERSE_EVENTS	One reason for this could be the high intrinsic VEGF production in GBM cells along with a relatively weak receptor expression level.	reject
635	ADVERSE_EVENTS	One such first-in-class bifunctional fusion protein, M7824 (MSB0011359C), comprising an anti-PD-L1 moiety based on avelumab fused to the extracellular domain of human transforming growth factor beta (TGF-β) receptor 2 has shown remarkable preclinical activity.	reject
636	ADVERSE_EVENTS	Only 1 of 213 patients with metastatic RCC had a CR in a randomized phase II study of single-agent axitinib in the first-line setting.	reject
637	ADVERSE_EVENTS	Only the AKI was related to the TME surgery.	reject
638	ADVERSE_EVENTS	Only three subjects had nonclear cell histologies.	reject
639	ADVERSE_EVENTS	Opposite effects of PD-1–PD-L1 interactions are elicited in different cells, e.g., inhibitory cell signals in CD8+ CTL [8] and activating signals in CD4+ CD25+ Foxp3+ Treg [9] .	reject
640	ADVERSE_EVENTS	Other AE end points of interest were not evaluated due to insufficient data.	accept
641	ADVERSE_EVENTS	Other biomarker analyses were not feasible due to the small patient population.	reject
642	ADVERSE_EVENTS	Other key inclusion criteria were age ≥ 18 years, Eastern Cooperative Oncology Group performance status of 0 or 1, and recently obtained (≤ 6 months) tumor specimen.	reject
643	ADVERSE_EVENTS	Our analysis confirm that sequence TKI-TKI (Sunitinib–Axitinib) was well-tolerated without worsening in side effects, with a mOS for the overall analysis population of 34.7 months (95% CI 18.4–51.0 months), consistent with those of the AXIS trial (33.7 months, 95%CI 28.6–36.96 months).	accept
644	ADVERSE_EVENTS	Our clinical data also suggest that the combination of axitinib administered in according to a 2-week-on and 1-week-off schedule with carboplatin and paclitaxel prolonged PFS without increasing the rate-objective tumour responses compared with historical data for axitinib or chemotherapy alone.	reject
645	ADVERSE_EVENTS	Our findings related to DFT support this assumption as rapid progression on first-line therapy could reflect baseline prognostic features.	reject
646	ADVERSE_EVENTS	Our findings show that patients with mRCC and spindle histology or poor IMDC risk scores had worse OS and that high CRP levels predicted shorter PFS in first-line axitinib treatment.	reject
647	ADVERSE_EVENTS	Our patient also experienced the treatment related adverse event (AE), iridocyclitis, and the dosage of axitinib was decreased to 2.5mg daily.	accept
648	ADVERSE_EVENTS	Our patient received adjuvant treatment with anti-PD-1 therapy immediately after radical surgery.	reject
649	ADVERSE_EVENTS	Our results confirm the already documented limited activity of anti-PD-L1 monotherapy in SCAC: however, in other squamous neoplasms, more pronounced benefit of anti-PD-L1 alone were observed, especially when compared with monochemotherapy.	reject
650	ADVERSE_EVENTS	Overall n = 361 n = 362 n = 25 n = 29 CR 0 0 0 0	reject
651	ADVERSE_EVENTS	Overall, a maximum number of 108 patients needs to be enrolled in order to obtain 98 evaluable patients (49 in each arm).	reject
652	ADVERSE_EVENTS	Overall, information on the safety and efficacy of ICIs combined with VEGFR inhibitors in elderly patients is sparse.	reject
653	ADVERSE_EVENTS	Overall, interactions between axitinib and cisplatin or capecitabine are considered unlikely as axitinib is metabolized via pathways that are distinct from those for cisplatin and capecitabine.	reject
654	ADVERSE_EVENTS	Overall, the efficacy and safety results from the KEYNOTE-426 Japanese population are similar to results from the global population, although the Japanese pembrolizumab–axitinib group did not demonstrate OS prolongation.	reject
655	ADVERSE_EVENTS	Owing to the differential dropout rates between the two treatment arms, a pattern-mixture analysis was performed as a sensitivity analysis.	reject
656	ADVERSE_EVENTS	P. Girard is an employee of Merck Institute of Pharmacometrics, Lausanne, Switzerland, an affiliate of Merck KGaA, Darmstadt, Germany.	reject
657	ADVERSE_EVENTS	PBMC that were not pre-incubated with avelumab or the isotype control also served as controls.	reject
658	ADVERSE_EVENTS	PD-L1 expression in archived or fresh tumor biopsies was assessed independently and blinded to any clinical data by immunohistochemistry using a proprietary assay (Dako, Carpinteria, CA) on the basis of an anti–PD-L1 rabbit monoclonal antibody clone (73-10), under license to Merck KGaA.	reject
659	ADVERSE_EVENTS	PD-L1 expression was assessed using a proprietary immunohistochemistry assay (PD-L1 IHC 73-10 pharmDx; Dako, Carpinteria, California).	reject
660	ADVERSE_EVENTS	PD-L1 is expressed in various types of normal cells, including placenta, pancreatic islet cells, mesenchymal stem cells and immune cells [ 7 ], but it is overexpressed in many cancers.	reject
661	ADVERSE_EVENTS	PD-L1+ status was defined as PD-L1 expression on ≥1% of tumor cells; expression cut-offs of ≥50% and ≥80% were also analyzed.	reject
662	ADVERSE_EVENTS	PET/CT was the most commonly used to follow treatment effect over time.	reject
663	ADVERSE_EVENTS	PFS and OS were estimated over time using the Kaplan–Meier method; continuous variables were dichotomized using their median value.	reject
664	ADVERSE_EVENTS	PFS and OS were plotted using the Kaplan-Meier method, with medians and corresponding two-sided 95% CIs reported.	reject
665	ADVERSE_EVENTS	PFS and best overall response were assessed by BICR (RECIST version 1.1).	reject
666	ADVERSE_EVENTS	PFS was defined as the interval between the date of the first dose of Axitinib and the date of the disease progression or death from any cause.	reject
667	ADVERSE_EVENTS	PR was observed in 14 patients giving an ORR of 22.6%, (95% CI 12.9, 35.0), SD in 11 patients (18%), and progressive disease in 25 patients (40%).	reject
668	ADVERSE_EVENTS	PROs were assessed using the validated Functional Assessment of Cancer Therapy Kidney Symptom Index (FKSI) and the FKSI–Disease-Related Symptoms (DRS) subscale, a validated questionnaire which measures quality of life (QOL) and symptoms related to advanced kidney cancer disease ( 37 , 38 ), at baseline and every 4 weeks.	reject
669	ADVERSE_EVENTS	PRs were seen in 26.7% of patients with one prior antiangiogenic therapy, and in 7.1% of patients who had received both sunitinib and sorafenib.	reject
670	ADVERSE_EVENTS	PURPOSE The role of maintenance therapy for gastric (GC) or gastroesophageal junction cancer (GEJC) is unclear.	reject
671	ADVERSE_EVENTS	Paired groups were compared using Fisher’s Exact Test for categorical variables and a t test for continuous variables.	reject
672	ADVERSE_EVENTS	Panel A reprinted from The Lancet Oncology, 12, Kindler HL, et al..	reject
673	ADVERSE_EVENTS	Partial and complete responses were confirmed at least 4 weeks after the initial response.	reject
674	ADVERSE_EVENTS	Participants This is a single-institutional, single-arm phase 2 clinical trial.	reject
675	ADVERSE_EVENTS	Particular attention must therefore be paid to patient with hypoalbuminemia.	reject
676	ADVERSE_EVENTS	Pathology review showed that 10 (76.9%) had intestinal histology type, 1 (7.7%) mucinous, 1 (7.7%) combined mucinous and intestinal and 1 (7.7%) combined signet ring cell and intestinal.	reject
677	ADVERSE_EVENTS	Patient Characteristics for Phase II Control Arm	reject
678	ADVERSE_EVENTS	Patient characteristics for the remaining 38 patients are described in Table 1 .	reject
679	ADVERSE_EVENTS	Patient demographics and disease characteristics were generally balanced between arms (Table 1 ).	reject
680	ADVERSE_EVENTS	Patient was hospitalized for 3 days and treated with hypertonic intravenous hydration.	accept
681	ADVERSE_EVENTS	Patients and investigators were unmasked to treatment allocation.	reject
682	ADVERSE_EVENTS	Patients and methods PFS and ORR as per blinded independent central review (RECIST 1.1), OS, and safety were assessed in patient groups aged <65, ≥65 to <75, and ≥75 years.	reject
683	ADVERSE_EVENTS	Patients demographic and baseline characteristics, treatment patterns and AEs were collected, with categorical variables being described by patients counts and percentages.	reject
684	ADVERSE_EVENTS	Patients diagnosed with low-risk gestational trophoblastic tumors (GTT), which represent approximately 95% of malignant gestational trophoblastic disease forms (including invasive mole, choriocarcinoma, epithelioid trophoblastic tumors, and placental site trophoblastic tumors), have International Federation of Gynecology and Obstetrics (FIGO) 2000 risk scores ranging from 0 to 6 and are treated w…	reject
685	ADVERSE_EVENTS	Patients fulfilling these criteria were identified using reporting from our current electronic healthcare record system (EPIC) and its predecessor (EMR).	reject
686	ADVERSE_EVENTS	Patients had to be diagnosed with one of the following based on AJCC TNM staging (v2010) and Eastern Collaborative Oncology Group performance status (ECOG PS): (i) primary tumour stage 2 (pT2), primary tumour has not spread to lymph nodes (pN0) or regional lymph nodes cannot be assessed (pNx), no spread of tumour to distant lymph nodes or other organs (M0) and ECOG PS 0-1; (ii) primary tumour sta…	reject
687	ADVERSE_EVENTS	Patients had varying demographics and disease characteristics, and no specific commonalities were noted.	reject
688	ADVERSE_EVENTS	Patients in the gemcitabine/cisplatin cohort received cisplatin (80 mg m −2 on day 1) and gemcitabine (1250 mg m −2 on days 1 and 8; 30-min infusion), followed by a 1-week rest period, in 3-week cycles.	reject
689	ADVERSE_EVENTS	Patients in this trial were ECOG performance status 0 or 1 on entry, with a life expectancy of ≥12 weeks.	reject
690	ADVERSE_EVENTS	Patients or their representatives provided written informed consent before study entry, and all investigators signed Good Clinical Practice compliance forms.	reject
691	ADVERSE_EVENTS	Patients over the age of 65 had a higher ORR (18–25%) compared to younger patients (13–14%).	reject
692	ADVERSE_EVENTS	Patients randomised to the chemotherapy arm and deemed ineligible for chemotherapy were allowed to receive BSC without chemotherapy (irrespective, the non-avelumab-containing treatment arm will be referred to as the ‘chemotherapy’ arm hereafter).	reject
693	ADVERSE_EVENTS	Patients randomized to the veliparib or placebo plus carboplatin/paclitaxel treatment arms selfadminister veliparib 120 mg or placebo b.i.d.	reject
694	ADVERSE_EVENTS	Patients receiving avelumab maintenance therapy at 10 mg/kg IV every two weeks had an overall better performance status, though those with an increased ECOG-PS, increased Bellmunt risk score, or failure of ≥3 chemotherapies had poorer responses.	reject
695	ADVERSE_EVENTS	Patients requiring the use of strong cytochrome P450 (CYP) 3A4/5 or CYP1A2 inducers or strong CYP3A4/5 inhibitors were not eligible for enrollment; however, if these drugs were required during the study, they were allowed and adjustment of axitinib dosage was to be considered.	reject
696	ADVERSE_EVENTS	Patients should also be monitored for psychosocial signals that may impact their navigation through a complex treatment causing AEs or impacting their daily life significantly.	reject
697	ADVERSE_EVENTS	Patients were also assessed posttreatment by pulmonary medicine and cardiology specialist to determine their eligibility for surgery.	reject
698	ADVERSE_EVENTS	Patients were enrolled irrespective of tumor PD‐L1 status.	reject
699	ADVERSE_EVENTS	Patients were excluded if they presented with distant metastasis, clinical stage of T2N0 or T4b, or recurrent rectal cancer.	reject
700	ADVERSE_EVENTS	Patients were required to take axitinib uninterrupted for ≥3 days before PK blood sample collection (not applicable on day 1).	reject
701	ADVERSE_EVENTS	Patients were stratified by BRCA mutational status.	reject
702	ADVERSE_EVENTS	Patients who tolerated this dose with no significant treatment-related grade >2 adverse reactions for a 2-week period had their dose increased to 7 mg b.i.d., unless BP was >150/90 mm Hg or they were receiving antihypertensive medication.	accept
703	ADVERSE_EVENTS	Patients who were not known to be deceased at the time of database closure were censored on the day when they were last known to be alive.	reject
704	ADVERSE_EVENTS	Patients with at least one infusion rate reduction of 50% or more, n (%) 45 (16.8) 20 (15.0) 3 (9.1)	reject
705	ADVERSE_EVENTS	Patients with biopsy-proven adenocarcinoma of the prostate with recurrent or metastatic disease, which had failed first-line hormone therapy, were included in the study.	reject
706	ADVERSE_EVENTS	Patients with dose escalation, n (%) NA NA NA 38 (14.2) 9 (6.8) 0	reject
707	ADVERSE_EVENTS	Patients with endometrial cancer were chemotherapy-naive or had received 1 prior platinum-based therapy.	reject
708	ADVERSE_EVENTS	Patients without progressive disease after 12 weeks of first-line chemotherapy with oxaliplatin plus a fluoropyrimidine were randomly assigned 1:1 to avelumab 10 mg/kg every 2 weeks or continued chemotherapy, stratified by region (Asia v non-Asia).	reject
709	ADVERSE_EVENTS	Pembrolizumab and axitinib were both withdrawn.	reject
710	ADVERSE_EVENTS	Pemetrexed 500 mg/m 2 and cisplatin 75 mg/m 2 were administered intravenously on day 1 of each of up to six 21-day cycles.	reject
711	ADVERSE_EVENTS	Per protocol, patients were to be followed-up for survival every 3 months for up to 2 years after last patient/first visit; however, follow-up was only completed until the end date of the study, March 12, 2014.	reject
712	ADVERSE_EVENTS	Pharmacokinetic parameters estimated for orally administered axitinib included AUC from time zero extrapolated to infinity (AUC inf ) and from time zero to the time for the last quantifiable concentration (AUC last ), C max , time to C max ( T max ), terminal half-life, oral clearance and apparent volume of distribution.	reject
713	ADVERSE_EVENTS	Pharmacokinetics of steady-state axitinib when administered alone were determined using blood samples collected pre-dose and 1, 2, 3, 4, 6 and 8 h after dosing on cycle 1 day –1.	reject
714	ADVERSE_EVENTS	Phenotyping of peripheral immune subsets suggest enhanced CXCR2-dependent myeloid and T-cell responses in this extraordinary responder.	reject
715	ADVERSE_EVENTS	Plasma concentrations of soluble proteins were measured using enzyme-linked immunosorbent assays (Alta Analytical Laboratory, El Dorado Hills, CA, USA).	reject
716	ADVERSE_EVENTS	Plasma exposures observed in this study of paclitaxel, carboplatin (PUF), cisplatin (PUF) and gemcitabine when administered alone were similar to those previously reported in the literature ( Villalona-Calero et al , 2004 ; Kobayashi et al , 2007 ;	reject
717	ADVERSE_EVENTS	Plasma samples were analyzed for axitinib concentration at Charles River Laboratories, Inc. (Worcester, MA, USA) using a validated high-performance liquid chromatography–tandem mass spectrometric method; the lower limit of quantification was 0.1 ng/mL.	reject
718	ADVERSE_EVENTS	Plasma samples were collected to assess changes in soluble protein biomarkers that might be associated with axitinib-induced VEGF/VEGFR inhibition.	reject
719	ADVERSE_EVENTS	Plasma samples will be obtained by centrifugation.	reject
720	ADVERSE_EVENTS	Platinum-resistant relapsed/metastatic (R/M) head and neck cancer (HNC) has a poor prognosis, and immunotherapy is the only approved second-line treatment, although most patients do not respond to it and its long-term survival remains poor [1] .	reject
721	ADVERSE_EVENTS	Poor 50 (18.5) 18 (13.0) 4 (12.1) 44 (16.0) 21 (16.4) 6 (14.6) Not reported 3 (1.1) 2 (1.4) 0 1 (0.4) 0 0	reject
722	ADVERSE_EVENTS	Potential differences in patient cohorts, immunohistochemistry methods, and end points may account for these findings.	reject
723	ADVERSE_EVENTS	Preplanned analyses included assessing ORR, PFS, and OS according to histology and PD‐L1 status (22C3 antibody), patient‐related outcomes, and tolerability.	reject
724	ADVERSE_EVENTS	Prestudy Simcyp simulation of the effect of hepatic impairment on axitinib exposure	reject
725	ADVERSE_EVENTS	Previous in vitro studies with human liver microsomes have indicated the involvement of UGT1A1 in the glucuronidation of axitinib, and so the effect of the UGT1A1*28 genotype on axitinib pharmacokinetics was also explored in Caucasian and Japanese subjects.	reject
726	ADVERSE_EVENTS	Previous population PK (PopPK), exposure‐efficacy, and exposure‐safety models and simulations in mMCC and UC 16 , 20 patient populations provided the basis for the subsequent approval of an avelumab 800‐mg flat dose Q2W by the US Food and Drug Administration, the European Medicines Agency, and other health authorities around the world.	reject
727	ADVERSE_EVENTS	Previous real-world studies comparing the effectiveness of second-line targeted therapies for mRCC used different designs and reported heterogeneous results, with no convincing evidence of a difference in effectiveness between mTORi and VEGF TKI in the second-line setting [ 37 ].	reject
728	ADVERSE_EVENTS	Previous studies have given conflicting estimates of PD-L1 expression in GBM.	reject
729	ADVERSE_EVENTS	Prior in vitro studies have shown that avelumab has the ability to mediate antibody-dependent cell-mediated cytotoxicity (ADCC) of human tumor cells when combined with NK cells.	reject
730	ADVERSE_EVENTS	Progression-free survival (PFS) was the primary endpoint, while secondary endpoints included overall response rate (ORR) and adverse events (AEs).	reject
731	ADVERSE_EVENTS	Prospective validation of treatment-induced hypertension is currently being explored, in a prospective, randomized Phase II study, and results are awaited eagerly.	reject
732	ADVERSE_EVENTS	Purpose Axitinib, a potent and selective second-generation inhibitor of vascular endothelial growth factor receptors, has shown activity in advanced thyroid cancer in a Phase II study.	reject
733	ADVERSE_EVENTS	RCC development is linked to multiple risk factors; age and gender are strongly related to its development.	reject
734	ADVERSE_EVENTS	RCC is a family of tumors, each with distinct genetic landscapes, different growth patterns, and metastatic potentials, resulting in a heterogeneous group of disease processes (Linehan et al., 2013 ).	reject
735	ADVERSE_EVENTS	RNA sequencing and expression profiling were performed on messenger RNA extracted from tumor biopsies.	reject
736	ADVERSE_EVENTS	ROIs were also placed in the adjacent non-tumor region as background (left dorsum and lower abdomen).	reject
737	ADVERSE_EVENTS	Rabbits were anesthetized immediately before dosing per approved Institutional Animal Care and Use Committee and standard operating procedures.	reject
738	ADVERSE_EVENTS	Radiographic tumor assessments were performed at baseline; weeks 8, 16 and 24; and every 12 weeks thereafter, according to Response Evaluation Criteria in Solid Tumors version 1.0.	reject
739	ADVERSE_EVENTS	Radiological assessment for response evaluation was performed every 8 weeks.	reject
740	ADVERSE_EVENTS	Rate of hCG normalization was the primary endpoint (2-step Simon design).	reject
741	ADVERSE_EVENTS	Recent advances in genomic sequencing have led to the comprehensive molecular characterization of RCC.	reject
742	ADVERSE_EVENTS	Recently, the results a head-to-head phase III trial comparing axitinib to sorafenib as upfront therapy in patients affected by mRCC have been reported.	reject
743	ADVERSE_EVENTS	Recruitment for cohort 2 was stopped at seven patients because of scarcity of qualified patients.	reject
744	ADVERSE_EVENTS	Rectal cancer continues to take a high toll in morbidity and mortality worldwide [ 1 , 2 ].	reject
745	ADVERSE_EVENTS	Reference exposure used to support flat dosing in aRCC	reject
746	ADVERSE_EVENTS	Regarding bioavailability, there is no clinically significant difference between fasted and fed states, 8 with a mean bioavailability of 58%.	reject
747	ADVERSE_EVENTS	Regarding the relationship between tumor PAI‐1 expression and RCC prognosis, IHC staining intensity of cytoplasmic PAI‐1 in paraffin specimens has been previously associated with shorter disease‐free survival, OS, and cause‐specific survival (CSS) in patients with RCC.	reject
748	ADVERSE_EVENTS	Regions of lymph node involvement 1 (11.1) 0	reject
749	ADVERSE_EVENTS	Renal cell carcinoma (RCC) is the most common cancer of the kidneys, with ~61,000 new cases reported annually.	reject
750	ADVERSE_EVENTS	Representative graphs show degree of change in subsets meeting the trend criteria in patients receiving one cycle of 1, 3, 10, or 20 mg/kg of avelumab (Fig. 4 ).	reject
751	ADVERSE_EVENTS	Response assessments were unavailable for 14 patients because of missing post-baseline scans or indeterminate results (i.e., availability of only one or two post-baseline scans, which did not allow confirmation of either PR or duration of stable disease ≥16 weeks).	reject
752	ADVERSE_EVENTS	Response was ongoing in 15 of 31 patients at data cut-off ( figure 1A ).	reject
753	ADVERSE_EVENTS	Responses occurred regardless of PD-L1 positivity, but there was a trend toward higher response rates and longer PFS and OS in patients with PD-L1 + tumors.	reject
754	ADVERSE_EVENTS	Responses occurred regardless of PD-L1 positivity, which was defined as ≥ 5% staining by IHC on tumor cells, but there was a trend toward higher response rates and longer PFS and OS in patients with PD-L1 + tumors.	reject
755	ADVERSE_EVENTS	Responses to avelumab occurred irrespective of PD-L1 status, and no significant survival difference was seen between PD-L1+ and PD-L1− populations.	reject
756	ADVERSE_EVENTS	Responses with such combinations were observed early during treatment and appeared to be durable in nature, lasting for > 1 year in several of the cohorts [ 34 , 35 ].	reject
757	ADVERSE_EVENTS	Results Forty-four patients were treated with avelumab and followed for a median of 16.5 months (interquartile range, 15.8 to 16.7 months).	reject
758	ADVERSE_EVENTS	Right panel: VEGF-A concentration as measured with ELISA in supernatants from different medulloblastoma cell lines.	reject
759	ADVERSE_EVENTS	Safety findings were consistent with the 6-month analysis of this population (N=249).	accept
760	ADVERSE_EVENTS	Safety outcomes were comparable to previous studies of avelumab and other anti-PD-1/PD-L1 agents in NSCLC.	accept
761	ADVERSE_EVENTS	Sample numbers per group are given above each plot.	reject
762	ADVERSE_EVENTS	Samples for docetaxel analysis were collected before dose and 0.5, 1, 1.5, 2, 3, 4, 6, 8, 24 and 30 h after the start of docetaxel infusion.	reject
763	ADVERSE_EVENTS	Schedule of Administration BID Drug 2 Generic/Working Name Crizotinib Trade Name	reject
764	ADVERSE_EVENTS	Secondary endpoints are pathological response and safety.	reject
765	ADVERSE_EVENTS	Secondary endpoints included complete pathologic response rate, major pathologic response rate (<10% viable tumor cells), and progression‐free and overall survival.	reject
766	ADVERSE_EVENTS	Secondary endpoints included efficacy in all treated patients (e.g. PFS, OS, and objective response).	reject
767	ADVERSE_EVENTS	Secondary endpoints were progression free survival (PFS), overall survival (OS), and safety.	reject
768	ADVERSE_EVENTS	Selection of case summaries & subsequent analyses in the overall patient group	reject
769	ADVERSE_EVENTS	Seventeen patients (10.9%) had a TRAE that led to permanent treatment discontinuation ( online additional file 4 ).	accept
770	ADVERSE_EVENTS	Several VEGF-targeted agents (bevacizumab [ 6 ], sorafenib [ 7 ], sunitinib [ 8 - 10 ], and ramucirumab [ 11 ]) have been evaluated in patients with advanced gastric cancer.	reject
771	ADVERSE_EVENTS	Several of the time‐varying laboratory value slopes were highly correlated.	reject
772	ADVERSE_EVENTS	Several ongoing studies are evaluating avelumab in conjunction with other therapies in several subtypes of metastatic breast cancer.	reject
773	ADVERSE_EVENTS	Side effects were manageable and maximally tolerated dose was not reached.	accept
774	ADVERSE_EVENTS	Similar findings were observed in a study of sorafenib in advanced RCC ( Bukowski et al , 2007 ), which reported that there were no differences between sorafenib and placebo in mean scores for either the Functional Assessment of Cancer Therapy–General or the FKSI-10.	reject
775	ADVERSE_EVENTS	Similar results were observed with NK cells from two additional cancer patients (data not shown).	reject
776	ADVERSE_EVENTS	Similar results were seen for systolic blood pressures of ≥140 mmHg compared with normal systolic blood pressure, with an OS of 20.7 months compared with 17.0 months, respectively (HR =0.753; 95% CI: 0.556–1.019; P =0.0329), further supporting the concept of using dose titration when indicated.	reject
777	ADVERSE_EVENTS	Similar to other antiangiogenic agents, hypertension should be controlled prior to initiating axitinib and cautiously monitored and treated during treatment (using appropriate antihypertensive agents) with a goal of BP <140/90 mmHg, in accordance with the Cardiovascular Toxicities Panel, convened by the Angiogenesis Task Force of the National Cancer Institute Investigational Drug Steering Committ…	reject
778	ADVERSE_EVENTS	Similar to the base model, the low percentage of patients remaining on trial after ~ 300 days (<20%) resulted in overprediction of tumor size profiles, with observed percentiles being below simulated trends.	reject
779	ADVERSE_EVENTS	Similarly, 1‐year, 2‐year and 3‐year survival probability was higher in Japanese than non‐Japanese patients with ECOG PS 0, whereas no differences were observed between Japanese and non‐Japanese patients when comparing those with ECOG PS ≥1 (Table 3 ).	reject
780	ADVERSE_EVENTS	Similarly, in the recently reported IMpower110 trial, first-line atezolizumab showed superior OS versus platinum-based chemotherapy in patients with PD-L1-high NSCLC (PD-L1 expression on ≥50% of tumor cells and/or ≥10% of tumor-infiltrating immune cells; SP142 assay).	reject
781	ADVERSE_EVENTS	Similarly, in this study, the preset target dose was limited to 70	reject
782	ADVERSE_EVENTS	Simple Summary Anti-EGFR-related skin toxicity has been described as a predictive biomarker of response in patients with RAS wild-type (WT) metastatic colorectal cancer (mCRC).	accept
783	ADVERSE_EVENTS	Since there was no particularly effective treatment regimen, and the patient had limited finances, she insisted that her previous regimen (sintilimab plus oral axitinib at a dose of 2.5 mg daily) should be continued.	reject
784	ADVERSE_EVENTS	Since these results are very preliminary, further investigation is warranted.	reject
785	ADVERSE_EVENTS	Since this trial was initiated, the therapeutic landscape in advanced UC has changed following the regulatory approval of avelumab and four other anti-PD-L1/PD-1 agents in the USA and other countries.	reject
786	ADVERSE_EVENTS	Slides were imaged using a Vectra 3 multispectral imaging system (Akoya Biosciences).	reject
787	ADVERSE_EVENTS	Some previous studies that focused on the subsequent treatment of metastatic renal cell carcinoma with axitinib identified the serum CRP level, 8 prior nephrectomy, 6 age at the time of diagnosis, clear cell histology, and the number of metastatic sites 7 as significant predictors of OS.	reject
788	ADVERSE_EVENTS	Sorafenib and sunitinib, which are included in international clinical guidelines as first- and second-line therapy in metastatic RCC, are now being challenged by new-generation drugs like lenvatinib and axitinib.	reject
789	ADVERSE_EVENTS	Sorafenib was administered at a dose of 400 mg bid taken orally without food (at least 1 h before or 2 h after eating).	reject
790	ADVERSE_EVENTS	Standard radical cystectomy with bilateral pelvic lymph node dissection is performed 3 to 6 weeks after last administration of neoadjuvant therapy.	reject
791	ADVERSE_EVENTS	Statistics analyses were performed using SAS version 9.4 (SAS Institute, Cary, NC) or GraphPad Prism software (GraphPad Software, San Diego, CA).	reject
792	ADVERSE_EVENTS	Studies are currently underway analyzing killer cell immunoglobulin-like receptors (KIR), which are regulatory receptors expressed on NK cells.	reject
793	ADVERSE_EVENTS	Studies were excluded if they were conducted in patients who had prior systemic therapy or did not report safety outcomes, reviews, case reports, editorials, letters or opinions, and papers not published in English were also excluded.	reject
794	ADVERSE_EVENTS	Subsequent treatment was given to 42.3% in the avelumab group and 61.7% in the control group, including an anti-PD-1 or anti-PD-L1 antibody in 6.3% in the avelumab group and 43.7% in the control group.	reject
795	ADVERSE_EVENTS	Subsequently, she was administered rescue treatment with standard-dose axitinib and sintilimab for two months.	reject
796	ADVERSE_EVENTS	Such procedures have been proposed in the past with PDT; however, we believe that NIR-PIT would be much more effective with lower toxicity than PDT [ 30 , 31 ].	reject
797	ADVERSE_EVENTS	Summary Maximum hematologic AE 0 (0%) 1 (7%) 0 (0%) 0 (0%) 0 (0%) 15 Non-hematologic adverse events	accept
798	ADVERSE_EVENTS	Sunitinib has been reimbursed in Hungary for the first -line treatment in good and intermediate risk of this disease since 2010, while pazopanib gained approval as first-line therapy in 2014.	reject
799	ADVERSE_EVENTS	Support for the literature analysis and medical writing was funded by Pfizer and Merck KGaA.	reject
800	ADVERSE_EVENTS	Supporting this hypothesis, patients achieving objective tumour responses, whether treated with Gem+A or Gem, all experienced a decline in CA 19-9 of at least 50% when on treatment.	reject
801	ADVERSE_EVENTS	Surgery plus radioactive iodine therapy has remained the standard treatment for early and locally advanced differentiated thyroid cancer.	reject
802	ADVERSE_EVENTS	Survival appeared longer in patients who responded within 3 months.	reject
803	ADVERSE_EVENTS	TMB is used to quantify the number of somatic mutations in human tumors.	reject
804	ADVERSE_EVENTS	TRAEs occurred in all patients; 7 patients (30%) experienced a grade 3 TRAE.	accept
805	ADVERSE_EVENTS	TRAEs of any grade included neutropenia in 11.1% and chills in 11.1%; grade ≥ 3 neutropenia occurred in 11.1%.	accept
806	ADVERSE_EVENTS	TRAEs of any grade included neutropenia in 12.5% and chills in 37.5%; grade ≥ 3 neutropenia occurred in 12.5%.	accept
807	ADVERSE_EVENTS	TRAEs resulted in discontinuation in 6.2% and death in 0.2%.	accept
808	ADVERSE_EVENTS	TRAEs were seen in 86.7% of patients, with 32.4% of patients experiencing a ≥grade 3 AE.	accept
809	ADVERSE_EVENTS	Table 1 Inclusion and Exclusion Criteria Inclusion Criteria Exclusion Criteria 1)	reject
810	ADVERSE_EVENTS	Table 1 Overview of Peer-Review Avelumab Trials Reviewed Paper Name of Trial Type of Study Agent and	reject
811	ADVERSE_EVENTS	Table 10 compares trials and the prevalence of hypertension.	reject
812	ADVERSE_EVENTS	Table 2 Antihypertensive medication use Concomitant antihypertensive medication a Axitinib ( N = 359)	reject
813	ADVERSE_EVENTS	Table 3 Summary of treatment-related adverse events in patients who received PTX/CBDCA and at least one dose of ipilimumab Toxicities a,b Cohort A Cohort B ( n = 6) ( n = 6)	accept
814	ADVERSE_EVENTS	Table 3A shows the percentage of patients who had an increase of more than 25%, a minimal change (change less than the 25% cutoff), or a decrease of more than 25% in the nine classic cell types after one or nine cycles of avelumab.	reject
815	ADVERSE_EVENTS	Table 4 Healthcare Resource Costs Of Adverse Event Management Type Of Resource Use Unit Cost (Commercial Perspective; US$) Unit Cost (Medicare Perspective; US$) Source Oncologist visit $119 $109 35–37 Endocrinologist visit $182 $167 35–37 Full blood count $21 $8 35–37 Liver function test $27 $10 35–37 Renal function test $28 $11 35–37 Thyroid function test $21 $21 35–37 LDH test $20 $7 35–37 Tran…	accept
816	ADVERSE_EVENTS	Table 4 shows the best overall response, ORR, and disease control rate (DCR), and Fig.	reject
817	ADVERSE_EVENTS	Targeted treatments in advanced renal cell carcinoma: focus on axitinib	reject
818	ADVERSE_EVENTS	Targets for RCC therapy ( Figure 1 ) include Von Hippel– Lindau (VHL)-mediated pathways – vascular endothelial growth factor (VEGF), epidermal growth factor receptor (EGFR), mammalian target of rapamycin (mTOR), platelet-derived growth factor (PDGF) – and non-VHL mediated pathways, such as Raf-kinase, phosphatidylinositol 3-kinase, and Akt.	reject
819	ADVERSE_EVENTS	Ten (7.4%) patients in the axitinib arm and four (5.8%) patients in the sorafenib arm had grade 4 AEs (all causalities).	accept
820	ADVERSE_EVENTS	The 1-year PFS rate was 84.4% (Figure 2 ).	reject
821	ADVERSE_EVENTS	The 12-month OS rate was 83.0% (95% CI, 67.3% to 91.6%) in the combination arm and 67.0% (95% CI, 51.9% to 78.3%) in the sunitinib arm.	reject
822	ADVERSE_EVENTS	The CALGB 9732 investigated the addition of paclitaxel to a combination of cisplatin and etoposide in patients with ES-SCLC ( Neill et al , 2005 ).	reject
823	ADVERSE_EVENTS	The Cox proportional hazard model was used to determine independent prognostic factors of PFS and OS.	reject
824	ADVERSE_EVENTS	The DLTs were defined as grade 4 neutropenia or thrombocytopenia for ⩾14 days or grade 4 febrile neutropenia; proteinuria ⩾2 g per 24 h; haemoptysis (⩾0.5 teaspoon per day) for ⩾7 days; uncontrolled grade ⩾3 nonhaematologic toxicity for ⩾7 days; or inability to resume study treatment within 14 days after stopping because of axitinib-related toxicity.	accept
825	ADVERSE_EVENTS	The ECOG-ACRIN E2805 randomly assigned 1,943 patients to receive sunitinib (N=647), sorafenib (N=649), or placebo (N=647) for 54 weeks.	reject
826	ADVERSE_EVENTS	The Gompertzian equation was the most parsimonious model for providing a good description of the data.	reject
827	ADVERSE_EVENTS	The MTD for axitinib plus paclitaxel, docetaxel or capecitabine was defined as the highest dose level at which no more than one of the first six patients enrolled in each cohort experienced a dose-limiting toxicity (DLT) during the first cycle of therapy with two or more of the six patients experiencing a DLT at the next highest dose level.	reject
828	ADVERSE_EVENTS	The Memorial Sloan-Kettering Cancer Center (MSKCC) risk classification was originally developed and validated in cytokine-treated patients.	reject
829	ADVERSE_EVENTS	The NCCN recommends sunitinib, pazopanib, cabozantinib, nivolumab plus ipilimumab, or axitinib plus pembrolizumab as first‐line treatments for advanced or metastatic renal cell carcinoma.	reject
830	ADVERSE_EVENTS	The OPRA trial is currently evaluating in a randomized trial the outcome in patients treated with chemoradiation and neoadjuvant chemotherapy with either TME or watch-and-wait policy [ 22 ].	reject
831	ADVERSE_EVENTS	The ORR in ALK – patients was 16.7% (95% CI, 2.1–48.4; PR in 2 patients), and 46.4% of ALK + patients (95% CI, 27.5–66.1; CR in 1 and PR in 12 patients).	reject
832	ADVERSE_EVENTS	The ORR was 11.1% (95% CI 0.3–48.2) in the avelumab/utomilumab/rituximab arm (arm A; one PR), 0% (95% CI 0–33.6) in the avelumab/utomilumab/azacitidine arm (arm B), and 27.3% (95% CI 6.0–61.0) in the avelumab/bendamustine/rituximab arm (arm C; three CRs).	reject
833	ADVERSE_EVENTS	The ORR was 17.3%, with 11 (4.4%) CRs, which is similar to other ICIs in this setting.	reject
834	ADVERSE_EVENTS	The ORR was similar in an exploratory post hoc analysis of only randomised patients with measurable disease at baseline (2.0% versus 4.6% in the avelumab and chemotherapy arms, respectively).	reject
835	ADVERSE_EVENTS	The ORR with avelumab in this setting by iRECIST or RECIST 1.1 was 6.7%, including one patient (6.7%) with a complete remission (CR), 20% with stable disease, and 67% with progressive disease.	reject
836	ADVERSE_EVENTS	The PFS observed in our study are not comparable to those of the main phase III axitinib study (AXIS) as we excluded patients who had received less than three months of treatment, thus removing from our analysis many patients with short PFS [ 4 ].	reject
837	ADVERSE_EVENTS	The SIDEScreen algorithm analysis did not identify any potentially predictive covariates.	reject
838	ADVERSE_EVENTS	The adverse events reported for axitinib were generally manageable by dosing interruption, dose reduction, and/or standard medical therapy.	accept
839	ADVERSE_EVENTS	The aim of this multicenter randomized trial was to investigate whether selective decontamination of the digestive tract (SDD) reduces these complications of elective colorectal cancer surgery.	reject
840	ADVERSE_EVENTS	The analysis also indicated that cabozantinib dominates nivolumab in terms of cost–utility.	reject
841	ADVERSE_EVENTS	The anti-proliferative effect was due to a G2/M block resulting in loss of 70–75% cell viability in the most sensitive PDAC cell line.	reject
842	ADVERSE_EVENTS	The authors declare no conflict of interest.	reject
843	ADVERSE_EVENTS	The average 18 FLT dose used was 10 mCi with an average FLT injection‐to‐scan time of 63 minutes.	reject
844	ADVERSE_EVENTS	The axitinib dose was reduced by one dose level in patients who developed grade 3 non-haematologic adverse events or two readings of systolic BP >150 mm Hg or diastolic BP >100 mm Hg while receiving maximal antihypertensive therapy.	accept
845	ADVERSE_EVENTS	The axitinib-resistant cell lines were generated by exponentially growing mouse PDAC cells in 10 cm plates and treating them with 500 nM axitinib for 48 h followed by a recovery period in drug-free media until the cells regained exponential growth.	reject
846	ADVERSE_EVENTS	The benefit of adding immunotherapy to chemotherapy did not appear to enhance the overall response rate of patients in the neoadjuvant setting in patients with resectable NSCLC because this study failed to meet its primary endpoint.	reject
847	ADVERSE_EVENTS	The blinded independent central review confirmed the Investigator-assessed results.	reject
848	ADVERSE_EVENTS	The characteristics of the patients were equivalent between groups.	reject
849	ADVERSE_EVENTS	The choice of adjuvant chemotherapy (ie, 24 weeks of single agent fluoropyrimidine chemotherapy or 12 weeks of doublet, oxaliplatin-based chemotherapy) must be declared by the investigator at study entry before randomisation.	reject
850	ADVERSE_EVENTS	The combination appeared to be generally tolerated with a manageable safety profile.	accept
851	ADVERSE_EVENTS	The combination of avelumab and agents hypothesized to augment antitumor immunity, including chemotherapy, may be a beneficial therapeutic strategy for patients with R/R DLBCL.	reject
852	ADVERSE_EVENTS	The combination of ipilimumab and anti–programmed cell death-1 (PD-1) inhibitors seems to improve outcomes compared with monotherapy in mucosal melanoma.	reject
853	ADVERSE_EVENTS	The concentration of IR700 was measured by absorption at 689 nm to confirm the number of fluorophore molecules per mAb.	reject
854	ADVERSE_EVENTS	The confirmed ORR of 18.2% is notably higher than a historical control rate of 10% for chemotherapy 8 and included a complete response in 11.4% of patients.	reject
855	ADVERSE_EVENTS	The confirmed ORR was 46.8% (95% CI, 32.1% to 61.9%) in the avelumab plus axitinib arm versus 21.3% (95% CI, 11.9% to 33.7%) in the sunitinib arm ( Table 2 ).	reject
856	ADVERSE_EVENTS	The confirmed ORR was 53.8% in PD-L1 + tumors (7/13) and 4.2% in PD-L1 – tumors (1/24).	reject
857	ADVERSE_EVENTS	The confirmed objective response rate (ORR) for treatment‐naïve patients with RCC receiving axitinib in combination with crizotinib (30%; Table 8 ) was similar to results for single‐agent axitinib versus sorafenib as first‐line therapy in the phase III trial (32%)	reject
858	ADVERSE_EVENTS	The confirmed objective response rate (based on investigator assessment) was, however, only marginally higher than that previously reported with doublet chemotherapy (17% to 38%) in advanced NSCLC [ 4 - 11 ] and, accordingly, the null hypothesis that the true response rate is ≤40% was not rejected.	reject
859	ADVERSE_EVENTS	The correlation of skin toxicity (ST) and different clinico-molecular variables with overall survival (OS), progression-free survival (PFS) and response rate (RR) was assessed at univariate and multivariate analysis.	reject
860	ADVERSE_EVENTS	The correlative science analyses were considered exploratory and interpreted as such.	reject
861	ADVERSE_EVENTS	The current exploratory analyses were carried out to assess the possibility that DFS benefit versus placebo may be different for a subgroup of axitinib-treated patients in the ATLAS trial.	reject
862	ADVERSE_EVENTS	The cytotoxic effects of NIR-PIT with avelumab-IR700 were determined by flow cytometric propidium iodide (PI) (Life Technologies) staining, which can detect compromised cell membranes.	reject
863	ADVERSE_EVENTS	The data showed that the exposure of avelumab increased dose-proportionately in the range of 10–20 mg/kg i.v.	reject
864	ADVERSE_EVENTS	The decrease of the serum PAI‐1 level might reflect the change of the tumor microenvironment induced by axitinib which could be associated with the better prognosis.	reject
865	ADVERSE_EVENTS	The delivery of various nano-sized or macromolecular drugs into a NIR-PIT treated tumor increases up to 24-fold compared with that in a control non-treated tumor immediately after the initial NIR light exposure that is known as the super enhanced permeability and retention (SUPR) effect [ 22 – 24 ] induced by NIR-PIT.	reject
866	ADVERSE_EVENTS	The design and outcomes of the JAVELIN Gastric 100 trial have been reported previously.	reject
867	ADVERSE_EVENTS	The difference between the values of RR in treatment-naive mRCC and in drugs-pretreated mRCC was significant.	reject
868	ADVERSE_EVENTS	The discontinuation rate for pembrolizumab/axitinib was 10.7% vs 13.9% for sunitinib.	accept
869	ADVERSE_EVENTS	The efficacy of the bevacizumab-containing regimen emphasizes the importance of incorporating an antivascular endothelial growth factor (VEGF) therapy in the therapeutic paradigm for patients with MM.	reject
870	ADVERSE_EVENTS	The encouraging Phase II clinical trial results in RCC led to the development of the pivotal Phase III clinical trial, RECORD-1.	reject
871	ADVERSE_EVENTS	The encouraging findings of JAVELIN Merkel 200 part A provided impetus and rationale to evaluate avelumab in the first-line setting in patients with mMCC.	reject
872	ADVERSE_EVENTS	The filter set to detect IR700 consisted of a 590-650 nm excitation filter, a 665-740 nm band pass emission filter.	reject
873	ADVERSE_EVENTS	The final data cutoff (February 1, 2013) reflected 62 PFS events.	reject
874	ADVERSE_EVENTS	The findings from this study, which eliminated guarantee-time bias (i.e. to eliminate the impact of survival time on the classification of responders and non-responders), seem to indicate that there may not be a prognostic link between CA 19-9 response and OS.	reject
875	ADVERSE_EVENTS	The first series of randomised trials with novel agents targeting specific molecular pathways have not clinically improved patient outcomes.	reject
876	ADVERSE_EVENTS	The first-in-human (FIH) phase I study of axitinib was conducted in 36 patients with a refractory solid tumor, including 6 RCC patients.	reject
877	ADVERSE_EVENTS	The first‐quartile (shorter OS) had more rapid changes in laboratory values than the fourth‐quartile (longer OS) group.	reject
878	ADVERSE_EVENTS	The following databases were used: PubMed ( http://www.ncbi.nlm.nih.gov/entrez ) National Cancer Institute ( http://www.cancer.gov/ ) Clinical Evidence (BMJ) ( http://www.clinicalevidence.com/ ) Clinical Trials ( http://www.clinicaltrials.com/ )	reject
879	ADVERSE_EVENTS	The following information was extracted from all eligible studies: first author’s name, published year, median age, trial phase, number of enrolled patients, median PFS (months), median PFS, median OS (months), median OS, the number of objective response, and the number of AEs.	reject
880	ADVERSE_EVENTS	The following manuscript will review avelumab, its pharmacology, and the clinical experience that has led to its approval, as well as future plans for clinical development of avelumab for the treatment or urothelial cancer.	reject
881	ADVERSE_EVENTS	The frequencies of HRU in each treatment group (individual IO agents and CT) were estimated by two expert oncologists.	reject
882	ADVERSE_EVENTS	The frequency of discontinuation due to AEs was generally comparable between OS ≥24 and < 24 months (15% vs. 10%).	accept
883	ADVERSE_EVENTS	The frequency of responses to avelumab corroborates the hypothesis that immune tolerance has an important role in the biology of GTT, which was suggested by previous observations of consistent PD-L1 overexpression in GTT tissues 18 - 20 and clinical responses to pembrolizumab in case reports.	reject
884	ADVERSE_EVENTS	The gamma distribution was used in probabilistic analyses for cost, while beta distributions were used for utility.	reject
885	ADVERSE_EVENTS	The group of patients with TMB of 6 mutations/Mbp or greater also demonstrated better PFS and OS, but the difference was not statistically significant ( Fig 3C and Appendix Fig A4 , online only).	reject
886	ADVERSE_EVENTS	The heterogeneity of the studies in the meta-analysis was assessed using the I 2 metric and a chi-square test.	reject
887	ADVERSE_EVENTS	The high rates of toxicity reported in TAX 323 and TAX 324 led many oncologists to question the feasibility of TPF.	accept
888	ADVERSE_EVENTS	The highest benefit was observed in patients with RAS, BRAF, and EGFR wild-type tumor assessed by basal plasma circulating tumor DNA (ctDNA) analysis [ 5 ].	reject
889	ADVERSE_EVENTS	The identity of cell lines was confirmed by Short tandem repeat profiling (Promega).	reject
890	ADVERSE_EVENTS	The immunostimulatory effects of 4-1BB (CD137) agonism provided the rationale for the addition of utomilumab, a novel fully human IgG2 mAb agonist of 4-1BB, to anti-PD-L1 therapy.	reject
891	ADVERSE_EVENTS	The importance of the identified variables was confirmed by visual inspection of Kaplan‐Meier curves for OS, given the stratification of variables into quartiles.	reject
892	ADVERSE_EVENTS	The incidence of all-grade AEs and AEs grade ≥3 was comparable regardless of age group.	accept
893	ADVERSE_EVENTS	The incidences of hypertension (24.9% vs. 7.9%), fatigue	reject
894	ADVERSE_EVENTS	The investigator/ research fellow obtains medical history from the patient and performs a complete physical examination, including a digital rectal exam.	reject
895	ADVERSE_EVENTS	The laser configuration and filter sets are shown in Additional file 2 : Figure S1.	reject
896	ADVERSE_EVENTS	The latter has been accompanied by low compliance rates and no survival benefit in phase III randomized trials, so the strategy of administering neoadjuvant, rather than adjuvant, chemotherapy has been adapted by many trials, with improvement in pathologic complete response.	reject
897	ADVERSE_EVENTS	The latter was defined as either clinical evidence of neurological deterioration resulting in an Eastern Cooperative Oncology Group performance status scale (ECOG) score of at least 3 or more (unexplained by other comorbidities, unchanged by an increase in corticosteroid dose, and sustained for at least 2 weeks) or treatment emergent adverse event (TEAE) of grade 3 or more or withdrawal of patien…	reject
898	ADVERSE_EVENTS	The level of axitinib in the RCS and PEC include axitinib concentrations from axitinib suspension depot as well as soluble axitinib.	reject
899	ADVERSE_EVENTS	The limit of quantification for the cortisol assay in urine was 2.5 ng/mL, the between-day precison was <12.5% and the bias was <15%.	reject
900	ADVERSE_EVENTS	The low level of clinical activity suggests that PD-L1 inhibitor activity may be limited in R/R DLBCL.	reject
901	ADVERSE_EVENTS	The mPFS was 5.83 months (95% CI 3.93–7.73 months).	reject
902	ADVERSE_EVENTS	The main analysis will take place once 60 events have occurred.	reject
903	ADVERSE_EVENTS	The majority of early clinical trials of avelumab, both as monotherapy and in combination, were part of the international JAVELIN clinical trial program, which included more than 7000 patients in more than 30 trials with at least 15 different tumor types.	reject
904	ADVERSE_EVENTS	The majority of patients (31 of 33 patients) were naïve to systemic chemotherapy.	reject
905	ADVERSE_EVENTS	The majority of patients were from France, Italy, and Australia.	reject
906	ADVERSE_EVENTS	The mean AUC 0-t were 19 µg·d/g and 6208 µg·d/g, and mean C max were 3.67 µg/g and 1280 µg/g after SC injection and IVT injection, respectively.	reject
907	ADVERSE_EVENTS	The mean C max and AUC 0-∞ values after the 0.10 mg dose were approximately 6-fold and 7-fold higher than that of after 0.03 mg dose, respectively, suggesting that drug depot exposure may not be dose proportional (dose ratio of 3.33).	reject
908	ADVERSE_EVENTS	The mean FKSI-15 and FKSI-DRS values were similar for the two treatment arms at baseline and remained similar throughout the study until end of treatment.	reject
909	ADVERSE_EVENTS	The mean dose (for all patients) at 90 days after starting axitinib was 5.92 mg.	reject
910	ADVERSE_EVENTS	The measured velocity of each cell was normalized to the average of the control conditions and plotted into a bar chart.	reject
911	ADVERSE_EVENTS	The median (range) relative dose intensity in patients aged <65, ≥65 to <75, and ≥75 years, respectively, was 92.4% (28.0% to 106.9%), 91.4% (23.3% to 106.9%), and 88.2% (27.8% to 101.8%) with avelumab; 91.4% (6.1% to 195.4%), 82.0% (20.9% to 152.6%), and 84.7% (34.4% to 100.0%) with axitinib; and 87.5% (35.0% to 104.4%), 76.4% (35.7% to 103.6%), and 68.3% (21.4% to 148.2%) with sunitinib.	reject
912	ADVERSE_EVENTS	The median OS for axitinib with carboplatin and paclitaxel compares favourably to that of ipilimumab (median OS=13.2 vs 10.1–11.2 months) despite the facts that patients in the current study tended to be older (median age=64.5 vs 56.8–57.5 years) and more likely to have an elevated baseline LDH (58% vs 37.2–38.7%), a negative prognostic factor for survival ( Hodi et al , 2010 ; Robert et al , 201…	reject
913	ADVERSE_EVENTS	The median age was 71 (range 51–85 years), and men had received a median of two prior therapies (range 1–3).	reject
914	ADVERSE_EVENTS	The median age was 71 years (range, 51–85) with a median KPS score of 90 (range 80–100).	reject
915	ADVERSE_EVENTS	The most common AEs in the axitinib arm were diarrhoea (55%), hypertension (40%) and fatigue (39%)	accept
916	ADVERSE_EVENTS	The most common AEs were diarrhea (62.2% vs 47.6%, respectively) and hypertension (49.5% vs 36.0%, respectively).	accept
917	ADVERSE_EVENTS	The most common TRAEs were fatigue (n=19, 12.4%), fever (n=14, 9.2%), pruritus (n=12, 7.8%), and chills (n=11, 7.2%).	accept
918	ADVERSE_EVENTS	The most common adverse effects were fatigue, diarrhea, nausea, anorexia, and hypertension.	accept
919	ADVERSE_EVENTS	The most common adverse events were diarrhea, hypertension, and fatig.	accept
920	ADVERSE_EVENTS	The most common grade 3 AEs were hand-foot syndrome (16.1%), fatigue (16.1%), hypertension (16.1%), and diarrhea (14.5%).	accept
921	ADVERSE_EVENTS	The most common grade 3 AEs were hypertension, which could be managed by anti-hypertensive agents.	accept
922	ADVERSE_EVENTS	The most common grade 3 or 4 TRAE in the atezolizumab/bevacizumab group was hypertension (14%).	accept
923	ADVERSE_EVENTS	The most common grade 3 or 4 adverse events were neutropenia (21.4%) and skin reaction (14.3%).	accept
924	ADVERSE_EVENTS	The most common grade 3/4 laboratory abnormalities included neutropenia (n=8, 36.4%) and thrombocytopenia (n=4, 18.2%).	accept
925	ADVERSE_EVENTS	The most common treatment-related AEs reported with axitinib monotherapy in NSCLC include fatigue, anorexia, diarrhoea and nausea, and these can be managed with dose modification and/or supportive treatment [ 30 ].	accept
926	ADVERSE_EVENTS	The most common tumour type was NSCLC in 17 patients (34.7%), all of whom were in the paclitaxel/carboplatin cohorts.	reject
927	ADVERSE_EVENTS	The most frequent TRAEs of any grade were fatigue/asthenia (31.8%), infusion-related reaction (20.5%), and nausea (11.4%).	accept
928	ADVERSE_EVENTS	The most frequent TRAEs were infusion-related reaction in 23.3% of patients and fatigue in 17.3%.	accept
929	ADVERSE_EVENTS	The most frequent immune-related AEs of any grade (≥ 2.0%) were hypothyroidism (n = 7 [2.9%]), pneumonitis (n = 6 [2.5%]), and rash (n = 5 [2.1%]).	accept
930	ADVERSE_EVENTS	The most frequent treatment-related adverse events of any grade were fatigue/asthenia (31.8%), infusion-related reaction (20.5%), and nausea (11.4%).	accept
931	ADVERSE_EVENTS	The negative slope relating Kg and Kd indicates that effects reducing Kg will increase Kd, with an overall effect on tumor shrinkage that is greater than expected compared with an isolated effect on Kg.	reject
932	ADVERSE_EVENTS	The null hypothesis that the true response rate is ≤16% will be tested against a one-sided alternative as follows:	reject
933	ADVERSE_EVENTS	The observed HR stratified by ECOG PS and prior treatment was 0.959 (95% CI, 0.609–1.511) with one-sided P =0.4289.	reject
934	ADVERSE_EVENTS	The observed mean AUC 0-t of the dose depot was 1,260,000 µg·d/g with estimated terminal half-life of 143 days, indicating sustained and high levels of axitinib in the posterior segment tissues.	reject
935	ADVERSE_EVENTS	The occurrence of grade 2–3 ST is a strong predictor of patient outcome.	reject
936	ADVERSE_EVENTS	The ocular tissues were rinsed with saline and blotted dry, as appropriate, weighed, and placed on dry ice until stored at approximately –70 °C until analyzed.	reject
937	ADVERSE_EVENTS	The optimal dose of RT to generate an in situ tumor vaccine has yet to be established, but new insights into the molecular mechanism responsible for RT-induced abscopal responses outline the importance of the size of the single RT dose, not of the total dose delivered [18] .	reject
938	ADVERSE_EVENTS	The overall ORR of this study compares favorably to ORRs in previous studies of ICIs in which patients were less heavily pre-treated and ocular melanoma was excluded; ORRs were approximately 33% with pembrolizumab, 12% with ipilimumab, and 40% with the combination of ipilimumab plus nivolumab in otherwise similar patient populations.	reject
939	ADVERSE_EVENTS	The overall ORR was disappointingly low at 3% (1 CR and 4 PRs) and only 5.2% in patients with TNBC.	reject
940	ADVERSE_EVENTS	The overall survival data were published with a cutoff date of November 1, 2011.	reject
941	ADVERSE_EVENTS	The patient who demonstrated a PR in arm A (avelumab/utomilumab/rituximab) exhibited low levels of 4-1BB (1%).	reject
942	ADVERSE_EVENTS	The percentage of cells exceeding the threshold was counted, and the average value of the five visualized areas was scored as the final IHC staining intensity.	reject
943	ADVERSE_EVENTS	The pharmacokinetic properties of axitinib may have a selective therapeutic effect, with minimal adverse reactions and enhanced safety.	reject
944	ADVERSE_EVENTS	The pharmacokinetics of axitinib are linear within the 5–10 mg clinical-dose range as assessed by single-dose administration in healthy volunteers and characterized by an oral absolute bioavailability of 58%, rapid oral absorption (with peak plasma concentrations occurring	reject
945	ADVERSE_EVENTS	The phase II trial will be conducted only after the demonstration of tolerability in patients enrolled in the phase Ib part.	reject
946	ADVERSE_EVENTS	The positive threshold for staining intensity per cell was defined as ≥25% of the maximum staining intensity.	reject
947	ADVERSE_EVENTS	The predicted avelumab exposures after a 10 mg/kg Q2W regimen and an 800 mg Q2W regimen in the aRCC patient population were used along with the final exposure‐safety models to simulate the predicted probability of the key safety events under both dosing regimens.	reject
948	ADVERSE_EVENTS	The predicted effect of avelumab on long‐term OS was evaluated through clinical trial simulation.	reject
949	ADVERSE_EVENTS	The predictive factors identified for clinical benefit of axitinib in these 3 analyses are not completely the same, but all are related to better prognosis for patients at baseline.	reject
950	ADVERSE_EVENTS	The presentation of the data at the American Society for Clinical Oncology (ASCO) conference in 2012 did not report an improved survival rate in patients who were able to receive at least one dose escalation.	reject
951	ADVERSE_EVENTS	The presented results showed a major benefit for the combination of axitinib, erlotinib, and dasatinib in the treatment of CRC and suggest the advantage of further translational development of this drug mixture.	reject
952	ADVERSE_EVENTS	The primary activity endpoint (phase II) is the achievement of an objective response.	reject
953	ADVERSE_EVENTS	The primary end point for this study was the occurrence of dose-limiting toxicities during the first 3 weeks of avelumab treatment in the dose-escalation part of the study (reported previously), 26 and best overall response per RECIST V.1.1, adjudicated by independent end point review committee, in efficacy expansion cohorts.	reject
954	ADVERSE_EVENTS	The primary endpoint was progression-free survival (PFS).	reject
955	ADVERSE_EVENTS	The primary objective was to demonstrate superiority of avelumab versus chemotherapy in terms of OS.	reject
956	ADVERSE_EVENTS	The probability of longer OS in the avelumab arm increased over time, from 47% at 12 months after randomization to 76% at 24 months.	reject
957	ADVERSE_EVENTS	The proportion of patients in 2L treated with IO agents from the real-world study was closely aligned with the market shares in year 1 of the model, 56.8% vs 55.0%, respectively; however, in the model it was assumed that the use of IO agents would shift from 2L to 1L hence the increasing shared of CT in the 2L setting in year 2 and 3.	reject
958	ADVERSE_EVENTS	The proportion of tumor sites located in the kidney was slightly higher in patients aged ≥75 years compared with other age groups in both treatment arms.	reject
959	ADVERSE_EVENTS	The protocol was approved by the institutional review board or independent ethics committee of each centre; all patients provided written informed consent before enrolment.	reject
960	ADVERSE_EVENTS	The randomized Phase III CheckMate 214 trial demonstrated that combination therapy with nivolumab and ipilimumab improved OS compared with sunitinib and received regulatory approvel for treatment naive patients with IMDC intermediate and poor risk disease in 2018.	reject
961	ADVERSE_EVENTS	The ratio of spindle cells in tumors is also a known predictive factor of treatment outcome 16 , 21 .	reject
962	ADVERSE_EVENTS	The recommendations discussed by the advisers were summarised in a questionnaire that was sent to all advisers after the meeting.	reject
963	ADVERSE_EVENTS	The response rates and survival results of oral vinorelbine are similar to intravenous vinorelbine in advanced NSCLC and breast cancer ( Gralla et al , 2007 ; Aapro and Finek, 2011 ).	reject
964	ADVERSE_EVENTS	The results of 53 of these individual DEEs were radiologically evaluable.	reject
965	ADVERSE_EVENTS	The results of exploratory post-hoc pharmacokinetic analyses conducted on long-term survivors who participated in the phase II trial, suggest that numerically longer OS, longer PFS, and higher ORR are reported in patients who presented a 2-hour post-dose concentration on day 1 of the cycle 1 ranging from 45.2 to 56.4 ng/mL. 39 These results are in accordance with previous results from Rixe et al,…	reject
966	ADVERSE_EVENTS	The results were presented at the 37th Congress of the European Society of Medical Oncology in October 2012.	reject
967	ADVERSE_EVENTS	The risk of locoregional relapse and distant metastasis were lower in CCRT compared with radiotherapy alone [ 4 ].	reject
968	ADVERSE_EVENTS	The role of skin toxicity has not yet been explored in a rechallenge setting.	accept
969	ADVERSE_EVENTS	The safety population included all patients who received at least one dose of the study medication designated according to the randomization arm.	reject
970	ADVERSE_EVENTS	The safety profile of avelumab was consistent with previous avelumab monotherapy studies.	accept
971	ADVERSE_EVENTS	The safety profile was generally consistent among age groups treated with avelumab plus axitinib or sunitinib.	accept
972	ADVERSE_EVENTS	The sample size was based on an assumed ORR of 20% to provide approximately 91% power to reject the null hypothesis of ORR of ≤10%.	reject
973	ADVERSE_EVENTS	The second Phase II study of axitinib presented by Rini et al 13 evaluated patient-reported disease-related symptoms at baseline and after 20 weeks (day 141) of treatment.	reject
974	ADVERSE_EVENTS	The second phase II study evaluated axitinib in 62 patients with advanced and refractory RCC who had not responded to sorafenib-based therapy.	reject
975	ADVERSE_EVENTS	The secondary endpoints are: assessment of the safety profile of the association of avelumab and mCTX; progression-free survival (PFS), defined as the time from study treatment initiation to the first occurrence of disease progression or death for any cause, whichever occurs first; OS, defined as the time from treatment initiation to death for any cause; QoL will be assessed using EORTC QLQ-30 an…	reject
976	ADVERSE_EVENTS	The secondary objectives were to identify pretreatment clinical factors that could affect the prognosis of patients with mRCC treated with first-line axitinib.	reject
977	ADVERSE_EVENTS	The selection of comparator IO agents was based on internal market research data that was validated by a specialist oncologist; these are, however, best estimates and are subject to a degree of uncertainty.	reject
978	ADVERSE_EVENTS	The severity of an AE was classified according to the National Cancer Institute Common Terminology Criteria for Adverse Events version 4.0.	accept
979	ADVERSE_EVENTS	The slides were incubated with mouse monoclonal anti-KI-67 (MIB-1, Ready to use, Agilent, IR626).	reject
980	ADVERSE_EVENTS	The sponsor, Merck KGaA (Darmstadt, Germany), provided the study drug and helped investigators design the trial, collect and analyze data, and interpret results.	reject
981	ADVERSE_EVENTS	The staining of the enteritis caused by DTIC appeared lighter than that of the axitinib group, and the axitinib and DTIC combination group.	reject
982	ADVERSE_EVENTS	The standard regimen of chemotherapy for thymic carcinoma has not yet been determined because of its rarity, although a combination chemotherapy that comprised (solvent-based) paclitaxel and carboplatin was recently reported to have favorable antitumor activity for advanced thymic carcinoma [ 2 , 3 ].	reject
983	ADVERSE_EVENTS	The stratification factor of region (Asia versus non-Asia) was used for the stratified statistical analysis of the primary and key secondary end points.	reject
984	ADVERSE_EVENTS	The studies involving human participants were reviewed and approved by Henan Cancer Hospital Medical Ethics Committee.	reject
985	ADVERSE_EVENTS	The study duration is expected to be 4.5 years if the 2 stages of the study were completed.	reject
986	ADVERSE_EVENTS	The study established the safety and pharmacokinetics of avelumab and assessed biological correlatives for future development.	reject
987	ADVERSE_EVENTS	The study found that there were no increased surgical complications.	accept
988	ADVERSE_EVENTS	The study is listed in the US National Institutes of Health ClinicalTrials.gov registry under the identifier NCT00735904 [ 34 ].	reject
989	ADVERSE_EVENTS	The study protocol (Clinical Trials.gov identifier: NCT03135769 ) was approved by the French independent ethics committee Comité de Protection des Personnes and the French health authorities Autorité Nationale de Sureté du Médicament.	reject
990	ADVERSE_EVENTS	The study that led to FDA and EMA approval in 2012 was the randomised, open label phase III AXIS trial.	reject
991	ADVERSE_EVENTS	The therapeutic combination of the anti-PDL1 mAb avelumab with the anti-EGFR mAb cetuximab was tested in a small single-arm, proof of concept clinical study.	reject
992	ADVERSE_EVENTS	The total treatment costs varied from 31,980 GBP per patient treated with everolimus to 84,136 GBP per patient treated with cabozantinib ( Table 4 ).	reject
993	ADVERSE_EVENTS	The toxicity profile of the drug is tolerable.	accept
994	ADVERSE_EVENTS	The translation of the in-vitro-based results to in vivo conditions revealed significant CRC tumor growth inhibition, as evaluated in the chicken chorioallantoic membrane (CAM) model.	reject
995	ADVERSE_EVENTS	The treatment and imaging regimen is shown in Figure 3A .	reject
996	ADVERSE_EVENTS	The treatment duration in the landmark analysis that compared all patients treated with axitinib for ≤1 year versus >1 year included 264 axitinib-treated patients from the ATLAS study who remained disease-free at 1 year and were not censored.	reject
997	ADVERSE_EVENTS	The treatment of non-metastatic muscle invasive bladder cancer (MIBC) aims to achieve cure by removing the primary tumor with local treatments and eliminating potential micro-metastasis with systemic therapies.	reject
998	ADVERSE_EVENTS	The treatment was given until disease progression, high-grade AE or patients withdrew their consent.	reject
999	ADVERSE_EVENTS	The treatment was well tolerated with no unexpected side effects.	accept
1000	ADVERSE_EVENTS	The trial evaluated avelumab in 2 cohorts of patients with mMCC: chemotherapy-refractory mMCC (part A) and untreated mMCC (part B).	reject
1001	ADVERSE_EVENTS	The trial is coordinated by Phoenix Clinical Research, a contract research organization (CRO) responsible for overall trial management, database development, quality assurance, and trial registration at ClinicalTrials.gov (mFOLFOX-6).	reject
1002	ADVERSE_EVENTS	The trial was conducted in accordance with the International Ethical Guidelines for Biomedical Research Involving Human Subjects, the International Conference on Harmonisation Guidelines for Good Clinical Practice, and the Declaration of Helsinki.	reject
1003	ADVERSE_EVENTS	The trial was sponsored by Lyon University Hospital (Hospices Civils de Lyon) and was conducted across 7 centers participating in the network of the French Gestational Trophoblastic Center (Centre de Référence des Maladies Trophoblastiques, Lyon, France).	reject
1004	ADVERSE_EVENTS	The two studies included 1,011 patients.	reject
1005	ADVERSE_EVENTS	The two treatments involved subjects receiving single 5 mg axitinib as an oral dose on day 1 (treatment A), and subjects receiving rifampin (Rifadin ® , Aventis Pharmaceuticals Inc., Bridgewater, NJ, USA) 600 mg/day orally for 9 days with a single 5 mg oral dose of axitinib co-administered on day 8 (treatment B).	reject
1006	ADVERSE_EVENTS	The unique trial reporting no hypertension	accept
1007	ADVERSE_EVENTS	The values of HR of each study were treatment-naive mRCC: HR 0.770 (95% CI: 0.560–1.050)	reject
1008	ADVERSE_EVENTS	There are a large number of clinical trials that compared the efficacy and safety of sorafenib and sunitinib in the treatment of RCC.	reject
1009	ADVERSE_EVENTS	There are inadequate data for patients with severe hepatic impairment (bilirubin greater than three times ULN).	reject
1010	ADVERSE_EVENTS	There are several potential solutions to this problem.	reject
1011	ADVERSE_EVENTS	There was no BDI or any complication related to the procedure.	accept
1012	ADVERSE_EVENTS	There were no confirmed responses in patients with low albumin or hemoglobin levels (0.0% [zero of eight] and 22.2% [eight of 36] in patients with baseline albumin levels < 35 g/L or ≥ 35 g/L, respectively, and 0.0% [zero of seven] and 21.6% [eight of 37] in patients with baseline hemoglobin levels < 100 g/L or ≥ 100 g/L, respectively).	reject
1013	ADVERSE_EVENTS	Thereafter, absorbance at 450 nm was measured with a Multiscan Ascent 354 (Labsystems, Heidelberg, Germany).	reject
1014	ADVERSE_EVENTS	Therefore, axitinib and similar compounds could potentially find themselves in increasing demand if the current trend of increasing numbers of thyroid cancer continues.	reject
1015	ADVERSE_EVENTS	Therefore, in this proof-of-principle study of NIR-PIT targeting PD-L1, we chose a simple subcutaneous xenograft tumor model.	reject
1016	ADVERSE_EVENTS	Therefore, we expanded the in vitro screen on approved drugs or drugs in the advanced stage of clinical testing to a total of 24 drugs/inhibitors (VEGRR inhibitors, gemcitabine and others, Fig.	reject
1017	ADVERSE_EVENTS	These cases, which had varying courses and outcomes, included patients who had a prolonged objective response or stable disease and patients who had continued treatment beyond RECIST-defined progression with local treatment administered for new lesions.	reject
1018	ADVERSE_EVENTS	These results are consistent with previous studies in patients with metastatic GIST, where more patients were responders by Choi than by RECIST criteria, respectively, after treatment with imatinib (84% versus 48%) 21 or sunitinib (31% versus 2%).	reject
1019	ADVERSE_EVENTS	These results are consistent with previously reported studies of combined chemotherapy with axitinib [ 44 ] and other angiogenic tyrosine kinase inhibitors in NSCLC [ 45 - 47 ].	reject
1020	ADVERSE_EVENTS	These results led to another approval by both the FDA (in April 2016) and the EMA (in September 2016).	reject
1021	ADVERSE_EVENTS	These results might seem inconsistent with previously published results showing that an increase in TAMs contributes to an immunosuppressive and pro-angiogenic environment [ 23–25 ] as a mechanism of resistance to antiangiogenic treatments.	reject
1022	ADVERSE_EVENTS	These results suggest that expression of TLR3 may have a role in mRCC and potentially be a predictive biomarker for axitinib treatment.	reject
1023	ADVERSE_EVENTS	These results supported the use of axitinib in TKI-refractory RCC, and led to the development of the global AXIS Phase III validation trial in strict second-line therapy.	reject
1024	ADVERSE_EVENTS	These studies thus provide the rationale for the clinical evaluation of the combined use of avelumab with that of irradiated adoptively transferred haNK cells.	reject
1025	ADVERSE_EVENTS	These subtypes were associated with differential survival, with the m3 subtype being associated with the poorest survival.	reject
1026	ADVERSE_EVENTS	They also support the idea that this increase in TIL density can be the reason behind the elevation in PD-L1 expression in tumor cells [ 50 ].	reject
1027	ADVERSE_EVENTS	Third, there are limited prospective comparisons of NAC approach [ 7 – 10 ].	reject
1028	ADVERSE_EVENTS	Thirty-one per cent of patients undergoing DEEs in this study required dose reductions from their starting dose as the first dose modification event, underlining our concerns with axitinib tolerance in real-world patient populations.	accept
1029	ADVERSE_EVENTS	This advocates for the use of high dose per fraction (hypofractionated) radiation with immune checkpoint inhibitors [ 31 ].	reject
1030	ADVERSE_EVENTS	This effect may partially account for the lack of improved outcomes with continuous administration of axitinib combined with chemotherapy in patients with mCRC ( Bendell et al , 2013 ; Infante et al , 2013 ).	reject
1031	ADVERSE_EVENTS	This flow chart presents our recommended process for managing hepatitis induced by treatment with the combination of axitinib and ICIs.	reject
1032	ADVERSE_EVENTS	This is also a 3-arm trial and will compare avelumab in combination with platinum-based chemotherapy followed by avelumab maintenance, avelumab given only as maintenance after platinum-based chemotherapy, or platinum-based chemotherapy alone.	reject
1033	ADVERSE_EVENTS	This is consistent with axitinib current prescription guidelines, which consider not only BP measurement but also individual tolerability (with no grade >2 adverse event)	reject
1034	ADVERSE_EVENTS	This is defined as the proportion of subjects who are alive and disease free at 3 years.	reject
1035	ADVERSE_EVENTS	This is the situation where current chemotherapeutic strategies still require a significant time delay to allow wound healing, potentially favoring growth of metastatic tumor cells.	reject
1036	ADVERSE_EVENTS	This man was diagnosed with prostate cancer metastatic to pelvic lymph nodes on which pathology showed 20% small cell carcinoma.	reject
1037	ADVERSE_EVENTS	This manuscript further discusses the highlights of the study, patient population, and considerations regarding choice of therapy for maintenance avelumab.	reject
1038	ADVERSE_EVENTS	This might potentially explain the lower HR in patients aged <65 years compared with the other two groups.	reject
1039	ADVERSE_EVENTS	This multicentre, open-label, randomised, phase III trial was conducted to compare the safety and efficacy of axitinib vs sorafenib in patients with mRCC who had failed one prior systemic therapy.	reject
1040	ADVERSE_EVENTS	This regimen was well tolerated with no grade 4 non-haematologic toxicities.	accept
1041	ADVERSE_EVENTS	This review focuses on axitinib, its clinical development, and its role in the treatment landscape of RCC.	reject
1042	ADVERSE_EVENTS	This single-center, open-label study involved subjects being assigned to two separate treatment sequences according to a two-way crossover design.	reject
1043	ADVERSE_EVENTS	This study recommended the maximum-tolerated dose and recommended Phase II dose of axitinib to be 5 mg twice daily.	reject
1044	ADVERSE_EVENTS	This will enable us to test the hypothesis that the addition of avelumab to mFOLFOX-6 chemotherapy, administered following SCRT for locally-advanced rectal cancer, will improve the post-operative outcomes of the disease.	reject
1045	ADVERSE_EVENTS	This “fit‐for‐purpose” approach to postapproval dose optimization and confirmation, which entailed using the base structural component of an already established, full‐covariate PopPK model built with robust PK data across dose levels, may work well for other agents in which initial indications or regulatory approvals have been established and additional indications and/or treatment combinations a…	reject
1046	ADVERSE_EVENTS	Three patients (21.4%) developed a grade 4 AE (dermititis, lymphopenia, or mucositis).	accept
1047	ADVERSE_EVENTS	Three patients underwent open radical nephrectomy after axitinib treatment.	reject
1048	ADVERSE_EVENTS	Through central review, treatment with axitinib was associated with a PFS of 6.7 months, compared to 4.7 months with sorafenib (hazard ratio [HR] =	reject
1049	ADVERSE_EVENTS	Thus, combining antiangiogenic therapies and immunotherapies might synergistically increase the effectiveness of immunotherapy.	reject
1050	ADVERSE_EVENTS	Thus, cross‐study comparison of the limited data seems to suggest that axitinib may achieve a longer median OS compared with sorafenib or sunitinib in Japanese patients, but without a prospective head‐to‐head study no definitive conclusions can be drawn.	reject
1051	ADVERSE_EVENTS	Thus, first-line therapy with axitinib may provide a feasible option for treatment of advanced RCC or mRCC patients.	reject
1052	ADVERSE_EVENTS	Thus, the 800‐mg flat dose was expected to preserve the clinical activity and safety profile associated with the approved weight‐based dose while decreasing variability in exposures.	reject
1053	ADVERSE_EVENTS	Time-to-event endpoints were estimated using the Kaplan-Meier method, and CIs for medians were calculated using the Brookmeyer-Crowley method.	reject
1054	ADVERSE_EVENTS	To assess MRD, tumor DNA was extracted and analyzed using the Adaptive ClonoSEQ Clinical Laboratory Improvement Amendments-regulated laboratory-developed test [ 38 ] to determine DLBCL clonotypes that could then be followed in serial plasma samples.	reject
1055	ADVERSE_EVENTS	To characterize differences in peripheral immune subtypes in these patients over time, we used a 14-channel customized flow cytometry panel.	reject
1056	ADVERSE_EVENTS	To date, there is a lack of validated clinical biomarkers to guide therapy selection for mRCC.	reject
1057	ADVERSE_EVENTS	To establish the impact on survival, in an additional experiment (8 mice per group), the tumor volume data was collected and analyzed with a one-way analysis of variance (ANOVA) test (GraphPad Prism; GraphPad Software, Inc., La Jolla, CA, USA).	reject
1058	ADVERSE_EVENTS	To evaluate axitinib side effects a single-stage, open-label, multicenter, phase II study was done, which recruited 62 patients, 100% had received prior sorafenib, and 74.2% had received two or more prior systemic treatments; they received axitinib 5 mg orally twice daily.	reject
1059	ADVERSE_EVENTS	To improve these survival statistics, there is a need for new treatments and predictive and prognostic biomarkers that can identify patients who are most likely to benefit.	reject
1060	ADVERSE_EVENTS	To investigate this observation in more detail, patients without response by 3 months were further categorized according to whether they had SD by 3 months and/or achieved a later response, or whether their best response was PD or not evaluable; median duration of OS beyond 3 months in these subgroups was 9.5 months (95% CI 6.5 to 14.4 months) and 4.3 months (95% CI 2.8 to 7.1 months), respective…	reject
1061	ADVERSE_EVENTS	To meet histologic criteria patients needed to harbor either primary small cell carcinoma of the prostate, intermediate atypical carcinoma of the prostate, or mixed histology containing both adenocarcinoma and neuroendocrine or small cell components.	reject
1062	ADVERSE_EVENTS	To our knowledge, JAVELIN Gastric 100 is the first phase III trial of switch maintenance treatment with an immune checkpoint inhibitor in GC/GEJC, and its results are informative for future trials.	reject
1063	ADVERSE_EVENTS	To our knowledge, the CARACAS randomized study is the first to explore the value of combining an anti-EGFR agent and immunotherapy in patients with advanced SCAC.	reject
1064	ADVERSE_EVENTS	To validate the specific binding of the conjugated antibody, excess antibody (100 μg) was used to block 10 μg of APCs.	reject
1065	ADVERSE_EVENTS	To verify in vitro avelumab-IR700 binding, fluorescence from cells after incubation with APC was measured using a flow cytometer (FACS Calibur, BD BioSciences, San Jose, CA, USA) and CellQuest software (BD BioSciences).	reject
1066	ADVERSE_EVENTS	To verify our results, future studies measuring plasma PAI‐1 level in larger RCC cohorts should be conducted.	reject
1067	ADVERSE_EVENTS	Total MDSC • PD-L1 + MDSC • PD-1 + MDSC •	reject
1068	ADVERSE_EVENTS	Total mesorectal excision is performed 3–4 weeks after the last cycle of avelumab.	reject
1069	ADVERSE_EVENTS	Transmitted light differential interference contrast (DIC) images were also acquired.	reject
1070	ADVERSE_EVENTS	Treatment arms were compared using a two-sided log-rank test stratified by risk group.	reject
1071	ADVERSE_EVENTS	Treatment effects were estimated using data from randomized controlled clinical trials.	reject
1072	ADVERSE_EVENTS	Treatment group: 350 patients; Control group: 350 patients 68 (37–90)	reject
1073	ADVERSE_EVENTS	Treatment-emergent adverse events (AEs; related or unrelated) are summarized in Appendix Table A2 (online only).	accept
1074	ADVERSE_EVENTS	Treatment-related AEs (TRAEs) of any grade occurred in 107 patients (68.6%; table 4 ).	accept
1075	ADVERSE_EVENTS	Treatment-related AEs (TRAEs) of any grade occurred in 90 patients (48.9%) in the avelumab arm and 131 patients (74.0%) in the chemotherapy arm (Table 3 ).	accept
1076	ADVERSE_EVENTS	Trial registration Trial Registration Number and Date of Registration: ClinicalTrials.gov NCT03503630, April 20, 2018.	reject
1077	ADVERSE_EVENTS	Trials are currently ongoing to assess its efficacy in the adjuvant setting or in the first-line setting in combination with immunotherapies.	reject
1078	ADVERSE_EVENTS	Trials designed to assess both ‘duration of therapy hypothesis’ and ‘age at finishing treatment hypothesis’ are candidates for future research.	reject
1079	ADVERSE_EVENTS	Tumor evaluation was assessed according to RECIST criteria, version 1.1, by using spiral or conventional CT scan, radiography, or MRI, if required.	reject
1080	ADVERSE_EVENTS	Tumor fluorescence was high after APC injection, while fluorescence signal of background including liver decreased beginning 12 hours after APC injection.	reject
1081	ADVERSE_EVENTS	Tumor growth was significantly inhibited in the NIR-PIT treatment group compared with the other groups (p < 0.001)	reject
1082	ADVERSE_EVENTS	Tumor mutational burden (TMB), high microsatellite instability (MSI-H), mismatch-repair deficiency (dMMR), and HLA diversity are being evaluated as potential biomarkers, and although patients with high TMB, MSI-H, or dMMR have been shown to have a greater response to ICIs, these are not perfect biomarkers.	reject
1083	ADVERSE_EVENTS	Tumor shrinkage in Japanese vs. non-Japanese patients Japanese Non-Japanese Total a Axitinib titration Placebo titration Non-randomized Total b , c , d Axitinib titration d Placebo titration c , d Non-randomized d n = 44 n = 6 n =	reject
1084	ADVERSE_EVENTS	Tumor volumes were based on caliper measurements and were calculated using the following formula; tumor volume = length × width 2 × 0.5.	reject
1085	ADVERSE_EVENTS	Tumor-infiltrating immune cells in axitinib-treated patients	reject
1086	ADVERSE_EVENTS	Tumors were generally measured by computed tomography before and after every 2-3 cycles of TC chemotherapy.	reject
1087	ADVERSE_EVENTS	Tumours were radiologically assessed at screening and every 6 weeks following study initiation, according to RECIST ( Therasse et al , 2000 ).	reject
1088	ADVERSE_EVENTS	Twenty-five patients (16.3%) had an AE leading to death ( online supplemental table 4 ), and none were treatment related.	accept
1089	ADVERSE_EVENTS	Twenty-two percent of patients required hospitalization for neutropenic fevers.	accept
1090	ADVERSE_EVENTS	Two patients (13.3%) had a serious AE: grade 2 ovarian cyst (n = 1 [6.7%]) and grade 3 uterine bleeding (n = 1 [6.7%]), which were both unrelated to treatment.	accept
1091	ADVERSE_EVENTS	Two patients in arm B had bulky disease (22.2%).	reject
1092	ADVERSE_EVENTS	Two patients were completely resected, 3 patients had incomplete resections, and 2 patients had no resection.	reject
1093	ADVERSE_EVENTS	US NCT03268057 I/II Advanced NSCLC 40	reject
1094	ADVERSE_EVENTS	Unknown 12 (4.4) 3 (2.2) 2 (6.1) 9 (3.3) 6 (4.7) 3 (7.3) ECOG PS, n (%) 0	reject
1095	ADVERSE_EVENTS	Upon withdrawal of the microneedle, a cotton-tipped applicator was placed over the injection site for approximately 10 seconds.	reject
1096	ADVERSE_EVENTS	Using a s.c. M05 (B16.OVA) melanoma model, we observed that a treatment regimen consisting of a 7 day course of axitinib (0.5 mg/day provided orally) combined with a s.c. vaccine (OVA peptide-pulsed syngenic dendritic cells (DC) adenovirally-engineered to produce IL-12p70) yielded superior protection against melanoma growth and extended overall survival when compared to animals receiving either s…	reject
1097	ADVERSE_EVENTS	Using nonlinear mixed effects modeling with pooled data from 383 healthy volunteers, 181 patients with metastatic RCC, and 26 patients with other solid tumors in 17 trials, the disposition of axitinib was best described by a 2-compartment model with first-order absorption and a lag time, with estimated mean systemic clearance (CL) of 14.6 L/h and central volume of distribution (V c ) of 47.3 L.	reject
1098	ADVERSE_EVENTS	Using one-way analysis of variance (ANOVA), natural log-transformed pharmacokinetic parameters ( \documentclass[12pt]{minimal}	reject
1099	ADVERSE_EVENTS	Using the automatic calibration curve optimization function, the recovery rate was regressed to be in the range of approximately 70% to 130%.	reject
1100	ADVERSE_EVENTS	Utilities were converted from the 5-level EQ-5D version instrument applied during the METEOR study for specific health states.	reject
1101	ADVERSE_EVENTS	VEGF proteins are important mediators of angiogenesis and it was felt that by inhibiting this pathway either with antibodies, inhibitors of the receptor tyrosine kinase or downstream proteins, it would be possible to treat resistant thyroid cancers.	reject
1102	ADVERSE_EVENTS	VEGFR inhibitors have garnered interest as treatments for advanced RCC (aRCC).	reject
1103	ADVERSE_EVENTS	Variables concluded to be time‐varying (at least one arm containing >50% of patients with more than one standard deviation change per year) were albumin (ALB), alkaline phosphatase (ALP), alanine aminotransferase, aspartate aminotransferase (AST), C‐reactive protein (CRP), gamma‐glutamyl transferase (GGT), lactate dehydrogenase (LDH), hemoglobin, lymphocytes, lymphocyte‐leukocyte ratio, neutrophi…	reject
1104	ADVERSE_EVENTS	Viewed in another way, overexpression of PD-L1 on a tumor signals an aggressive phenotype and is a potential target for the delivery of other types of molecular therapy.	reject
1105	ADVERSE_EVENTS	Vomiting 11 3 8 1 Dysphonia 11 0 7 1 Arthralgia 10 0 3 1	accept
1106	ADVERSE_EVENTS	We administered Axitinib according to the conventional and dose-titration schedule.	reject
1107	ADVERSE_EVENTS	We found in our NMA that OS is similar for cabozantinib and nivolumab and this may be the key driver for the similar cost-effectiveness also.	reject
1108	ADVERSE_EVENTS	We found that a combination of carboplatin with nab‐paclitaxel was well tolerated in terms of safety (including the risk of ILD exacerbation).	accept
1109	ADVERSE_EVENTS	We hope that with the regimen suggested in this protocol, a significant improvement in pCR and outcome will be obtained.	reject
1110	ADVERSE_EVENTS	We hypothesize a 40% response rate as the level to justify further investigations of the proposed experimental approach.	reject
1111	ADVERSE_EVENTS	We hypothesized that combining crizotinib with axitinib would provide greater clinical benefit than VEGF‐directed therapy alone.	reject
1112	ADVERSE_EVENTS	We observed the following grade 3 toxicities: asthenia (10%), neuropathy (4%), anorexia (4%), anemia (4%), hypersensitivity to P (2%), nausea/vomiting (2%), diarrhea (2%) and neutropenia (2%).	accept
1113	ADVERSE_EVENTS	We reported no differences in terms of mPFS according to previous sunitinib administration schedule, 13.1 months (95% CI 11.7–14.6 months) vs 12.7 (95% CI 9.7–15.7 months) (standard schedule vs modified schedule; p = 0.096); no difference in mOS (p = 0.205) according to alternative schedule vs standard, 17.6 months (95% CI 12.6–22.7 months) vs 10.2 months (95% CI 8.7–11.7 months).	reject
1114	ADVERSE_EVENTS	We suggest a further evaluation of this drug combination in other preclinical models, to investigate whether the identified combination therapy could also be active against metastases, prevent metastasis formation, and whether it could be used to prevent drug-induced resistance.	reject
1115	ADVERSE_EVENTS	We thus show for the first time the anti-angiogenic effect and survival prolongation provided by systemic single agent treatment with axitinib in preclinical orthotopic GBM models including clinically relevant GSC models.	reject
1116	ADVERSE_EVENTS	We will use a two-stage Simon design for each of the two cohorts (avelumab alone or with PG).	reject
1117	ADVERSE_EVENTS	Weak correlations between the fraction unbound in plasma of axitinib and both plasma albumin and bilirubin concentrations were observed (data not shown).	reject
1118	ADVERSE_EVENTS	Weight decreased 52 (19.4) 7 (2.6) 33 (24.8) 6 (4.5) 8 (24.2) 1 (3.0) 18 (6.6) 3 (1.1) 15 (11.9) 2 (1.6) 5 (12.5) 0	accept
1119	ADVERSE_EVENTS	When referring to study data, “baseline” refers to values obtained before the 12‐week induction period and “re‐baseline” refers to values obtained at randomization (after induction).	reject
1120	ADVERSE_EVENTS	While cross-study comparisons need to be interpreted with caution, median PFS of 27.6 months in axitinib-treated Japanese patients was almost twice as long as the 12.2 months reported in treatment-naïve Japanese patients treated with sunitinib, and longer than those treated with other anti-angiogenic inhibitors in first- or second-line mRCC ( 15 – 20 ).	reject
1121	ADVERSE_EVENTS	While it is clear that analysis of analysis of biopsies for the presence of immune infiltrate has been shown in some cases to be an important predictor of clinical benefit, especially in the analyses of biopsies of primary lesions of colorectal cancer patients [ 32 ], the metastatic lesions of many cancer types are not always amenable to biopsy.	reject
1122	ADVERSE_EVENTS	Worth noting, one patient underwent poststudy radical surgery after a prolonged disease stabilization with avelumab monotherapy and pathologic CR on primary tumor was documented at the histological examination, with minimal residual nodal localizations (data not shown).	reject
1123	ADVERSE_EVENTS	Yes 49 12.8 (7.6–22.9) 1.14 (0.77–1.69) 0.5248 Bone metastases No 176 16.6 (13.7–22.9)	reject
1124	ADVERSE_EVENTS	[ 22 ] A number of second-generation targeted therapies are on the horizon, including axitinib, a potent and selective inhibitor of VEGF receptor tyrosine kinases (VEGF RTK)-1, -2, and -3 that has shown substantial anticancer activity in phase II trials in patients with RCC.	reject
1125	ADVERSE_EVENTS	[ 35 ], 153 patients with advanced RCC (ARCC) or mRCC were investigated.	reject
1126	ADVERSE_EVENTS	[ 48 – 52 ] As both CYP3A4 and 1A2 are known to be inducible, coadministration of axitinib with agents known to be potent inducers is contraindicated.	reject
1127	ADVERSE_EVENTS	[ 64 ] The primary endpoint is PFS, with secondary endpoints including OS, response rate, duration of response, safety and tolerability, and specific renal symptoms and health status measures.	reject
1128	ADVERSE_EVENTS	[3] , [4] , which were fairly complete for their countries, suggests that the large number of randomised patients is representative.	reject
1129	ADVERSE_EVENTS	a 20% cut-off defined on frequency of AEs in either age group in the avelumab + axitinib arm only.	accept
1130	ADVERSE_EVENTS	a Overall tumor response of individual patients.	reject
1131	ADVERSE_EVENTS	a PD-L1 expression in H441 cells.	reject
1132	ADVERSE_EVENTS	a PD-L1 expression in total PBMC, and PBMC magnetically sorted via negative and positive selection to enrich for PD-L1 negative and PD-L1 positive fractions, respectively.	reject
1133	ADVERSE_EVENTS	b Includes nine patients who received treatment and withdrew during the lead-in period.	reject
1134	ADVERSE_EVENTS	cT3N1, 7 (53.8%) cT3N2 and 1 (7.7%)	reject
1135	ADVERSE_EVENTS	cholecystectomy were randomly divided in two groups: In Group A ICG was administered in a dose 2.5 mg in 2 mL solution intravenously 1 hour before surgery.	reject
1136	ADVERSE_EVENTS	did not consider IDH1 or MGMT status; in addition, 15% of their patients did not have the histological diagnosis confirmed and of those that did, 8% were found to have a diagnosis other than GBM.	reject
1137	ADVERSE_EVENTS	e Sum of longest diameter for target lesion, median (range), mm 75 (10–376) 99 (10–466) 0.0013	reject
1138	ADVERSE_EVENTS	every 2 weeks was chosen as the dose for ongoing development.	reject
1139	ADVERSE_EVENTS	f No postbaseline assessments because of early death ( n = 1);	reject
1140	ADVERSE_EVENTS	lineage negative MDSCs, MDSC myeloid derived suppressor cell, mMDSC	reject
1141	ADVERSE_EVENTS	mg 2 $7,437 $7,884 2.8 Atezolizumab 1200 mg 3 $10,657 $11,296 2.8 Nivolumab 240 mg 2 $7,552 $6,517 2.8 Pembrolizumab 200 mg 3 $11,159 $9,715 2.8 Durvalumab 10 mg/kg 2 $7,066 $7,425 2.8 Carboplatin 4.5 AUC 4 $100 $52 2.1 Gemcitabine 1000 mg/m 2 4 $452 $227 2.1 Docetaxel 100 mg/m 2 3 $1,080 $420 2.1 Paclitaxel 150 mg/m 2 2 $155 $52 2.1 Pemetrexed 500 mg/m 2 3 $12,177 $7,871 2.1 B. Monthly Drug & Ad…	reject
1142	ADVERSE_EVENTS	mmHg and if the patient was not on antihypertensive medication.	reject
1143	ADVERSE_EVENTS	pT3 with Fuhrman grade ≥3 or pT4 and/or N+, any T, any Fuhrman grade).	reject
1144	ADVERSE_EVENTS	plus standard-dose paclitaxel (90 mg m −2 ) or capecitabine (1000 mg m −2 or 1250 mg m −2 b.i.d.).	reject
1145	ADVERSE_EVENTS	tumor regression grading system will be used to categorize the amount of regressive changes after cytotoxic treatment and estimate the percentage of residual tumor in relation to the previous tumor site as follows [ 43 ]: 0.	reject
1146	ADVERSE_EVENTS	twice daily for 7 days, followed by combination therapy with avelumab plus continuation of axitinib.	reject
1147	ADVERSE_EVENTS	who conducted a retrospective analysis of 241 m-ccRCC patients who received a first-line TKI for ≥6 months followed by a second-line TKI or mTORi, showing that patients who remained on first-line TKI between 11 and 22 months benefited from a TKI rechallenge rather than from second-line mTORi (PFS [HR≈0.5; median PFS (months): 9.4 (5.9–12.2) vs. 3.9 (3.0–5.5), p = 0.003; TTF(months): 8.0 (5.5–11.0…	reject
1148	ADVERSE_EVENTS	• Previous HBV or HCV infections;	reject
1149	ADVERSE_EVENTS	≥65 to <75 years n =	reject
1150	EFFICACY	( online additional file 3 ).	reject
1151	EFFICACY	(0%) 15 Blood bilirubin increased 0 (0%) 1 (7%) 0 (0%) 0 (0%) 0 (0%) 15 Metabolism and nutrition disorders Anorexia 1 (7%) 4 (27%) 0	reject
1152	EFFICACY	(>2 g/m 2 , ≤3 g/m 2 twice daily), IDAraC (≥1 g/m 2 , ≤2 g/m 2 twice daily) and LDAraC (<	reject
1153	EFFICACY	+ , MDSC4 (HLA-DR low /CD14	reject
1154	EFFICACY	+ lin neg MDSC o PD-1 + lin neg	reject
1155	EFFICACY	1 , 21 , 22 Given that elderly patients undergo immunosenescence, it has been hypothesized that immunotherapies might not offer elderly patients the same benefits observed in younger patients.	reject
1156	EFFICACY	1 Efficacy of HiDAC, mitoxantrone, and devimistat.	reject
1157	EFFICACY	1 Secondary AML (sAML) accounts for approximately one quarter of all AMLs and occurs more frequently with advancing age.	reject
1158	EFFICACY	1 – 3 Urothelial cancer (UC) accounts for 90% of bladder cancer in the US.	reject
1159	EFFICACY	15 Median follow-up was 16.5 months (interquartile range, 15.8–16.7 months).	reject
1160	EFFICACY	17 , 20 The second preplanned interim analysis of OS was based on a data cut-off time point when ∼336 PFS events by BICR occurred in patients with PD-L1-positive tumors, and the last randomized patient had been followed up for ≥12 months after randomization (preplanned final analysis of PFS and second interim analysis of OS).	reject
1161	EFFICACY	17 A Japanese study examined the effect of decreased-dose IDA (12 mg/m 2 X2) for elderly AML patients and observed an improved 2-year OS rate and lower 2-year relapse-free survival among elderly patients of 65–74 years of age compared with younger patients, which suggests that elderly patients would benefit from a reduced dose of IDA.	reject
1162	EFFICACY	17 AEs were graded according to the National Cancer Institute Common Terminology Criteria for AEs, version 4.03.	reject
1163	EFFICACY	19 (25.3) 2 (5.6) 0 6 (16.7) Edema peripheral 0 0 17 (22.7) 1 (2.8) 0 7 (19.4) Constipation 1 (1.3) 0 15 (20.0) 0 0 5 (13.9)	reject
1164	EFFICACY	2 About 90% of cases are linked to human papillomavirus (HPV) infection and additional risk factors include smoking, HIV or other causes of immunosuppression.	reject
1165	EFFICACY	20 Another notable finding in our study was that angiogenesis-related genes and signatures had limited association with prolonged PFS in the combination arm, and the expression of genes associated with hypoxia and glycolytic pathway activation were not associated with prolonged PFS.	reject
1166	EFFICACY	20 The current BIM results show the projected financial implications of adding avelumab to the 2L treatment paradigm and demonstrate a relatively negligible financial impact on health plans from the perspective of both commercial and Medicare payers.	reject
1167	EFFICACY	21 , 24 A large, international, multicohort, phase I study was conducted to assess the safety and clinical activity of avelumab in patients with refractory advanced solid tumors.	reject
1168	EFFICACY	21 Transcript levels were quantitated by the Personalis ACE Cancer Transciptome Analysis pipeline using STAR version 2.4.2a-p1 to align reads to the NCBI	reject
1169	EFFICACY	22 15.5% of patients had HER2 + disease (irrespective of ER and PR status), 42.9% had hormone receptor-positive (HR + )/HER2	reject
1170	EFFICACY	28 OS analyses were confirmed by supplementary analyses, including one using an alternative landmark definition (week 7, as above) and another that excluded patients who were not evaluable by blinded IRC.	reject
1171	EFFICACY	29% of patients had irAE 7.0% with grade 3 events.	reject
1172	EFFICACY	2–4 Recurrent and/or metastatic (R/M) SCCHN develops in approximately 65% of patients and is associated with poor prognosis; median overall survival (OS) is <1 year.	reject
1173	EFFICACY	32 , 33 Disease control rate was defined as the percentage of patients who have achieved complete response, partial response, and stable disease with the use of the specified treatment regimen.	reject
1174	EFFICACY	35 One patient (6.7%) had a normalized hCG level after discontinuing avelumab (9 cycles received).	reject
1175	EFFICACY	39 Only grade 1-2 TRAEs were reported, and the rate of immune-related AEs, which are a recognized occurrence with immune checkpoint inhibitors, 40 , 41 was low.	reject
1176	EFFICACY	40 , 41 The preferential internalization of CPX-351 liposomes within malignant myeloblasts relative to healthy cells within the bone marrow is thought to occur via active uptake of liposomes into cytoplasmic vacuoles.	reject
1177	EFFICACY	41 Patients with sRCC in this analysis had a significantly different distribution of TCGA subtypes compared with patients with nonsarcomatoid tumors ( P < 0.0001; χ 2 test) with a marked enrichment in m3 tumors (54.7% versus 28.1%; Supplementary Figure S5 , available at https://doi.org/10.1016/j.esmoop.2021.100101 ).	reject
1178	EFFICACY	4a and b ), HDAraC in consolidation chemotherapy significantly benefited DFS for patients with favorable cytogenetic compared with IDAraC (HR 0.46, 95% CrI 0.35–0.60) and LDAraC (HR 0.39, 95% CrI 0.26–0.59).	accept
1179	EFFICACY	5 Clinicaltrials.gov was cross-referenced using the terms “urothelial carcinoma” for disease and “avelumab” for other to ensure that no completed clinical trials were missed in the literature search.	reject
1180	EFFICACY	6 images of the 12 specimens were taken.	reject
1181	EFFICACY	9 , 10 Venetoclax, a selective, potent, orally bioavailable small-molecule BCL-2 inhibitor, has been studied alone and in combination with other agents in several hematologic malignancies.	reject
1182	EFFICACY	A Waterfall plot of best percentage decline in measurable disease from baseline by RECIST 1.1 criteria.	reject
1183	EFFICACY	A a ( n = 9) Treatment arm B b ( n = 9) Treatment arm C c ( n = 11) Age, years 71.0 (60.0–78.0) 70.0 (39.0–79.0) 70.0 (31.0–86.0) Sex Male 9 6 (66.7) 9 (81.8)	reject
1184	EFFICACY	A contemporaneous JAVELIN Solid Tumor trial opened in Japan (NCT01943461).	reject
1185	EFFICACY	A fully human anti-PD-L1 mAb (MSB0010718C; designated avelumab) was kindly provided by EMD Serono.	reject
1186	EFFICACY	A greater proportion of patients in the CPX-351 group achieved CR than in the control group (49.4% vs 40.9%).	accept
1187	EFFICACY	A higher incidence of IDH1 + and MGMT + patients found in the responder group could explain some of the difference in survival outcomes.	reject
1188	EFFICACY	A higher proportion of patients had HPV− tumors than HPV+ tumors (64.7% (n=99) vs 25.5% (n=39)); the proportion of patients with PD-L1+ tumors (≥1% cut-off) vs PD-L1− tumors was 69.9% (n=107) vs 19.6% (n=30).	reject
1189	EFFICACY	A majority of patients had disease control with induction chemotherapy, and nearly all patients subsequently randomly assigned to the chemotherapy arm received continued chemotherapy in the maintenance phase (92.4%) rather than BSC alone, which may reflect the relative fitness of patients who achieve disease control.	reject
1190	EFFICACY	Abbreviations: aspartate aminotransferase (AST); creatinine phosphokinase (CPK); gamma-glutamyl transferase (GGT); immune-related adverse event (irAE); treatment-related adverse event (TRAE)	reject
1191	EFFICACY	Abstract Avelumab (anti–PD‐L1) is an approved anticancer treatment for several indications.	reject
1192	EFFICACY	Additional biopsy was recommended, but not mandatory, at the time of disease progression.	reject
1193	EFFICACY	After applying weighted trial data, the exponential model continued to demonstrate close visual comparison to the KM.	reject
1194	EFFICACY	After one week, patients received the first cycle of mFOLFOX6 (oxaliplatin 85 mg/m 2 in a 2-h infusion, leucovorin 400 mg/m 2 over 2 h and 48-h infusion of fluorouracil 2400 mg/m 2 ) 30 min after avelumab (10 mg/Kg).	reject
1195	EFFICACY	Afterward, 17 patients needed to be enrolled.	reject
1196	EFFICACY	All models applying either original IPD or weighted trial data demonstrated significantly higher survival with GLAS + LDAC over LDAC alone.	reject
1197	EFFICACY	All patients with tumor cell positive CSF cytology at diagnosis achieved a cytological complete response and none experienced on-drug CNS disease progression.	reject
1198	EFFICACY	Although avelumab’s toxicity profile is generally similar to other ICIs, approximately 20% of patients in phase I studies had infusion-related reactions to avelumab, compared with only 1%–2% of patients receiving other ICIs.	reject
1199	EFFICACY	Although the necessity and validity of strengthening immunosuppressive therapy is further evaluated and considered, there is no established clinical evidence or recommendation for second-line treatment of steroid-resistant GVHD.	reject
1200	EFFICACY	Although these analyses were instrumental in recommending a flat‐dose regimen of avelumab monotherapy, use of a flat‐dose regimen as part of a combination treatment paradigm has not been previously explored.	reject
1201	EFFICACY	Among 37 patients enrolled, the overall response rate, composite complete remission (CRc) rate (primary endpoint), and median overall survival (OS) were 46%, 38%, and 11.1 months, respectively.	accept
1202	EFFICACY	Among patients achieving CR/CRi after venetoclax plus LDAC, the median duration of remission was 8.1 months (95% CI, 5.3 to 14.9 months; Fig 2A ).	accept
1203	EFFICACY	An alternative cell-selective cancer therapy with the use of light is the fluorescence-guided ultraviolet C (UVC) irradiation of selectively-labeled tumor cells with fluorescence protein which was transfected using adenovirus and the efficacy of this therapy was previously determined in various tumors [ 30 , 32 – 34 ].	reject
1204	EFFICACY	Analyses of differential gene expression in patients with sRCC compared with those with nonsarcomatoid tumors, irrespective of treatment arm, identified key differences between these histologies and provide additional insight into sRCC biology ( Supplementary Table S2 , available at https://doi.org/10.1016/j.esmoop.2021.100101 ).	reject
1205	EFFICACY	Analysis of OS was done by log-rank test.	reject
1206	EFFICACY	Analysis of cfDNA levels showed significant higher baseline levels in non-responders as compared with responders and HD (p=0.026).	reject
1207	EFFICACY	Analysis was conducted using ACCURI C6 software (BD Biosciences).	reject
1208	EFFICACY	Antibody-dependent cell-mediated cytotoxicity (ADCC) occurs in patients that are treated with IgG1-based monoclonal antibodies (mAbs), whereas this host immune-mediated response does not occur following treatment with other isotypes (such as IgG2 mAbs).	reject
1209	EFFICACY	Antitumour activity was observed in 6/16 pt, defined by progression free survival (PFS)	reject
1210	EFFICACY	As for the pathologic staging following surgery, 3 (25%) patients had ypT0N0, 1 (8.3%) patient ypT2N0, 4 (33.3%) patients ypT3N0, 2 (16.7%) patients ypT3N1, 1 (8.3) patient ypT3N2 and 1 (8.3%) patient ypT4aN2.	reject
1211	EFFICACY	As seen in Additional file 2 : Table S3, PD-L1 was detectable, and measured at a very similar frequency within immune cell subsets (data shown of CD4, CD8, cDC and B cells, both as a percentage of parent and percentage of total PBMC), regardless of whether the PBMC were pre-incubated with the IgG1 isotype control or avelumab.	reject
1212	EFFICACY	Assessment of the safety profile of the association of avelumab and metronomic cyclophosphamide (mCTX) will be graded using the common toxicity criteria and adverse events (NCI CTC-AE v 4.0).	reject
1213	EFFICACY	At data cut-off on April 10, 2018, median follow-up was 31.9 months (range 24–43 months).	reject
1214	EFFICACY	At data cutoff on September 13, 2019, 18 (7.2%) and five (2.0%) patients were still receiving study treatment in the avelumab and chemotherapy arms, respectively (Appendix Table A 2 , online only).	reject
1215	EFFICACY	At last follow-up, response was ongoing or considered SD in 20 of 40 responding patients (50.0%; online additional file 3A ).	reject
1216	EFFICACY	At the highest tested dose of 134 units/m 2 , cytopenia-related adverse events (AEs) were common with febrile neutropenia (83%), infections of grade ≥3 severity (67%), bacteremia (33%), epistaxis (17%), and petechiae seen (17%).	reject
1217	EFFICACY	Avelumab (10 mg/kg every 2 weeks) was administered until progression or unacceptable toxicity.	reject
1218	EFFICACY	Avelumab (anti–PD-L1) induces NK cell–mediated cytotoxicity.	reject
1219	EFFICACY	Avelumab has a wild-type Fc region and has been shown to induce antitumor activity via adaptive and innate effector cells in preclinical models [ 7–9 ].	reject
1220	EFFICACY	Avelumab has been approved in various countries for the treatment of metastatic Merkel cell carcinoma and advanced urothelial carcinoma that has progressed following platinum-containing therapy [ 16 ].	reject
1221	EFFICACY	Avelumab in Advanced Urothelial Carcinoma – Patient Safety	reject
1222	EFFICACY	Avelumab in combination for renal cell carcinoma	reject
1223	EFFICACY	Avelumab is a human anti-programmed death ligand 1 (anti-PD-L1) immunoglobulin (Ig)-G1 monoclonal antibody (mAb) that may induce innate effector function against tumor cells in vitro [ 10 , 11 ].	reject
1224	EFFICACY	Avelumab monotherapy was well tolerated, with only 5 grade 3 TRAEs in 4 patients (5%), no grade 4 TRAEs or treatment-related deaths, and serious TRAEs in 5 patients (6%).	reject
1225	EFFICACY	Avelumab treatment was extended to >3 years and >5 years in 3 and 2 patients, respectively.	reject
1226	EFFICACY	Avelumab, an Anti–Programmed Death-Ligand 1 Antibody, In Patients With Refractory Metastatic Urothelial Carcinoma: Results From a Multicenter, Phase Ib Study	reject
1227	EFFICACY	Azacitidine has previously shown clinical activity in acute myeloid leukemia [ 34 ], myelodysplastic syndromes, and high-risk or previously untreated DLBCL (in combination with R-CHOP)	reject
1228	EFFICACY	Background In the phase III JAVELIN Renal 101 trial, first-line avelumab plus axitinib demonstrated a progression-free survival (PFS) and objective response rate (ORR) benefit versus sunitinib in patients with advanced renal cell carcinoma (aRCC).	reject
1229	EFFICACY	Based on the results of several trials (Polish and Stockholm III) [ 20 , 28 ], SCRT showed equivalent results to CRT for loco-regional control beside its potential immunogenicity.	reject
1230	EFFICACY	Because naïve comparisons across published trial results do not adjust for within-study differences in treatment survival gains, such comparisons are inappropriate and subject to multiple biases.	reject
1231	EFFICACY	Because venetoclax is a Cytochrome P450 (CYP3A) substrate, patients receiving CYP3A inhibitors (CYP3A4i) had their venetoclax dose reduced by approximately 50% for moderate CYP3A inhibitors and approximately 75% to 90% for strong inhibitors.	reject
1232	EFFICACY	Bellmunt Risk Score † ORR (CI 95%)	reject
1233	EFFICACY	Blocking this immunosuppressive interaction with either anti–PD‐1 antibodies, such as pembrolizumab and nivolumab, or anti–PD‐L1 antibodies, such as avelumab, atezolizumab, or durvalumab, allows the host antitumor immune response to take effect in the tumor microenvironment.	reject
1234	EFFICACY	Bortezomib Added to Daunorubicin and Cytarabine During Induction Therapy and to Intermediate-Dose Cytarabine for Consolidation in Patients With Previously Untreated Acute Myeloid Leukemia Age 60 to 75 Years:	reject
1235	EFFICACY	Both US commercial and Medicare payer perspectives were considered.	reject
1236	EFFICACY	Briefly, HEL92.1.7 tumors were established by subcutaneous injection of 1 × 10 7 cells into the right flank of five-week-old athymic nude male mice ( n = 5 per group).	reject
1237	EFFICACY	CI confidence interval, NE not evaluable, OS overall survival	reject
1238	EFFICACY	COO results were 100% concordant with local laboratory results collected via case report form where both central and local results were available.	reject
1239	EFFICACY	Cells treated with metformin demonstrated a significant decline in MMP (Fig. 3F ).	reject
1240	EFFICACY	Clinical Evaluation of Avelumab in the Treatment of Advanced Urothelial Carcinoma: Focus on Patient Selection and Outcomes	reject
1241	EFFICACY	Clinical efficacy was evident across patients with diverse mutational profiles.	reject
1242	EFFICACY	Clinical trial simulations were used to predict landmark survival, accounting for variability in the study population and uncertainty in model parameters.	reject
1243	EFFICACY	Colitis 0 1 (3.3) Acute kidney injury 0 1 (3.3)	reject
1244	EFFICACY	Colitis 1 (1.6) 1 (1.6) 0 0 Diarrhea 1 (1.6) 0 0 0 Erythema 1 (1.6) 0	reject
1245	EFFICACY	Considering the time required to obtain local approval and to initiate all participating centres, the study is expected to take up to 36 months to complete accrual.	reject
1246	EFFICACY	Consistent with the RNAseq data there was a decrease in expression of ETC components in the older compared to younger samples (Supplementary Fig.	reject
1247	EFFICACY	Consolidation therapy is recommended for patients in remission if the ANC has recovered to > 500/μL and the platelet count has recovered to > 50,000/μL, in the absence of unacceptable toxicity [ 7 , 8 ].	reject
1248	EFFICACY	Currently, there are multiple initiatives worldwide aiming to improve the benefits of the current standard-of-care in non-metastatic MIBC.	reject
1249	EFFICACY	Cytarabine (Ara-C) in consolidation therapy played important role in preventing relapses for AML patients achieved complete remission, but the optimum dose remains elusive.	reject
1250	EFFICACY	D CXCR2+ (CD182) cytotoxic T-cells, and E CXCR2+ M1 monocytes.	reject
1251	EFFICACY	DFS rates between groups will be compared using the log-rank test.	reject
1252	EFFICACY	Data are presented as median (range) or n (%) ABC activated B-cell-like, DLBCL diffuse large B-cell lymphoma, ECOG PS Eastern Cooperative Oncology Group performance status, GCB germinal center B-cell-like, NA not applicable, NR not reported, TNM tumor/node/metastasis a Avelumab, utomilumab, and rituximab in combination b Avelumab, utomilumab, and azacitidine in combination c Avelumab, bendamustin…	reject
1253	EFFICACY	Data were compared with one-way ANalysis Of VAriance (ANOVA) statistical test followed by Tukey’s test or unpaired t-test; p values less than 0.05 were considered statistically significant.	reject
1254	EFFICACY	Daunorubicin/cytarabine liposome should be discontinued in patients with impaired cardiac function unless the benefits of treatment outweigh the risks [ 7 , 8 ].	reject
1255	EFFICACY	Decreased appetite 6 (9.7) 0 2 (10.0) 0	reject
1256	EFFICACY	Demaria et al. showed that the combination of radiotherapy with anti-cytotoxic T-lymphocyte-associated protein 4 (CTLA-4) led to an improvement in the overall survival in mice [ 11 ].	reject
1257	EFFICACY	DepoCyte ® treatment was associated with an improvement of Karnofsky status at the end of the induction treatment (p = 0.041).	reject
1258	EFFICACY	Despite the small numbers, there was a significant survival advantage for patients over 60 treated with the 2000 mg/m 2 devimistat dose compared to those treated with the 1500 mg/m 2 dose with a median survival of 10.4 versus 5.4 months ( P = 0.0147, Fig.	accept
1259	EFFICACY	Diphosporilated cytarabine influence indirectly pharmacokinetics by inhibition of ribonucleotide reductase (RRM1, RRM2, and	reject
1260	EFFICACY	Dose modifications of avelumab (reductions or increases) were not permitted.	reject
1261	EFFICACY	Dose reductions were necessary in six patients (7%), the majority due to thrombocytopenia.	reject
1262	EFFICACY	Duration of CR was ≥6, ≥8.4, and ≥19.5 months for each CR, respectively.	accept
1263	EFFICACY	Eight (26.6%) patients had an infusion-related reaction of which only one (syncope) was grade 3.	reject
1264	EFFICACY	Eligible patients are randomised in a 1:1 ratio to standard fluoropyrimidine-based chemotherapy (capecitabine, oxaliplatin for 12 weeks or capecitabine for 24 weeks) or chemotherapy, followed by avelumab (10 mg/kg, 2 weekly for 24 weeks).	reject
1265	EFFICACY	Eligible patients for induction chemotherapy had histologically confirmed, unresectable, locally advanced or metastatic adenocarcinoma of the stomach or GEJ, had not received chemotherapy for locally advanced or metastatic disease, and had measurable disease per RECIST (version 1.1).	reject
1266	EFFICACY	Eligible patients were required to have relapsed, refractory, or progressive disease, measurable by Response Evaluation Criteria in Solid Tumors (RECIST) version 1.1, 25 following at least one previous line of treatment.	reject
1267	EFFICACY	Endpoints included best overall response, duration of response (DOR), progression-free survival (PFS), overall survival (OS), and safety.	reject
1268	EFFICACY	Enrolment of the 1 L subgroup began after documentation of two objective responses in the 2 L subgroup.	reject
1269	EFFICACY	Event-free survival and OS were estimated by the actuarial Kaplan–Meier method, and 95% confidence intervals (CI) were calculated.	reject
1270	EFFICACY	Exclusion criteria included prior therapy for AML or any previous use of cytarabine for any indication (more details in the Treatment section).	reject
1271	EFFICACY	Exploratory objectives included assessing duration of and time to response and evaluating tumour shrinkage of target lesions from baseline, disease control rate (DCR), and tumour cell PD-L1 expression levels in relation to response parameters (DCR, ORR, PFS, and OS).	reject
1272	EFFICACY	FCS files were exported and analyzed using FlowJo v9.7 for Macintosh (Treestar, Ashland, OR) using the outlined gating strategy (Fig. 1 ), with non-viable cells excluded and negative gates set based on fluorescence minus one controls.	reject
1273	EFFICACY	Factors associated with a higher ORR compared with respective comparator subgroups were absence of baseline visceral or liver metastases, older age (≥75 years) and high albumin (≥35 g/L).	reject
1274	EFFICACY	Figure 2 Budget impact of avelumab in the treatment of locally advanced or mUC ( A ) Commercial perspective and ( B ) Medicare perspective (US$).	reject
1275	EFFICACY	Figure 2b shows the range at baseline of expression of PD-L1 on the nine classic cell types as a percentage of each classic parental subset, and Fig.	reject
1276	EFFICACY	Finally, in cohort A of the phase II KEYNOTE-427 study, which enrolled patients with advanced clear-cell RCC ( n = 110), 1 L pembrolizumab monotherapy resulted in a median PFS of 6.9 months (95% CI, 5.1–not evaluable), 6-month OS rate of 92.4% (median, not reached), and ORR of 33.6% (95% CI, 24.8–43.4), and 18.2% of patients had a grade 3–5 TRAE [ 29 ].	accept
1277	EFFICACY	For a diagnosis of high-risk MDS RAEB-2 (refractory anemia with excess blasts 2), the patient must have 10–19% bone marrow blasts.	reject
1278	EFFICACY	For any‐grade irAEs, no exposure metrics were significantly associated, but the strongest (yet still insignificant) association was avelumab C max after a single dose (C max,sd ), with an odds ratio of 1.000 (95% CI: 0.999–1.010) per µg/ml change in concentration (Table 2 ; Figure 3 ).	reject
1279	EFFICACY	For post hoc subgroup analyses, ORR (proportion of patients with a complete response (CR) or partial response (PR)) and disease control rate (DCR; proportion of patients with CR, PR, stable disease (SD) or non-CR/non-progressive disease (PD)) were analyzed using event proportions, and DCR and PFS were assessed as sensitivity analyses.	reject
1280	EFFICACY	Four patients completed the prescribed treatment; 2 were still continuing maintenance therapy.	reject
1281	EFFICACY	Four structural models for the baseline survival distribution were evaluated: exponential, Weibull, log‐logistic, and Gompertz.	reject
1282	EFFICACY	From a patient point of view, there are frequent reports of headache, nausea, vomiting, weakness, confusion, pyrexia, fatigue, constipation, back pain, gait abnormal, convulsion and other infrequent symptoms, plus of course arachnoiditis.	reject
1283	EFFICACY	Further studies are needed to determine whether ICI monotherapy would provide similar benefits to combination ICI and TKI therapy in this population.	reject
1284	EFFICACY	Further studies of avelumab in combination with other agents are warranted in GBM.	reject
1285	EFFICACY	Grade 3 irAEs occurred in three patients due to hepatocellular injury (n=2, 1.3%) and psoriasis (n=1, 0.7%) and led to permanent treatment discontinuation in one patient (0.7%) due to hepatocellular injury; no grade 4 or 5 irAEs occurred.	reject
1286	EFFICACY	Grade 3/4 neutropenia and thrombocytopenia were common ( Online Supplementary Table S3 ).	reject
1287	EFFICACY	Grade 5, death ≤1 (n=118) 19.5% (12.8% to 27.8%) 0	reject
1288	EFFICACY	Grade ≥ 3 TRAEs were seen in 58% of patients, the most frequent being hypertension (29%) and increased concentrations of alanine aminotransferase, amylase, and lipase, and palmar-plantar erythrodysesthesia syndrome (7% each).	reject
1289	EFFICACY	Grade ≥3 TRAEs occurred in 17 patients (9.2%) in the avelumab arm and in 56 patients (31.6%) in the chemotherapy arm.	reject
1290	EFFICACY	Hematologic AEs occurred frequently and mostly concerned Grade 3-4 myelosuppression, not resulting in DLTs ( data not shown ).	reject
1291	EFFICACY	Hence, the concentration ratios of cytarabine triphosphate versus dCTP and cytarabine triphosphate vs CTP could be expected as predictive therapeutic efficacy [ 122 ].	reject
1292	EFFICACY	How might this impact on clinical practice?	reject
1293	EFFICACY	However, in the sunitinib arm, the relative dose intensity was lower in patients aged ≥75 years than in other age groups in the same arm.	reject
1294	EFFICACY	However, little is known about the effects of the combination of radotinib and Ara-C on cell death and cell cycle distribution in AML cells.	reject
1295	EFFICACY	However, no patient or disease characteristic showed a large difference between patients with ≥2 or <	reject
1296	EFFICACY	However, the recent use of immunotherapy has led to significant improvements in progression free survival (PFS) and overall survival (OS).	reject
1297	EFFICACY	However, the small size of the studied cohort did not allow to disclose which molecular subsets of patients ( NPM1 mut, FLT3 -ITD or concomitant aberrations) may benefit the most from our intensified approach [ 14 ].	reject
1298	EFFICACY	IRR, identified using an expanded definition, was the most common AE and occurred in 40 patients (25.6%), including grade ≥3 AEs in five patients (3.2%).	reject
1299	EFFICACY	If seven or more patients have a response (>40% response rate, p0 = 40%), we planned to proceed with stage 2 up to 60 patients in total.	reject
1300	EFFICACY	If they achieved CRc after the first 1–2 cycles of mLDAC for 14 days, additional cycles of mLDAC for 10 days (maximum of 7 cycles) were administered if patients tolerated the treatment and relapse did not occur.	reject
1301	EFFICACY	Immune related hepatitis 10 patients (1.7%) Most common ≥3 TRAE, n n/a Fatigue 68 patients (11.5%) Abbreviations : AE, adverse event; irAE, immune related adverse event; IRR, infusion related reaction; MI, myocardial infarction; PE, pulmonary embolism; s/p, status post; TRAE, treatment related adverse event; TSH, thyroid stimulating hormone; UTI, urinary tract infection; VT, venous thrombosis.	reject
1302	EFFICACY	Importantly, these innovative biophysical properties underlie the pharmacologic advantages of CPX-351 and, consequently, improved efficacy compared with conventional chemotherapy and other liposomal formulations.	reject
1303	EFFICACY	Improvement in parameters of overall survival in both the overall population and the PD-L1 positive population was seen and has led to the US FDA approval of avelumab as maintenance therapy for metastatic urothelial cancer.	reject
1304	EFFICACY	In 2016, the antiprogrammed cell death protein-1 (PD-1) antibody pembrolizumab was approved as first-line monotherapy for patients with metastatic NSCLC without targetable epidermal growth factor receptor ( EGFR ) or anaplastic lymphoma kinase ( ALK ) gene defects and with ≥50% programmed death ligand 1 (PD-L1) expression on tumor cells.	reject
1305	EFFICACY	In 7 patients (46.7%) whose hCG level was not normalized with avelumab (median number of cycles, 4.5 [range, 2-8]), 3 (42.3%) were subsequently cured with actinomycin D, 3 (42.3%) were cured with combination chemotherapy, and 1 (14.3%) underwent hysterectomy.	reject
1306	EFFICACY	In SCAC, HPV represents a fundamental driver and one of the most important prognosticators; its predictive role in immune checkpoint blockade therapy, however, has not been fully explored.	reject
1307	EFFICACY	In a cohort of a phase I study (KEYNOTE-001) in which patients with treatment-naive NSCLC received pembrolizumab, the ORR was 27%, median PFS was 6.2 months, and median OS was 22.1 months; efficacy was increased in patients whose tumors had high PD-L1 expression (≥50% of tumor cells PD-L1+ using the 22C3 assay, which is comparable to ≥80% of tumor cells PD-L1+ using the more sensitive 73-10 assay…	reject
1308	EFFICACY	In a phase I dose-expansion cohort of the JAVELIN Solid Tumor trial, avelumab was tested in 168 patients with metastatic breast cancer refractory to or progressing after standard-of-care therapy.	reject
1309	EFFICACY	In addition, DAC has been another option as LCTx for those ≥65 years of age, following the extended coverage of the National Health Insurance Service of Korea in October 2013.	reject
1310	EFFICACY	In addition, we previously confirmed that c-KIT (CD117) could be targeted by radotinib, acting as a c-KIT inhibitor or HSP90 inhibitor in c-KIT-positive AML cells [ 18 , 19 ].	reject
1311	EFFICACY	In analyzes of efficacy in subgroups with PD-L1 expression levels of ≥1%, ≥50%, and ≥80%, ORRs by RECIST 1.1 were 19.3% (95% CI, 11.7% to 29.1%), 22.6% (95% CI, 12.3% to 36.2%), and 26.3% (95% CI, 13.4% to 43.1%), respectively ( table 3 ).	accept
1312	EFFICACY	In another study, 16 Gy in 2 fractions caused a higher increase in interferon levels and PD-L1 expression in comparison to 20 Gy in 10 fractions.	reject
1313	EFFICACY	In arm C, 90.9% of patients had a TRAE, and 72.7% of patients had a grade ≥ 3 TRAE.	reject
1314	EFFICACY	In case of response (CSF clearing of lymphoblasts) consolidation and maintainance cycles with longer application intervals were added.	reject
1315	EFFICACY	In contrast to acute myeloid leukemia (AML), intensive chemotherapy has received relatively little attention in CML so far, as the potential morbidity and mortality was considered a major hurdle.	reject
1316	EFFICACY	In estimating OS with GLAS + LDAC versus LDAC IPD, among the PH models, exponential and Gompertz distributions produced the most similar OS HR, OS median, and OS estimates to Cox regression estimates, for both stepwise and full model comparisons.	reject
1317	EFFICACY	In fact, a randomised phase III study, that assessed the efficacy and safety of avelumab compared with docetaxel in metastatic NSCLC patients after first line platinum-based therapy, failed to demonstrate a survival advantage.	reject
1318	EFFICACY	In patients with MDS ( n = 16), median (80% CI) OS was 10.9 (1.6–12.5) months with glasdegib/LDAC and 10.3 (6.0–11.7) months with LDAC (HR, 0.77 [80% CI, 0.37–1.63], P = 0.3280).	accept
1319	EFFICACY	In patients with a major molecular response within 12 months, estimated progression-free survival at 24 months was 100% compared with 95% for patients in complete cytogenetic response without a 3 log reduction of BCR-ABL and 85% for patients who did not have a complete cytogenetic remission [ 21 ].	accept
1320	EFFICACY	In patients with mRCC, anti–PD-1 and anti–PD-L1 antibodies have shown promising responses and improved overall survival (OS), both as monotherapy and in combination with other classes of agents.	reject
1321	EFFICACY	In recent years, several anti-PD-1/PD-L1 antibodies have become established therapeutic options for the treatment of advanced non-small-cell lung cancer (NSCLC) in both the first-line (1L) and second-line (2L) settings [ 1–4 ].	reject
1322	EFFICACY	In such cases, CK should be checked as it may be elevated and indicate a more serious condition.	reject
1323	EFFICACY	In summary, our data demonstrate that glasdegib + LDAraC is a fairly safe, non-intensive outpatient regimen that may induce complete remission and result in prolonged survival in some R/R AML patients.	reject
1324	EFFICACY	In the 33 patients with grade 2–3 ST, 1 (3%) CR, 2 (6.1%) PR, and 24 (72.7%) SD were observed, with DCR of 81.8%.	reject
1325	EFFICACY	In the ABACUS trial, a transcriptional signature of eight genes (IFNG, CXCL9, CD8A, GZMA, GZMB, CXCL10, PRF1, and TBX21), previously described in locally advanced or metastatic urothelial carcinoma, resulted significantly increased in patients responsive to atezolizumab compared to non-responder patients or in patients with disease relapse [ 12 ].	reject
1326	EFFICACY	In the Dombret et al study, investigators determined the most appropriate AZA comparator between best supportive care (BSC), LDAC or intensive chemotherapy (IC) prior to randomization.	reject
1327	EFFICACY	In the JAVELIN Renal 100 study, an assessment of PD-L1 expression on tumor and immune cells found a correlation between intratumor PD-L1 expression (≥ 1% staining of tumor cells by IHC) and the likelihood of achieving an objective response after receiving avelumab plus axitinib.	reject
1328	EFFICACY	In the chemotherapy arm, seven patients (2.8%) were considered unsuitable for further chemotherapy and received BSC only.	reject
1329	EFFICACY	In the intention-to-treat population (ITT population) the primary endpoint was met, with an improvement in median overall survival (mOS)	reject
1330	EFFICACY	In the review, IO agents were shown to improve response rates, durability of response, and had acceptable tolerability compared to CT regimens.	reject
1331	EFFICACY	In the second-line setting, the ORR was 6.7% (95% CI, 1.8–16.2).	accept
1332	EFFICACY	In the subgroup of 37 patients who eventually received ≥2 years of avelumab treatment, best overall response per RECIST was complete response in two (5.4%; one patient each from the 1L and 2L cohorts), partial response in 22 (59.5%; 10 and 12 patients in the 1L and 2L cohorts, respectively), stable disease in 11 (29.7%; five and six patients in the 1L and 2L cohorts, respectively) and progressive…	accept
1333	EFFICACY	In this analysis of the randomized, phase III JAVELIN Renal 101 trial, patients with sarcomatoid components and/or features in the avelumab plus axitinib arm had improved efficacy outcomes compared with those in the sunitinib arm.	reject
1334	EFFICACY	In this paper we provide a post-hoc analysis of the CAVE mCRC trial that investigated the role of skin toxicity as a predictive biomarker of activity of cetuximab plus avelumab treatment and its correlation with different clinico-molecular variables on survival at the univariate and multivariate levels.	reject
1335	EFFICACY	In this paper, we analyzed the impact of the two most frequent molecular aberrations in a larger cohort of AML patients, homogeneously treated with an intensified induction and consolidation therapy in three Italian hematology centers.	reject
1336	EFFICACY	In this phase Ib NSCLC expansion cohort, patients, who were unselected for PD-L1 expression, had histologically confirmed stage IV (per International Association for the Study of Lung Cancer classification, seventh edition) 18 or recurrent NSCLC, no prior treatment for metastatic or recurrent disease, and no activating EGFR mutation or ALK translocation/rearrangement (tumors with non-squamous cel…	reject
1337	EFFICACY	In this respect, in responding patients a significant and sustained increase in ADCC, as assessed by LDH release assay, was observed during treatment as compared with baseline values for at least five cycles of cetuximab plus avelumab.	reject
1338	EFFICACY	In total, 105 and 48 patients did and did not receive prior cetuximab treatment.	reject
1339	EFFICACY	In total, five SNPs within the NME1 gene coding for NDK have been found in a retrospective study on 360 Caucasian patients suffering from AML [ 148 ].	reject
1340	EFFICACY	In vitro ADCC assays were performed at effector:target ratio of 25:1, using an IgG1 isotype control antibody (gray bars, 1 ng/mL) or avelumab (black bars, 1 ng/mL).	reject
1341	EFFICACY	In vitro ADCC assays were performed at effector:target ratios of 25:1, 12.5:1, and 6.25:1, using an IgG1 isotype control antibody (gray bars, 1 ng/mL) or avelumab (black bars, 1 ng/mL).	reject
1342	EFFICACY	In “unfit” patients, less intensive frontline treatment reduces treatment-related toxicity but at the cost of potentially reduced response and survival.	reject
1343	EFFICACY	Indeed, PD-L1 expression and CD8+ TILs density significantly increased after neoadjuvant CRT in a matched comparison analysis of preoperative CRT-induced alterations on pre-CRT biopsy and post-CRT resected specimens of rectal cancer patients.	reject
1344	EFFICACY	Indeed, the specimens are macroscopically assessed and graded as: complete (mesorectum is intact and smooth and any defect in surface is not deeper than 5 mm, CRM is smooth and regular), nearly complete (the mesorectum is irregular however no muscularis propria is visible, CRM is irregular) and incomplete (the mesorectum is little bulk with defects reaching muscularis propria, CRM is irregular).	reject
1345	EFFICACY	Interestingly, 2 patients with high TIL counts developed uncomplicated fever the day after the first avelumab infusion.	reject
1346	EFFICACY	It has been reported that the trial met its primary end point by showing significantly longer OS in the avelumab arm versus control arm (median 21.4 vs 14.3 months, respectively; HR 0.69 (95% CI 0.56 to 0.86); p=0.0005).	accept
1347	EFFICACY	It is also an analog of daunorubicin.	reject
1348	EFFICACY	It is not known whether CPX-351, at the doses employed in the Phase III study, would also be more efficacious than “7 + 3” with daunorubicin dosed at 90 mg/m 2 .	reject
1349	EFFICACY	It is probable that the bendamustine back-bone in R-BAC constrains the deliverable dose of cytarabine, which is markedly lower than that in R-DHAP (4000 mg/m 2 on day 2).	reject
1350	EFFICACY	JAVELIN Ovarian 100 (NCT02718417) is a phase III trial of avelumab in combination with and/or following carboplatin and paclitaxel chemotherapy in previously untreated patients with EOC.	reject
1351	EFFICACY	Key eligibility criteria for this phase Ib expansion cohort were adults with histologically or cytologically confirmed mRCC with a clear-cell component, an Eastern Cooperative Group performance status (ECOG PS) of 0 or 1 and measurable disease by Response Evaluation Criteria in Solid Tumors (RECIST) v1.1.	reject
1352	EFFICACY	Key safety outcomes for patients in both the first-line and second-line treatment setting.	reject
1353	EFFICACY	Leukemic cells exhibit preferential uptake of CPX-351 liposomes when compared with healthy cells.	reject
1354	EFFICACY	Lipase increased 25 (1.4) 17 (1.0) GGT increased 17 (1.0) 10 (0.6) N = 1738 Number (%) irAE Any Grade Grade 3 Grade 4 Grade 5 Any irAE 247 (14.2) 32 (1.8) 4 (0.2) 3 (0.2)	reject
1355	EFFICACY	Liposomal cytarabine is a sustained-release formulation of cytarabine resulting in a 40-fold prolongation of its terminal half-life.	reject
1356	EFFICACY	Liver ( n = 11), bone ( n = 10), and lymph nodes ( n = 9) were the most common sites of progression-related treatment discontinuation.	reject
1357	EFFICACY	Long-term, low-dose (metronomic) cyclophosphamide treatment selectively reduces Treg populations both in experimental models and in humans, but does not affect effector T-cells [15] .	reject
1358	EFFICACY	Loss-of-function mutations in the nucleotide excision repair gene ERCC2 as well as in related DDR genes including ATM, FANCC, and RB1 have been associated with pCR to cisplatin-based chemotherapy and improved survival in MIBC patients receiving cisplatin-based chemotherapy [ 26 – 28 ].	reject
1359	EFFICACY	Lung 1 (6.7%) Lymph node 8 (53.3%) Mesentery 1 (6.7%)	reject
1360	EFFICACY	ML screening identified both time‐invariant (on‐scale parameter/accelerated failure time: treatment, age, CK, days since diagnosis, re‐baseline ECOG PS, eGFR, heart rate, GGT, peritoneal carcinomatosis, prior gastrectomy, systolic blood pressure, SLD at baseline, triglycerides, and tumor response at re‐baseline) and time‐varying (on‐hazard/proportional hazards using longitudinal values: ALP, AST,…	reject
1361	EFFICACY	MM served on ad boards for Merck KGaA, Darmstadt, Germany, Merck Sharp and Dohme, and Bristol-Myers Squibb and had a speaker role in Merck- promoting meetings.	reject
1362	EFFICACY	Males have a significantly faster clearance than females [ 88 ].	reject
1363	EFFICACY	Management costs were accrued separately for each phase of the disease course ( Table 5 ).	reject
1364	EFFICACY	Median ECOG performance status (range) was 1 (1–3).	reject
1365	EFFICACY	Median OS (95% CI) in months was 8.41 (6.0–11.3%) in PD-L1+ group and 6.5 (5.3–10.1%) in the PD-L1- group.	accept
1366	EFFICACY	Median OS and PFS were 5 and 11 months, respectively.	accept
1367	EFFICACY	Median OS was 12.9 months (95% CI, 7.5–not estimable).	accept
1368	EFFICACY	Median OS was 7.9 months (95% CI 6.1 to 10.6) vs 8.9 months (95% CI 6.7 to 15.0) ( figure 3B ).	accept
1369	EFFICACY	Median PFS was 11.3 weeks (95% CI, 6.1–12.0) and median OS was 10.8 months (95% CI, 7.0–16.1).	accept
1370	EFFICACY	Median PFS was 8.3 months (95% CI, 5.5–9.5) in the 1 L subgroup and 5.6 months (95% CI, 2.3–9.6) in the 2 L subgroup (Fig. 2 ); 6-month and 12-month PFS rates were 56.7 and 30.9% in the 1 L subgroup, and 47.4 and 15.8% in the 2 L subgroup, respectively.	accept
1371	EFFICACY	Median progression‐free survival and median overall survival are not reached yet.	accept
1372	EFFICACY	Median survival for cisplatin-based regimens has been reported as 14–15 months, while carboplatin-based regimens have been reported as 9–10 months.	accept
1373	EFFICACY	Median survival was 11.4 months with a 1-year survival rate of 48%.	accept
1374	EFFICACY	Median time to first CR/CRi was 1.4 months (range, 0.8 to 14.9 months).	accept
1375	EFFICACY	Men were premedicated with an antihistamine and with paracetamol (acetaminophen) 30–60 min prior to each dose of avelumab.	reject
1376	EFFICACY	Men with AVPC or NEPC have a much worse prognosis, with median overall survival of 7 months compared with years in men with adenocarcinoma [ 4 ].	reject
1377	EFFICACY	Methods We conducted an open label single center phase 2 trial (NCT03179410) of men with progressive NEPC/AVPC either defined by histology or AVPC criteria.	reject
1378	EFFICACY	Monoclonal antibodies targeting immune checkpoint proteins are established treatments for metastatic non-small cell lung cancer (NSCLC).	reject
1379	EFFICACY	Moreover, a correlation was noted between radiation dose per fraction and the strength of the abscopal effect.	reject
1380	EFFICACY	Moreover, four patients were still on treatment at the time of data lock (15 April 2020), having received therapy with cetuximab plus avelumab for 14–19 months, respectively.	reject
1381	EFFICACY	Most immune-stimulatory effects of RT occur at 5–20 Gy; however, a preclinical study showed that radiation doses above 12–18 Gy attenuate tumor cell immunogenicity by upregulating the exonuclease Trex1, which causes degradation of interferon-stimulating cytosolic double-stranded DNA.	reject
1382	EFFICACY	Multivariate analysis confirmed the value of RAS/BRAF/EGFR WT ctDNA status, with a trend towards statistical significance for skin toxicity.	reject
1383	EFFICACY	Myocarditis 1 (0.4) 1 (0.4) 0 0 1 (3.0) 1 (3.0)	reject
1384	EFFICACY	NA NA NA NA NA NA	reject
1385	EFFICACY	NA NA NA Relative dose intensity, median (range), %	reject
1386	EFFICACY	NIR-PIT was then performed with avelumab-IR700 in vitro and in a tumor-bearing mouse model in vivo .	reject
1387	EFFICACY	No statistically significant differences in the incidence of severe or persistent toxicities between randomized treatment elements or in the subsequent treatment realization were documented (Figure 4; Online Supplementary Table S2A and B ).	reject
1388	EFFICACY	None of the adverse events were secondary to avelumab use.	reject
1389	EFFICACY	Number (%) TRAEs Any Grade ≥ Grade 3 Any TRAE 1164 (67.0) 177 (10.2)	reject
1390	EFFICACY	Numbers in parentheses indicate 95% credible intervals.	reject
1391	EFFICACY	OS was not significantly different in the avelumab and chemotherapy arms (Fig 2 ).	accept
1392	EFFICACY	Objective response rate (ORR) was estimated by dividing the number of patients with OR (CR or PR) by the number of patients randomized to the respective treatment arm; two-sided 95% exact confidence intervals (CIs) were provided by treatment arm using the Clopper–Pearson method.	reject
1393	EFFICACY	Of the full covariate models, the exponential distribution demonstrated the closest visual fit to the KM.	reject
1394	EFFICACY	On the basis of the investigator decision, the systemic neoadjuvant treatment will be continued or stopped.	reject
1395	EFFICACY	Once the cancer has become mCRPC or if the histology at diagnosis was small cell prostate cancer (SCPC), therapy focuses on platinum-based combination therapy.	reject
1396	EFFICACY	One of the main controversies in the treatment of LARC is the “watch and wait” approach.	reject
1397	EFFICACY	One patient (2%) died due to treatment-related autoimmune myocarditis.	reject
1398	EFFICACY	One patient subsequently had a successful pregnancy ( Fig 2 ).	reject
1399	EFFICACY	One patient with CR in arm C (avelumab/bendamustine/rituximab) converted to MRD-negative status.	accept
1400	EFFICACY	One such first-in-class bifunctional fusion protein, M7824 (MSB0011359C), comprising an anti-PD-L1 moiety based on avelumab fused to the extracellular domain of human transforming growth factor beta (TGF-β) receptor 2 has shown remarkable preclinical activity.	reject
1401	EFFICACY	Only the AKI was related to the TME surgery.	reject
1402	EFFICACY	Opposite effects of PD-1–PD-L1 interactions are elicited in different cells, e.g., inhibitory cell signals in CD8+ CTL [8] and activating signals in CD4+ CD25+ Foxp3+ Treg [9] .	reject
1403	EFFICACY	Other key inclusion criteria were age ≥ 18 years, Eastern Cooperative Oncology Group performance status of 0 or 1, and recently obtained (≤ 6 months) tumor specimen.	reject
1404	EFFICACY	Others did not find any impact on toxicity and suggest a small part of hENT1 genetic variations in the modulation of cytarabine toxicity in normal blood cells [ 16 ].	reject
1405	EFFICACY	Our response and survival data are in accordance with the data reported for the COG AAML0523 study.	reject
1406	EFFICACY	Overall survival (OS) and progression-free survival (PFS) were calculated from the start of treatment with liposomal cytarabine to death/last follow-up and disease progression/last follow-up, respectively.	reject
1407	EFFICACY	Overall, a maximum number of 108 patients needs to be enrolled in order to obtain 98 evaluable patients (49 in each arm).	reject
1408	EFFICACY	Overall, clofarabine increased the rate of MRD negativity by 25% compared to HIDAC, which is an incremental improvement with borderline significance in contrast to a statistically more robust overall reduction of MRD after clofarabine (Table 2; Online Supplementary Figure S1 ).	accept
1409	EFFICACY	PD-L1 expression was assessed using a proprietary immunohistochemistry assay (PD-L1 IHC 73-10 pharmDx; Dako, Carpinteria, California).	reject
1410	EFFICACY	PD-L1 is expressed in various types of normal cells, including placenta, pancreatic islet cells, mesenchymal stem cells and immune cells [ 7 ], but it is overexpressed in many cancers.	reject
1411	EFFICACY	Pathology review showed that 10 (76.9%) had intestinal histology type, 1 (7.7%) mucinous, 1 (7.7%) combined mucinous and intestinal and 1 (7.7%) combined signet ring cell and intestinal.	reject
1412	EFFICACY	Patients and methods PFS and ORR as per blinded independent central review (RECIST 1.1), OS, and safety were assessed in patient groups aged <65, ≥65 to <75, and ≥75 years.	reject
1413	EFFICACY	Patients diagnosed with low-risk gestational trophoblastic tumors (GTT), which represent approximately 95% of malignant gestational trophoblastic disease forms (including invasive mole, choriocarcinoma, epithelioid trophoblastic tumors, and placental site trophoblastic tumors), have International Federation of Gynecology and Obstetrics (FIGO) 2000 risk scores ranging from 0 to 6 and are treated w…	reject
1414	EFFICACY	Patients in remission received up to 6 consolidation cycles (C 22.5 mg/m 2 × 3, I 6 mg/m 2 × 2, and A 0.75 g/m 2 × 3).	reject
1415	EFFICACY	Patients may need hospitalization if they have diarrhea symptoms meeting grade 3 criteria (increase from baseline of ≥7 bowel movements per day or severe increase in ostomy output, with limitation of self-care ADLs).	reject
1416	EFFICACY	Patients or their representatives provided written informed consent before study entry, and all investigators signed Good Clinical Practice compliance forms.	reject
1417	EFFICACY	Patients over the age of 65 had a higher ORR (18–25%) compared to younger patients (13–14%).	accept
1418	EFFICACY	Patients randomised to the chemotherapy arm and deemed ineligible for chemotherapy were allowed to receive BSC without chemotherapy (irrespective, the non-avelumab-containing treatment arm will be referred to as the ‘chemotherapy’ arm hereafter).	reject
1419	EFFICACY	Patients received a median of six doses of avelumab (range 1–93 doses) for a median of 2.8 months (range 0.5–42.8 months).	reject
1420	EFFICACY	Patients receiving avelumab maintenance therapy at 10 mg/kg IV every two weeks had an overall better performance status, though those with an increased ECOG-PS, increased Bellmunt risk score, or failure of ≥3 chemotherapies had poorer responses.	reject
1421	EFFICACY	Patients were treated at biweekly intervals during induction (5 injections at weeks 1, 3, 5, 7, and 9) and monthly intervals during the maintenance phase (5 injections at weeks 13, 17, 21, 25, and 29).	reject
1422	EFFICACY	Patients with dose escalation, n (%) NA NA NA 38 (14.2) 9 (6.8) 0	reject
1423	EFFICACY	Pembrolizumab (anti–PD-1) in combination with axitinib has also been approved by the FDA [ 24 ].	reject
1424	EFFICACY	Pharmacoeconomics is a scientific discipline that compares the difference in the value of one pharmaceutical drug or drug therapy compared to another for their benefit in a particular health condition [ 16 ].	reject
1425	EFFICACY	Pharmacokinetic analysis showed no difference between data obtained with single agent clofarabine in prior studies versus clofarabine in combination in this study.	reject
1426	EFFICACY	Phase II trial of cytarabine and mitoxantrone with devimistat in acute myeloid leukemia	reject
1427	EFFICACY	Plasma samples will be obtained by centrifugation.	reject
1428	EFFICACY	Platinum-resistant relapsed/metastatic (R/M) head and neck cancer (HNC) has a poor prognosis, and immunotherapy is the only approved second-line treatment, although most patients do not respond to it and its long-term survival remains poor [1] .	reject
1429	EFFICACY	Preparation of cytosolic extractions for cytochrome	reject
1430	EFFICACY	Preplanned analyses included assessing ORR, PFS, and OS according to histology and PD‐L1 status (22C3 antibody), patient‐related outcomes, and tolerability.	reject
1431	EFFICACY	Primary diagnosis was made on a representative lymph node or extranodal site biopsy sample and included histological and complete immunohistochemical assessment according to the criteria of the WHO classification (WHO 2008, as valid during inclusion and largely unchanged in the present WHO classification 2016).	reject
1432	EFFICACY	RFS was measured from the date of inclusion to the date of resistance to avelumab (as defined earlier).	reject
1433	EFFICACY	Range 22–64 24–65 17–55 Sex Male 20 18 33 Female 12 10 16 Spleen size (cm below mid left costal margin)	reject
1434	EFFICACY	Recent phase III trials using IgG4 antibodies targeting PD-1, the ligand for PD-L1, failed to show any benefit.	reject
1435	EFFICACY	Recently the treatment options in r/r DLBCL have significantly expanded with the introduction of antibody drug conjugates such as polatuzumab, 18 bispecific antibodies, 19 , 20 and in particular CAR T-cell treatment.	reject
1436	EFFICACY	Recently, avelumab has showed longer survival in first line maintenance in patients whose disease has not progressed with platinum-based induction chemotherapy [ 25 ].	reject
1437	EFFICACY	Responses occurred regardless of PD-L1 positivity, but there was a trend toward higher response rates and longer PFS and OS in patients with PD-L1 + tumors.	reject
1438	EFFICACY	Responses occurred regardless of PD-L1 positivity, which was defined as ≥ 5% staining by IHC on tumor cells, but there was a trend toward higher response rates and longer PFS and OS in patients with PD-L1 + tumors.	reject
1439	EFFICACY	Safety findings were consistent with the 6-month analysis of this population (N=249).	reject
1440	EFFICACY	Secondary end points were remission rate (CR, CR + CRi; assessed according to the Revised International Working Group Criteria for AML 22 ), remission duration, and EFS (time since random assignment to date of induction failure, relapse from CR + CRi, or death as a result of any cause).	reject
1441	EFFICACY	Secondary endpoints are pathological response and safety.	reject
1442	EFFICACY	Secondary endpoints include the overall response rate and progression free survival (PFS), and the safety profile of the trial drugs.	reject
1443	EFFICACY	Secondary endpoints included PD-L1 expression levels in tumor cells and cells of the tumor microenvironment at baseline, minimal residual disease (MRD) as assessed using serial blood samples, duration of response (DR), time to tumor response (TTR), disease control (DC, defined as the sum of complete response [CR] + partial response [PR] + stable disease [SD]), progression-free survival (PFS; as a…	reject
1444	EFFICACY	Secondary endpoints included complete pathologic response rate, major pathologic response rate (<10% viable tumor cells), and progression‐free and overall survival.	reject
1445	EFFICACY	Separated by HDCT, a 2-year OS rate of 82.1% in the group with and an OS rate of 30.6% in the group without HDCT were observed.	accept
1446	EFFICACY	Seventeen patients (10.9%) had a TRAE that led to permanent treatment discontinuation ( online additional file 4 ).	reject
1447	EFFICACY	Similar results were observed with NK cells from two additional cancer patients (data not shown).	reject
1448	EFFICACY	Similar to the base model, the low percentage of patients remaining on trial after ~ 300 days (<20%) resulted in overprediction of tumor size profiles, with observed percentiles being below simulated trends.	reject
1449	EFFICACY	Simple Summary Anti-EGFR-related skin toxicity has been described as a predictive biomarker of response in patients with RAS wild-type (WT) metastatic colorectal cancer (mCRC).	reject
1450	EFFICACY	Since several pivotal studies, including the DACO-016 and AZA-AML-001 study, which showed improved outcomes of HMAs compared with conventional therapeutic modalities [ 12 , 13 ], they have been preferred options in many countries [ 20 ].	reject
1451	EFFICACY	Statistical analysis was performed using SPSS statistical software with 2-tailed Fisher’s exact test for contingency tables and Kaplan-Meier survival curves with comparison using log-rank (Mantel-Cox) test.	reject
1452	EFFICACY	Stratified OR (95% CI) 12.70 (3.16 to 114.12) Non-complete response or non-progressive disease, number (%) PD, number (%) 66 (18.9) vs control 45 (12.9) 130 (37.1) vs control 169 (48.3) PD-L1 negative Median OS (CI 95%) months 18.8 months (3.3 to 22.5) vs control 13.7 months (10.8 to 17.8)	accept
1453	EFFICACY	Studies are currently underway analyzing killer cell immunoglobulin-like receptors (KIR), which are regulatory receptors expressed on NK cells.	reject
1454	EFFICACY	Study Design Period Entry Criteria Size Age (years) Induction Therapy CR (%) Single Ara-C dose Cumulative Ara-C dose Medium follow-up (Month) HDAraC vs IDAraC MRC AML15 Openflabel, multicenter phase III 2002–2009 Primary or secondary AML including MDS; no pregnancy; aged 15–60 years 329/328 48 (15–69) DA or ADE or FLAG-Ida × 1–2 78–82 (3 g/m 2 every 12 h on days 1, 3, 5)	reject
1455	EFFICACY	Subsequently, 499 patients without progressive disease (complete or partial response or stable disease) were randomized 1:1 to receive avelumab 10 mg/kg every 2 weeks ( n = 249) or continued chemotherapy ( n = 250), stratified by region (Asia vs. non‐Asia).	reject
1456	EFFICACY	Surprisingly, the CR rate of CAG was significantly higher than those of other regimens, with an odds ratio of 2.43 (95% CI, 1.52-3.88)	accept
1457	EFFICACY	Survival appeared longer in patients who responded within 3 months.	accept
1458	EFFICACY	Survival rates were estimated using the method of Kaplan-Meier with standard errors of Peto et al .	reject
1459	EFFICACY	TRAEs of any grade included neutropenia in 12.5% and chills in 37.5%; grade ≥ 3 neutropenia occurred in 12.5%.	reject
1460	EFFICACY	TRAEs resulted in discontinuation in 6.2% and death in 0.2%.	reject
1461	EFFICACY	TRAEs were seen in 86.7% of patients, with 32.4% of patients experiencing a ≥grade 3 AE.	reject
1462	EFFICACY	Table 1 Inclusion and Exclusion Criteria Inclusion Criteria Exclusion Criteria 1)	reject
1463	EFFICACY	Table 1 Overview of Peer-Review Avelumab Trials Reviewed Paper Name of Trial Type of Study Agent and	reject
1464	EFFICACY	Table 4 Healthcare Resource Costs Of Adverse Event Management Type Of Resource Use Unit Cost (Commercial Perspective; US$) Unit Cost (Medicare Perspective; US$) Source Oncologist visit $119 $109 35–37 Endocrinologist visit $182 $167 35–37 Full blood count $21 $8 35–37 Liver function test $27 $10 35–37 Renal function test $28 $11 35–37 Thyroid function test $21 $21 35–37 LDH test $20 $7 35–37 Tran…	reject
1465	EFFICACY	Table 4 shows the best overall response, ORR, and disease control rate (DCR), and Fig.	accept
1466	EFFICACY	Temsirolimus dose was 50 mg on day 1 and 8 in 6 patients from the part I of the trial and 25 mg in the remaining 47 patients.	reject
1467	EFFICACY	The 12-month OS rate was 83.0% (95% CI, 67.3% to 91.6%) in the combination arm and 67.0% (95% CI, 51.9% to 78.3%) in the sunitinib arm.	accept
1468	EFFICACY	The IonSpray voltage was set at 5500 V. Gas flows of 50 arbitrary units for the nebulizer gas and 15 arbitrary units for the turbo gas were used.	reject
1469	EFFICACY	The ORR was 11.1% (95% CI 0.3–48.2) in the avelumab/utomilumab/rituximab arm (arm A; one PR), 0% (95% CI 0–33.6) in the avelumab/utomilumab/azacitidine arm (arm B), and 27.3% (95% CI 6.0–61.0) in the avelumab/bendamustine/rituximab arm (arm C; three CRs).	accept
1470	EFFICACY	The ORR was 17.3%, with 11 (4.4%) CRs, which is similar to other ICIs in this setting.	accept
1471	EFFICACY	The ORR was similar in an exploratory post hoc analysis of only randomised patients with measurable disease at baseline (2.0% versus 4.6% in the avelumab and chemotherapy arms, respectively).	reject
1472	EFFICACY	The ORR with avelumab in this setting by iRECIST or RECIST 1.1 was 6.7%, including one patient (6.7%) with a complete remission (CR), 20% with stable disease, and 67% with progressive disease.	accept
1473	EFFICACY	The SIDEScreen algorithm analysis did not identify any potentially predictive covariates.	reject
1474	EFFICACY	The actuarial 6-year survival from diagnosis of all 160 registered patients was 68%, including 30 patients having received an autograft and 59 patients who were allografted.	accept
1475	EFFICACY	The addition of cladribine to standard IC has improved the outcomes of younger AML patients in both frontline [ 30 , 31 ] and relapsed/refractory settings [ 32 , 33 ].	reject
1476	EFFICACY	The beyond-use date depends on the local pharmacy and its preparation, but can be extended beyond the labeled duration with additional testing – in some cases to 14 days under refrigeration.	reject
1477	EFFICACY	The blinded independent central review confirmed the Investigator-assessed results.	reject
1478	EFFICACY	The complete remission (CR) rate was 60% overall, 71% in patients with a diploid karyotype and 50% in those with an adverse karyotype.	accept
1479	EFFICACY	The complete response (CR)/CR without platelet recovery rate did not differ between CIA and FIA (38% versus 30%, respectively; p = .50).	accept
1480	EFFICACY	The confirmed ORR in postplatinum patients was 16.5%, including CR in 4.1%.	accept
1481	EFFICACY	The confirmed ORR of 18.2% is notably higher than a historical control rate of 10% for chemotherapy 8 and included a complete response in 11.4% of patients.	accept
1482	EFFICACY	The confirmed ORR was 53.8% in PD-L1 + tumors (7/13) and 4.2% in PD-L1 – tumors (1/24).	accept
1483	EFFICACY	The correlation of skin toxicity (ST) and different clinico-molecular variables with overall survival (OS), progression-free survival (PFS) and response rate (RR) was assessed at univariate and multivariate analysis.	reject
1484	EFFICACY	The early termination of the trial meant that the most active treatment regimen among the three treatment arms to advance to the phase III component of the study could not be confirmed.	reject
1485	EFFICACY	The encouraging findings of JAVELIN Merkel 200 part A provided impetus and rationale to evaluate avelumab in the first-line setting in patients with mMCC.	reject
1486	EFFICACY	The frequencies of HRU in each treatment group (individual IO agents and CT) were estimated by two expert oncologists.	reject
1487	EFFICACY	The frequency of responses to avelumab corroborates the hypothesis that immune tolerance has an important role in the biology of GTT, which was suggested by previous observations of consistent PD-L1 overexpression in GTT tissues 18 - 20 and clinical responses to pembrolizumab in case reports.	reject
1488	EFFICACY	The full protocol, including inclusion and exclusion criteria can be found in the Supplementary Methods and Supplementary Fig.	reject
1489	EFFICACY	The identity of cell lines was confirmed by Short tandem repeat profiling (Promega).	reject
1490	EFFICACY	The incidence of all-grade AEs and AEs grade ≥3 was comparable regardless of age group.	reject
1491	EFFICACY	The increased NPM1-related chemo-sensitivity and the higher intracellular cytarabine concentration following fludarabine administration may overcome the survival advantage conferred to blast cells by FLT3 -ITD mutation [ 9 , 25 , 26 , 27 , 28 ].	reject
1492	EFFICACY	The investigator/ research fellow obtains medical history from the patient and performs a complete physical examination, including a digital rectal exam.	reject
1493	EFFICACY	The large, phase I, multicohort JAVELIN Solid Tumor trial (> 1700 patients; NCT01772004) assessed avelumab monotherapy in various tumors [ 17 – 23 ].	reject
1494	EFFICACY	The last treatment of the last patient was in October 2016 and last follow-up took place in October 2018.	reject
1495	EFFICACY	The latter has been accompanied by low compliance rates and no survival benefit in phase III randomized trials, so the strategy of administering neoadjuvant, rather than adjuvant, chemotherapy has been adapted by many trials, with improvement in pathologic complete response.	reject
1496	EFFICACY	The main cause of death in both treatment arms was disease progression.	reject
1497	EFFICACY	The median age was 71 (range 51–85 years), and men had received a median of two prior therapies (range 1–3).	reject
1498	EFFICACY	The most frequent TRAEs were infusion-related reaction in 23.3% of patients and fatigue in 17.3%.	reject
1499	EFFICACY	The most frequent treatment-related adverse events of any grade were fatigue/asthenia (31.8%), infusion-related reaction (20.5%), and nausea (11.4%).	reject
1500	EFFICACY	The most frequently (>5% of patients) reported nonhematologic grade 3/4 all-causality AEs with glasdegib/	reject
1501	EFFICACY	The most significant influence between subject variability and toxicity has been observed in “poor metabolizer” CDA*2A and *2B variants ( Supplemental Table S1 ).	reject
1502	EFFICACY	The negative slope relating Kg and Kd indicates that effects reducing Kg will increase Kd, with an overall effect on tumor shrinkage that is greater than expected compared with an isolated effect on Kg.	reject
1503	EFFICACY	The occurrence of grade 2–3 ST is a strong predictor of patient outcome.	reject
1504	EFFICACY	The occurrence of relapsing disease in MRD-negative patients after clofarabine (and HIDAC) observed in this trial points at MRD as a time-dependent variable.	reject
1505	EFFICACY	The optimal dose of RT to generate an in situ tumor vaccine has yet to be established, but new insights into the molecular mechanism responsible for RT-induced abscopal responses outline the importance of the size of the single RT dose, not of the total dose delivered [18] .	reject
1506	EFFICACY	The orange and green lines estimate survival in the GLAS + LDAC arm.	reject
1507	EFFICACY	The overall ORR was disappointingly low at 3% (1 CR and 4 PRs) and only 5.2% in patients with TNBC.	accept
1508	EFFICACY	The overall response was 88.9% (40 of 45 patients) and 75% (41 of 55 patients) in the two arms.	accept
1509	EFFICACY	The patient entered the laminar flow chamber on June 18, 2020, and was treated with modified BEAM regimen (carmustine 500 m at -day 6, etoposide 0.1 g/m 2 for -day	reject
1510	EFFICACY	The patient who demonstrated a PR in arm A (avelumab/utomilumab/rituximab) exhibited low levels of 4-1BB (1%).	reject
1511	EFFICACY	The patients in both study groups received a median of 4 treatment cycles ( Table 2 ).	reject
1512	EFFICACY	The predicted avelumab exposures after a 10 mg/kg Q2W regimen and an 800 mg Q2W regimen in the aRCC patient population were used along with the final exposure‐safety models to simulate the predicted probability of the key safety events under both dosing regimens.	reject
1513	EFFICACY	The predicted effect of avelumab on long‐term OS was evaluated through clinical trial simulation.	reject
1514	EFFICACY	The primary activity endpoint (phase II) is the achievement of an objective response.	reject
1515	EFFICACY	The primary endpoint is the 2 year disease-free survival (DFS) rate after CBT and the secondary endpoints are as follows:	reject
1516	EFFICACY	The primary endpoints were dose-limiting toxicities (DLTs) and objective response (OR) as assessed by investigator per Lugano Response Classification criteria [ 37 ].	reject
1517	EFFICACY	The primary objective of this analysis was to evaluate the budget impact of introducing avelumab in the 2L setting for the treatment of patients with locally advanced or mUC who had experienced progression during or following treatment with platinum-containing CT.	reject
1518	EFFICACY	The proportion of tumor sites located in the kidney was slightly higher in patients aged ≥75 years compared with other age groups in both treatment arms.	reject
1519	EFFICACY	The randomized, phase III JAVELIN Renal 101 trial ( NCT02684006 ) in previously untreated patients with advanced RCC demonstrated significantly improved progression-free survival (PFS) with avelumab plus axitinib versus sunitinib {stratified hazard ratio (HR), 0.69; [95% confidence interval (CI), 0.56-0.84; P < 0.001]; median, 13.8 versus 8.4 months} and a higher objective response rate (ORR; 51.…	accept
1520	EFFICACY	The result of this case report does not differ substantially from the previous studies, but still highlights once again the effectiveness of DepoCyt in leptomeningeal neoplasia.	reject
1521	EFFICACY	The secondary endpoints are: assessment of the safety profile of the association of avelumab and mCTX; progression-free survival (PFS), defined as the time from study treatment initiation to the first occurrence of disease progression or death for any cause, whichever occurs first; OS, defined as the time from treatment initiation to death for any cause; QoL will be assessed using EORTC QLQ-30 an…	reject
1522	EFFICACY	The serum avelumab concentrations, particularly C trough values (which represented most of the observed data in aRCC), overlapped in both aRCC clinical trials; furthermore, they overlapped with the previous solid‐tumor monotherapy populations (Figure S1 ).	reject
1523	EFFICACY	The severity of an AE was classified according to the National Cancer Institute Common Terminology Criteria for Adverse Events version 4.0.	reject
1524	EFFICACY	The sponsor, Merck KGaA (Darmstadt, Germany), provided the study drug and helped investigators design the trial, collect and analyze data, and interpret results.	reject
1525	EFFICACY	The stratification factor of region (Asia versus non-Asia) was used for the stratified statistical analysis of the primary and key secondary end points.	reject
1526	EFFICACY	The total 2-year progression-free survival (PFS) and overall survival (OS) were 53% and 59%.	accept
1527	EFFICACY	The treatment and imaging regimen is shown in Figure 3A .	reject
1528	EFFICACY	The treatment of non-metastatic muscle invasive bladder cancer (MIBC) aims to achieve cure by removing the primary tumor with local treatments and eliminating potential micro-metastasis with systemic therapies.	reject
1529	EFFICACY	The trial evaluated avelumab in 2 cohorts of patients with mMCC: chemotherapy-refractory mMCC (part A) and untreated mMCC (part B).	reject
1530	EFFICACY	The trial is coordinated by Phoenix Clinical Research, a contract research organization (CRO) responsible for overall trial management, database development, quality assurance, and trial registration at ClinicalTrials.gov (mFOLFOX-6).	reject
1531	EFFICACY	The trial was sponsored by Lyon University Hospital (Hospices Civils de Lyon) and was conducted across 7 centers participating in the network of the French Gestational Trophoblastic Center (Centre de Référence des Maladies Trophoblastiques, Lyon, France).	reject
1532	EFFICACY	The two regulatory SNPs (−360C and −201C) have been in linkage disequilibrium, and have been associated with a more favorable 2 years disease free survival in 122 AML Asian patients, and this was explained by lower DCK mRNA expression leading to reduced transcriptional activation when compared with the −360C/−201C haplotype [ 189 ].	reject
1533	EFFICACY	There are inadequate data for patients with severe hepatic impairment (bilirubin greater than three times ULN).	reject
1534	EFFICACY	There was no evidence of model mis‐specification, such that the pre‐established PopPK structural model without full covariate effects, as used to characterize the solid‐tumor monotherapy treatment population, was still appropriate for characterizing the PopPK of avelumab when used in combination with axitinib in treatment‐naive patients with aRCC (Figure S2 ).	reject
1535	EFFICACY	There were no confirmed responses in patients with low albumin or hemoglobin levels (0.0% [zero of eight] and 22.2% [eight of 36] in patients with baseline albumin levels < 35 g/L or ≥ 35 g/L, respectively, and 0.0% [zero of seven] and 21.6% [eight of 37] in patients with baseline hemoglobin levels < 100 g/L or ≥ 100 g/L, respectively).	reject
1536	EFFICACY	Therefore, in this proof-of-principle study of NIR-PIT targeting PD-L1, we chose a simple subcutaneous xenograft tumor model.	reject
1537	EFFICACY	Therefore, we included a diverse patient population who were not suitable for intensive chemotherapy in our current study.	reject
1538	EFFICACY	These results confirm that lintuzumab in combination with low-dose cytarabine did not prolong survival and that low-dose cytarabine remains a valid comparator for trials of non-intensive therapies in older patients with acute myeloid leukemia, regardless of cytogenetic profile.	reject
1539	EFFICACY	These subtypes were associated with differential survival, with the m3 subtype being associated with the poorest survival.	reject
1540	EFFICACY	These were treated as individual studies.	reject
1541	EFFICACY	They also support the idea that this increase in TIL density can be the reason behind the elevation in PD-L1 expression in tumor cells [ 50 ].	reject
1542	EFFICACY	They concluded that after injection, both radiolabels distributed rapidly throughout the neuraxis and had similar biphasic kinetics profiles.	reject
1543	EFFICACY	Third, there are limited prospective comparisons of NAC approach [ 7 – 10 ].	reject
1544	EFFICACY	Thirty-nine percent (12/31) had received only low-intensity therapies (hypomethylating agents (HMA)/LDAraC ± venetoclax).	reject
1545	EFFICACY	Thirty-three (42.9%) patients, that experienced grade 2–3 ST, presented mOS of 17.8 months (CI 95%, 14.9–20.6) as compared to 44 (57.1%) patients with grade 0–1 ST, who displayed mOS of 8.2 months (CI 95%, 5.5–10.9), (hazard ratio (HR), 0.51; CI 95%, 0.29–0.89; p = 0.019)).	accept
1546	EFFICACY	This analysis from the phase II BRIGHT AML 1003 trial reports the long-term efficacy and safety of glasdegib + low-dose cytarabine (LDAC) in patients with acute myeloid leukemia ineligible for intensive chemotherapy.	reject
1547	EFFICACY	This phase II clinical trial aimed to evaluate the efficacy and safety of the combination therapy of bendamustine, cytarabine, and rituximab (BRAC) in patients with relapsed or refractory follicular lymphoma (FL) or mantle cell lymphoma (MCL).	reject
1548	EFFICACY	This regimen suggests the synergistic effect of a treatment regimen that utilizes a combination of ADI‐PEG20 and chemotherapy with acceptable toxicities.	reject
1549	EFFICACY	Though immune therapy with Bacillus Calmette–Guérin (BCG) has been used for localized bladder cancer for years, only immune-checkpoint blockade with antiprogrammed cell-death 1 (anti-PD-1) and antiprogrammed cell-death ligand 1 (anti-PD-L1) inhibitors have demonstrated improvement in survival of patients with metastatic disease.	reject
1550	EFFICACY	Three patients (21.4%) developed a grade 4 AE (dermititis, lymphopenia, or mucositis).	reject
1551	EFFICACY	To assess MRD, tumor DNA was extracted and analyzed using the Adaptive ClonoSEQ Clinical Laboratory Improvement Amendments-regulated laboratory-developed test [ 38 ] to determine DLBCL clonotypes that could then be followed in serial plasma samples.	reject
1552	EFFICACY	To detect the antigen-specific micro-distribution in the tumor, fluorescence microscopy was performed.	reject
1553	EFFICACY	To improve these survival statistics, there is a need for new treatments and predictive and prognostic biomarkers that can identify patients who are most likely to benefit.	reject
1554	EFFICACY	To investigate this observation in more detail, patients without response by 3 months were further categorized according to whether they had SD by 3 months and/or achieved a later response, or whether their best response was PD or not evaluable; median duration of OS beyond 3 months in these subgroups was 9.5 months (95% CI 6.5 to 14.4 months) and 4.3 months (95% CI 2.8 to 7.1 months), respective…	accept
1555	EFFICACY	To meet histologic criteria patients needed to harbor either primary small cell carcinoma of the prostate, intermediate atypical carcinoma of the prostate, or mixed histology containing both adenocarcinoma and neuroendocrine or small cell components.	reject
1556	EFFICACY	To our knowledge, the CARACAS randomized study is the first to explore the value of combining an anti-EGFR agent and immunotherapy in patients with advanced SCAC.	reject
1557	EFFICACY	To overcome these problems, different models based on ionic interaction on liposome membranes were set up [ 21 ].	reject
1558	EFFICACY	To validate the specific binding of the conjugated antibody, excess antibody (100 μg) was used to block 10 μg of APCs.	reject
1559	EFFICACY	Total MDSC • PD-L1 + MDSC • PD-1 + MDSC •	reject
1560	EFFICACY	Total NK • PD-L1 + NK • PD-1	reject
1561	EFFICACY	Transmitted light differential interference contrast (DIC) images were also acquired.	reject
1562	EFFICACY	Treatment arm C ( n = 11) Avelumab Rituximab Utomilumab Avelumab Azacitidine Utomilumab Avelumab Bendamustine Rituximab Death 0 0 0 2 (22.2) 2 (22.2) 2 (22.2) 1 (9.1) 1 (9.1) 1 (9.1) Progressive disease 8 (88.9) 7 (77.8) 8 (88.9) 5 (55.6) 5 (55.6) 5 (55.6) 5 (45.5) 5 (45.5) 5 (45.5) Adverse event 0 1 (11.1) 0 0 0 0 1 (9.1) 0 0 Physician decision 0 0 0 0 0 0 1 (9.1) 1 (9.1) 1 (9.1) No longer meets…	reject
1563	EFFICACY	Treatment group: 350 patients; Control group: 350 patients 68 (37–90)	reject
1564	EFFICACY	Treatment with androgen deprivation therapy (ADT) and abiraterone acetate led to a decline in PSA from 34 to 1.7 ng/ml after 2 months of therapy, followed by a subsequent PSA increase to 6 ng/ml after 6 months total on ADT and abiraterone.	reject
1565	EFFICACY	Treatment-related AEs (TRAEs) of any grade occurred in 107 patients (68.6%; table 4 ).	reject
1566	EFFICACY	Trial registration ClinicalTrials.gov: NCT01772004 ; registered 21 January, 2013.	reject
1567	EFFICACY	Trial registration Trial Registration Number and Date of Registration: ClinicalTrials.gov NCT03503630, April 20, 2018.	reject
1568	EFFICACY	Tumor evaluation was assessed according to RECIST criteria, version 1.1, by using spiral or conventional CT scan, radiography, or MRI, if required.	reject
1569	EFFICACY	Tumor growth was significantly inhibited in the NIR-PIT treatment group compared with the other groups (p < 0.001)	accept
1570	EFFICACY	Twenty-five patients (16.3%) had an AE leading to death ( online supplemental table 4 ), and none were treatment related.	reject
1571	EFFICACY	Two choices for how covariates entered the model were considered: nonparallel hazard functions to reproduce the crossing of survival curves through covariate effects on the scale parameter, and ensuring a continuous cumulative hazard function by using proportional hazards effects for time‐varying covariates.	reject
1572	EFFICACY	Two patients (13.3%) had a serious AE: grade 2 ovarian cyst (n = 1 [6.7%]) and grade 3 uterine bleeding (n = 1 [6.7%]), which were both unrelated to treatment.	reject
1573	EFFICACY	Two patients in arm B had bulky disease (22.2%).	reject
1574	EFFICACY	Unadjusted p -values (direction of change compared to pre-therapy) were calculated using the Wilcoxon matched-pairs signed rank test, and Holm adjustment was made for the number of subsets within the classic subsets with a frequency above 0.01% of PBMC EM effector memory, gMDSC granulocytic MDSC, ICOS inducible T cell co-stimulator, lin neg MDSC lineage negative MDSC, MDSC myeloid derived suppres…	reject
1575	EFFICACY	Unknown 12 (4.4) 3 (2.2) 2 (6.1) 9 (3.3) 6 (4.7) 3 (7.3) ECOG PS, n (%) 0	reject
1576	EFFICACY	Variables concluded to be time‐varying (at least one arm containing >50% of patients with more than one standard deviation change per year) were albumin (ALB), alkaline phosphatase (ALP), alanine aminotransferase, aspartate aminotransferase (AST), C‐reactive protein (CRP), gamma‐glutamyl transferase (GGT), lactate dehydrogenase (LDH), hemoglobin, lymphocytes, lymphocyte‐leukocyte ratio, neutrophi…	reject
1577	EFFICACY	Visit 13 is the end of treatment visit which includes, in addition to the procedures mentioned above, an assessment of tumor markers (CEA and CA 19–9).	reject
1578	EFFICACY	We also validated our results by constructing a propensity-score matching cohort to alleviate any confounding effects of measured covariates between the mLDAC and the DAC groups that had an unbalanced distribution.	reject
1579	EFFICACY	We demonstrate a 21% composite CR + CRp rate which compares favorably to both R/R setting reports (no CR/CRi/CRp/PRs) and the pivotal phase II study in previously untreated AML/HR-MDS (17% CR rate)	reject
1580	EFFICACY	We have already reported that, following a fludarabine-containing intensified induction, NPM1 mutation was associated with a very high CR rate and good disease-free survival (DFS) and overall survival (OS).	reject
1581	EFFICACY	We hope that with the regimen suggested in this protocol, a significant improvement in pCR and outcome will be obtained.	reject
1582	EFFICACY	When assessing solely patients with disease control, median OS favoured avelumab [12.5 months (95% CI 7.8–17.8) versus 8.0 months (95% CI 7.0–11.0)].	accept
1583	EFFICACY	When separated by autologous versus allogeneic stem cell transplantation, 2-year OS was 95.7% versus 20%.	accept
1584	EFFICACY	When we analyzed patients in the propensity-score matching cohort, the CR and CRc rates of the mLDAC group also were significantly higher than those of the DAC group (50.0% vs. 19.0%; P = 0.01 and 52.4% vs. 23.8%; P = 0.01, respectively).	accept
1585	EFFICACY	Within the TNBC subgroup, 15 patients (25.9%) had SD and the disease control rate was 31.0%.	accept
1586	EFFICACY	Worth noting, one patient underwent poststudy radical surgery after a prolonged disease stabilization with avelumab monotherapy and pathologic CR on primary tumor was documented at the histological examination, with minimal residual nodal localizations (data not shown).	reject
1587	EFFICACY	[ 24 ], nivolumab plus ipilimumab (CheckMate 214)	reject
1588	EFFICACY	[ 95 ] clarified that 5:1 molar ratio of Ara-C and daunorubicin in Vyxenos was maintained in the plasma and bone marrow of leukemia-bearing mice for more than 24 h in vivo and thus increased survival of tested animals in comparison to conventional Ara-C and daunorubicin.	reject
1589	EFFICACY	a PD-L1 expression in H441 cells.	reject
1590	EFFICACY	b In 28 patients prior to avelumab therapy, expression of PD-L1 was measured by flow cytometry for nine classic subsets as a percentage of total PBMC, with graphs displaying median and interquartile range Fig.	reject
1591	EFFICACY	mg 2 $7,437 $7,884 2.8 Atezolizumab 1200 mg 3 $10,657 $11,296 2.8 Nivolumab 240 mg 2 $7,552 $6,517 2.8 Pembrolizumab 200 mg 3 $11,159 $9,715 2.8 Durvalumab 10 mg/kg 2 $7,066 $7,425 2.8 Carboplatin 4.5 AUC 4 $100 $52 2.1 Gemcitabine 1000 mg/m 2 4 $452 $227 2.1 Docetaxel 100 mg/m 2 3 $1,080 $420 2.1 Paclitaxel 150 mg/m 2 2 $155 $52 2.1 Pemetrexed 500 mg/m 2 3 $12,177 $7,871 2.1 B. Monthly Drug & Ad…	reject
1592	EFFICACY	monocytic MDSC, NK natural killer, pDC plasmacytoid DC, PD-L1 programmed cell death ligand-1, Tregs regulatory T cells Fig.	reject
1593	EFFICACY	tumor regression grading system will be used to categorize the amount of regressive changes after cytotoxic treatment and estimate the percentage of residual tumor in relation to the previous tumor site as follows [ 43 ]: 0.	reject
1594	ENDPOINTS	( online additional file 3 ).	reject
1595	ENDPOINTS	(0%) 15 Blood bilirubin increased 0 (0%) 1 (7%) 0 (0%) 0 (0%) 0 (0%) 15 Metabolism and nutrition disorders Anorexia 1 (7%) 4 (27%) 0	reject
1596	ENDPOINTS	(0.0 %) Partial response 18 (17.4 %) 3 (5.6 %) 15 (30.6 %) Stable disease 72 (69.9 %) 44 (81.5 %) 28 (57.1) Progressive disease 13 (12.6 %) 7 (13.0 %) 6 (12.2 %)	reject
1597	ENDPOINTS	(50 μg/mL PI+ 40 ng/mL RNAseA+ 0.1% of Triton) ((Sigma Aldrich, St. Louis, MO, USA).	reject
1598	ENDPOINTS	(>2 g/m 2 , ≤3 g/m 2 twice daily), IDAraC (≥1 g/m 2 , ≤2 g/m 2 twice daily) and LDAraC (<	reject
1599	ENDPOINTS	(ORR); thus, a potential predictive effect of primary tumor location was not confirmed.	reject
1600	ENDPOINTS	*1/*28 and *1/*1 patients treated with IRIN (150) had similar AUCs for the active irinotecan metabolite, SN38 (366 +/− 278 and 350 +/− 159 ng/ml*hr, respectively).	reject
1601	ENDPOINTS	+ , MDSC4 (HLA-DR low /CD14	reject
1602	ENDPOINTS	, the underlying pathogenic mechanisms of PCa have been extensively studied.	reject
1603	ENDPOINTS	-NCI-CTC v2.0 Acute grade4 neutropenia (1.4%) Acute grade 3 stomatitis (1.4%) Rothenberg [ 8 ] 85 mg/m 2 -Dose of oxaliplatin reduced by 24% for grade 3/4 febrile neutropenia, thrombocytopenia, nausea vomiting, diarrhoea and grade 4 stomatitis.	reject
1604	ENDPOINTS	0.625 (i.e., 60% improvement in OS).	reject
1605	ENDPOINTS	1 , 21 , 22 Given that elderly patients undergo immunosenescence, it has been hypothesized that immunotherapies might not offer elderly patients the same benefits observed in younger patients.	reject
1606	ENDPOINTS	1 Association between CEA and DFS ( a ) or OS ( b ) by the restricted cubic splines method When post-operative CEA was used as a categorical variable, a strong trend was observed between ≤5 and >5 ng/mL values and DFS, with the 3-year DFS rate of 86.6% and 75.5% in the ≤	reject
1607	ENDPOINTS	1 Efficacy of HiDAC, mitoxantrone, and devimistat.	reject
1608	ENDPOINTS	1 e was detected using MyImage software.	reject
1609	ENDPOINTS	1 – 3 Surgery represents the only curative alternative but only 15% of patients with PDAC 4 and 30% with CC 5 – 7 undergo primary tumor resection.	reject
1610	ENDPOINTS	1.1 14 and Prostate Cancer Clinical Trials Working Group 3 (PCWG3) criteria 15 recommend limited use of imaging endpoints in evaluating bone lesions compared with soft-tissue lesions.	reject
1611	ENDPOINTS	10 in the U.S. cost-effectiveness analysis.	reject
1612	ENDPOINTS	11 Subsequently, the United States Food and Drug Administration 12 and the Pharmaceuticals and Medical Devices Agency, Japan, 13 instructed the avoidance of this combination.	reject
1613	ENDPOINTS	115 Excluded during writing (e.g. reviews; duplicate data; small patient number; nonrandomized/phase I/II trials)	reject
1614	ENDPOINTS	13 , 15 Atezolizumab, an anti–PD-L1 agent, showed clinical activity in patients with locally advanced or metastatic urothelial carcinoma after platinum-based chemotherapy in a single-arm, phase II trial, 16 which led to its approval in the United States.	reject
1615	ENDPOINTS	137) 18 , the median duration of enzalutamide treatment was 14.9 weeks (interquartile range 11.1–20.0 weeks), 2.9 months (95%CI: 1.7–4.0), and 3.2 months, respectively, similar to that reported in the current North American EAP.	reject
1616	ENDPOINTS	14 Before treatment starts, it should be determined whether patients are likely to comply with twice-daily injections and, as with any subcutaneous medicine, the patient’s dexterity must be assessed, including whether they can attach the needle to the syringe.	reject
1617	ENDPOINTS	14–16 If this study meets the primary endpoint, using avelumab in the adjuvant setting following standard chemotherapy would become the standard of care for patients with dMMR/MSI-H and/or POLE exonuclease domain mutant colon cancers.	reject
1618	ENDPOINTS	16 , 17 , 18 , 19 Additionally, a recent study evaluating the molecular characterization of rhabdoid and sRCC tumors reported that these tumors are highly responsive to ICI treatment and have an immune-inflamed microenvironment, which may help drive this responsiveness.	reject
1619	ENDPOINTS	160 mg/m 2 plus BEV 5 mg/kg, days 1,15;	reject
1620	ENDPOINTS	17 , 18 Therefore, we conducted a phase II study to investigate the efficacy and feasibility of the sequential administration of the XELOX regimen followed by the TX regimen in patients with GC.	reject
1621	ENDPOINTS	17 AEs were graded according to the National Cancer Institute Common Terminology Criteria for AEs, version 4.03.	reject
1622	ENDPOINTS	18 , 19 Similarly, in the PALOMA-3 study, in patients who had previously received endocrine therapy, palbociclib plus fulvestrant resulted in longer PFS than fulvestrant alone.	reject
1623	ENDPOINTS	18 , 24 , 25 Persistence of CPX-351 liposomes in the plasma also prolongs drug exposure and preserves the synergistic 5:1 drug ratio, which may increase cytotoxic activity and leukemic cell killing relative to free drug.	reject
1624	ENDPOINTS	18 Interestingly, median OS was significantly shorter in patients taking corticosteroids at baseline compared to those who were not (11 months vs not reached, HR 0.54, P <0.05).	reject
1625	ENDPOINTS	18 The unit costs assigned to intravenous administration, disease management, management of AEs, monitoring, and end-of-life care were obtained from databases and cost studies carried out from the perspective of the Spanish NHS.	reject
1626	ENDPOINTS	19 (25.3) 2 (5.6) 0 6 (16.7) Edema peripheral 0 0 17 (22.7) 1 (2.8) 0 7 (19.4) Constipation 1 (1.3) 0 15 (20.0) 0 0 5 (13.9)	reject
1627	ENDPOINTS	1–2 5.8 days 322,000 a (26.6) 110 0.55 11,400 16,600 [ 13 , 15 , 20 , 31 ] N -desmethyl enzalutamide NA ~95 4 7.8 days 278,000 a (30.7)	reject
1628	ENDPOINTS	2 Consequently, a higher percentage of Japanese prostate cancer diagnoses are advanced de novo metastatic cases (96.7% vs 66.7% of the overall population).	reject
1629	ENDPOINTS	20 Another notable finding in our study was that angiogenesis-related genes and signatures had limited association with prolonged PFS in the combination arm, and the expression of genes associated with hypoxia and glycolytic pathway activation were not associated with prolonged PFS.	reject
1630	ENDPOINTS	2011 , Handy & Antonarakis 2018 ).	reject
1631	ENDPOINTS	21 Transcript levels were quantitated by the Personalis ACE Cancer Transciptome Analysis pipeline using STAR version 2.4.2a-p1 to align reads to the NCBI	reject
1632	ENDPOINTS	23 (NMB is calculated by monetarising the measure of effectiveness (QALYs) by explicitly incorporating the decision threshold (λ), and then subtracting the cost (C) to determine whether the NMB is greater than zero.	reject
1633	ENDPOINTS	24 , 25 These observations have been confirmed in a correlative biomarker study, in a cohort of 94 patients treated with enzalutamide in the context of the PREMIERE trial; AR-amplified tumors had a poor response to treatment and a largely shorter OS (HR 11.08, 95% CI 2.16–56.95, P <0.004).	reject
1634	ENDPOINTS	24 Irinotecan cohort 2 (Iri-cohort 2) of 276 patients received FOLFIRI + bevacizumab treatment (FIRE-3 arm B) in the randomized, open-label, phase III FIRE-3 trial.	reject
1635	ENDPOINTS	27 This data-mining approach conditionally partitions the covariate space that best predicts the end point of interest.	reject
1636	ENDPOINTS	29 As the PREVAIL study evaluated the efficacy and safety of enzalutamide versus placebo in chemotherapy-naive patients with mCRPC, this model reflects current clinical practice and points toward a role for NLR in risk stratification at diagnosis.	reject
1637	ENDPOINTS	29% of patients had irAE 7.0% with grade 3 events.	reject
1638	ENDPOINTS	2g ), which were consistent with our previous results (Fig.	reject
1639	ENDPOINTS	3 5 25 26 We assess changes in patient-reported fatigue with the validated 13-question questionnaire FACIT-Fatigue.	reject
1640	ENDPOINTS	3 Kaplan–Meier analysis of progression free overall survival (PFS) of patients of all patients ( n = 44) Gastrectomy (conversion surgery) was performed in 20/44 (45%) patients.	reject
1641	ENDPOINTS	3 Since 2015, five immune-checkpoint inhibitors (CPIs) have been approved by the United States Food and Drug Administration (FDA) for use in locally advanced or metastatic UC.	reject
1642	ENDPOINTS	32 , 33 However, although rPFS has not yet been established as a surrogate for OS in mHSPC, it is an acceptable regulatory end point, and reducing the risk of radiographic progression or death is of clinical importance, given the strong positive correlation reported for rPFS and OS in patients with metastatic CRPC 34 , 35 and the direct impact of additional metastatic progression in this setting …	reject
1643	ENDPOINTS	39 Only grade 1-2 TRAEs were reported, and the rate of immune-related AEs, which are a recognized occurrence with immune checkpoint inhibitors, 40 , 41 was low.	reject
1644	ENDPOINTS	44 To mimic a consolidation regimen, CPX-351 was administered on days 1, 3, and 5 at 3 weeks after the initiation of induction therapy.	reject
1645	ENDPOINTS	4a and b ), HDAraC in consolidation chemotherapy significantly benefited DFS for patients with favorable cytogenetic compared with IDAraC (HR 0.46, 95% CrI 0.35–0.60) and LDAraC (HR 0.39, 95% CrI 0.26–0.59).	reject
1646	ENDPOINTS	4c, d ) with high levels of polyclonality (Supplementary Fig. 6 ).	reject
1647	ENDPOINTS	5 , 6 One recent study evaluated the effect of prior treatment with abiraterone and/or docetaxel in 310 enzalutamide-treated CRPC patients.	reject
1648	ENDPOINTS	5 ADCC assay using PBMC from healthy donors or H441 human lung tumor cells as targets.	reject
1649	ENDPOINTS	5 Clinicaltrials.gov was cross-referenced using the terms “urothelial carcinoma” for disease and “avelumab” for other to ensure that no completed clinical trials were missed in the literature search.	reject
1650	ENDPOINTS	50 mg/m 2 weekly for 5 weeks, and capecitabine 825 mg/m 2 twice daily on days 1 to 38 (during radiation therapy).	reject
1651	ENDPOINTS	50 mg/m 2 weekly for 5 weeks, and capecitabine 825 mg/m 2 twice daily on days 1 to 38.	reject
1652	ENDPOINTS	500 mg morning tablet with a 300 mg tablet).	reject
1653	ENDPOINTS	55 These encouraging results have prompted two phase III trials.	reject
1654	ENDPOINTS	56 A phase I study evaluating the pharmacokinetics of palbociclib in subjects with severe renal impairment demonstrated that plasma palbociclib total exposure increased modestly (range 31–42%), and maximum plasma concentration also increased but to a lesser extent (range 12–17%) after administration of a single oral 125 mg dose of palbociclib in subjects with mild, moderate, or severe renal impai…	reject
1655	ENDPOINTS	6 IO agents have demonstrated improved outcomes and superior safety profiles relative to chemotherapy (CT) in mUC patients, and these improvements are likely to have contributed to a shift in the treatment paradigm in both first-line (1L) and 2L setting.	reject
1656	ENDPOINTS	7 , 9 Table 3 Combined Summary of Adverse Events in Apolo et al and Powles et al for 593 Patients 7 , 9 TRAE, n Any ≥ Grade 3 514 patients (86.7%) 192 patients (32.4%)	reject
1657	ENDPOINTS	7 Two meta-analyses found oxaliplatin–FU regimens to be associated with superior survival.	reject
1658	ENDPOINTS	72 The most frequent LFT abnormalities were transaminitis, accounting for 54% (28/37) of all G3/G4 toxicities.	reject
1659	ENDPOINTS	8 , 15 , 16 This difference is likely due to the definition of infusion-related reaction used in the JAVELIN analyses, which included an aggregate of drug hypersensitivity or hypersensitivity reactions that occurred on the day of or the day after infusion as well as signs and symptoms of infusion-related reaction on the day of infusion, which is a more extensive definition than used in many other…	reject
1660	ENDPOINTS	80 mg/m 2 twice daily on d 1−14) and intravenous oxaliplatin (130 mg/m 2 on d 1) for each cycle, whereas the CapeOX patients received oral capecitabine (1,000 mg/m 2 twice daily on d 1−14) and intravenous oxaliplatin (130 mg/m 2 on d 1).	reject
1661	ENDPOINTS	9 , 14 These findings, especially avelumab’s ability to mediate ADCC, differentiate it from other approved ICIs.	reject
1662	ENDPOINTS	90 % CI for ratio Fed (test)	reject
1663	ENDPOINTS	99 Promising data of drug activity were confirmed in the Phase II portion of the same trial; apalutamide showed durable PSA response in nonmetastatic and early mCRPC, untreated with new-generation hormonal agents and chemotherapy.	reject
1664	ENDPOINTS	<3 ng/mL at the start of second-line antiandrogen therapy were significantly related to the response to second-line antiandrogen therapy.	reject
1665	ENDPOINTS	A 28-year-old male was admitted to the hospital in October 2017 due to a complaint of “a lump in the left cervical lymph node.”	reject
1666	ENDPOINTS	A Waterfall plot of best percentage decline in measurable disease from baseline by RECIST 1.1 criteria.	reject
1667	ENDPOINTS	A greater proportion of patients in the CPX-351 group achieved CR than in the control group (49.4% vs 40.9%).	reject
1668	ENDPOINTS	A higher incidence of IDH1 + and MGMT + patients found in the responder group could explain some of the difference in survival outcomes.	reject
1669	ENDPOINTS	A meta-analysis of 2911 patients with a variety of solid tumors observed that skin rash associated with single agent erlotinib (150 mg daily) occurred in 75 % of patients [ 29 ].	reject
1670	ENDPOINTS	A phase II study of irinotecan plus chronomodulated oxaliplatin, 5-fluorouracil and folinic acid in advanced colorectal cancer patients	reject
1671	ENDPOINTS	A phase II trial in advanced gastric cancer with S-1 had found that diffuse type had better objective response rate than intestinal type (52% vs .	reject
1672	ENDPOINTS	A recent pooled analysis of only major phase III clinical trials PREVAIL, AFFIRM, COU-AA-301, and COU-AA-302 conducted by Chopra et al.	reject
1673	ENDPOINTS	A recent study, however, showed that CDPCP can largely escape repair, yet inhibit transcription very effectively, and its adducts should persist longer than those of cisplatin yet produce a similar number of downstream consequences that might raise the therapeutic potential of CDPCP relative to cisplatin.	reject
1674	ENDPOINTS	A sample of 800 patients was required for the study, to ensure an 80 % power at the 5 % level of significance, for a two-sided test of the hypothesis that a difference of ±5 % in 3-year DFS rate exists from a baseline 3-year DFS rate of 78.2 %.	reject
1675	ENDPOINTS	A second round of cDNA purification with AMPure XP beads occurred, and the 3′ ends were adenylated, followed by adapter ligation and AMPure XP beads purification.	reject
1676	ENDPOINTS	A small number of patients with localized recurrence can be treated with curative intent, but the vast majority receives palliative systemic therapy.	reject
1677	ENDPOINTS	A study using a cytarabine resistant CCRF-CEM cell line reported that genetic mutations of hENT1 that alter mRNA splicing and protein translation provide mechanisms for resistance to drug treatment [ 177 ].	reject
1678	ENDPOINTS	A systematic review noted that the ICER for RAS WT mCRC patients treated with cetuximab plus FOLFOX-4 against FOLFOX-4 was £104,205/QALY, which was likely to represent poor value for the money at a WTP of £20,000 per QALY when judged by the cost-effectiveness criteria used in the UK,	reject
1679	ENDPOINTS	A total of 250 patients treated with E or AA in 5 centers were included.	reject
1680	ENDPOINTS	A total of 302 patients were identified who had been treated with a first-generation 5-HT-receptor antagonist (dolasetron) plus dexamethasone (n=105), or aprepitant with dolasetron plus dexamethasone (n=197)	reject
1681	ENDPOINTS	A total of 53 patients (51.4 %) showed ETS 6 weeks after treatment, 22 (40.7 %) in the GEMOX group and 31 (63.2 %) in the GEMOX plus erlotinib group ( p = 0.03)	reject
1682	ENDPOINTS	A translational sub-study, cTREnd, was conducted in parallel with TREnd, with the aim to identify potential circulating biomarkers of palbociclib resistance.	reject
1683	ENDPOINTS	ABCC1 (rs2074087) and ABCC2 (rs3740066, rs1885301, rs4148386) genetic variants were analyzed using HRM (Rotor-Gene 6000®, Corbett Research, Sydney, Australia) or Pyrosequencing (PSQ 96MA®, Biotage AB) technique according to the manufacturer's instructions.	reject
1684	ENDPOINTS	ADCC has been proposed as a potential mechanism that may differentiate avelumab from other immunotherapy agents in its class, but the efficacy data do not demonstrate added benefit due to this mechanism.	reject
1685	ENDPOINTS	AND ((clinical[tiab] AND trial[tiab]) OR “clinical trials as topic”[mesh] OR “clinical trial”[pt] OR random*[tiab] OR “random allocation”[mesh] OR “therapeutic use”[sh]))	reject
1686	ENDPOINTS	AR activation even in the absence of wild-type AR (Figure 3E ).	reject
1687	ENDPOINTS	AR gene mutations constitute another genetic alteration involved in the progression to CRPC.	reject
1688	ENDPOINTS	AR is cancelled out by suppression of wild-type AR.	reject
1689	ENDPOINTS	Abdominal CT/MRI √ √ √ √ √ √ √ √ √ √ √ Chest X-ray √ √ √ √ √	reject
1690	ENDPOINTS	Abiraterone suppresses synthesis of androgens from the adrenal gland and tumor cells via CYP17 inhibition [ 27 – 29 ] and has also been found to interfere directly with ligand binding to the AR [ 30 ].	reject
1691	ENDPOINTS	Abiraterone works by inhibiting residual adrenal and intra-tumoral androgen synthesis via CYP17A blockade [ 6 ], while enzalutamide acts by inhibiting binding of testosterone to the androgen receptor (AR) as well as by blocking androgen-mediated change and nuclear translocation of AR [ 7 ].	reject
1692	ENDPOINTS	About 5 months following chemotherapy, the general situation of the patient was improved.	reject
1693	ENDPOINTS	Abstract Avelumab (anti–PD‐L1) is an approved anticancer treatment for several indications.	reject
1694	ENDPOINTS	According to the global cancer statistics, there will be nearly 18.1 million new cancer cases in 2018, and estimated that there will be 9.6 million cases died of cancer related diseases.	reject
1695	ENDPOINTS	According to the histological examination, grade 2 or grade 3 responses in resected primary tumors were observed in 4/20 (20%) and 1/20 (5%) patients, respectively.	reject
1696	ENDPOINTS	Addition of oxaliplatin is, however, compromised by vigorous increase in dose-limiting toxicity.	reject
1697	ENDPOINTS	Additional details are provided as supplementary material , available at Annals of Oncology online.	reject
1698	ENDPOINTS	Additional investigations of predictive biomarkers for avelumab such as molecular subtyping, tumor-infiltrating lymphocytes (TILs) in the TME, and gene-expression signatures are ongoing.	reject
1699	ENDPOINTS	Additional withdrawal latencies were measured 14, 17, 19, and 21 days after the third infusion.	reject
1700	ENDPOINTS	After all, the former prevents cell cycle entry, thus interfering with the S phase or mitosis-targeting agents, based on cytotoxic chemotherapy’s basic mode of action, inhibiting rapid cell proliferation [ 34 ].	reject
1701	ENDPOINTS	After applying weighted trial data, the exponential model continued to demonstrate close visual comparison to the KM.	reject
1702	ENDPOINTS	After five cycles, the performance status for the patient was drastically improved, and the demand for analgesics was significantly reduced.	reject
1703	ENDPOINTS	After having properly checked all eligibility criteria, stratification parameters and having obtained patient's written informed consent, patients will be randomized by fax at the Trial Office IKO Nijmegen (fax 024-3619080).	reject
1704	ENDPOINTS	After intravenous injection (or direct injection at the tumor site) and magnetic concentration at the target site, the magnetoliposomes could release their content by different mechanisms: (a) magnetoliposomes could interact with the plasma membrane and discharge the nanoassemblies into the cytoplasm, (b) the interaction with the cell could alter the structure of the bilayer and release the nanoa…	reject
1705	ENDPOINTS	After oxidation of oxaliplatin to the dihydroxido species and conversion of the maleimidopropionic acid into the isocyanate, the two compounds were coupled yielding KP2603.	reject
1706	ENDPOINTS	Age Median (range): 57.13 ± 10.51 Number of prior systemic therapies Median (range): none Cancer types or histologic subtypes CRC: 199	reject
1707	ENDPOINTS	All adverse events were recorded according to the National Cancer Institute Common Toxicity Criteria (NCI CTC) version 2.0 grading scale.	reject
1708	ENDPOINTS	All cases who had received at least three cycles of study treatment and had at least one tumour assessment were considered evaluable for activity.	reject
1709	ENDPOINTS	All efficacy analyses were performed on the ITT population; safety analyses included all patients who had received at least one dose of the study treatment.	reject
1710	ENDPOINTS	All error bars represent the standard deviation around the mean.	reject
1711	ENDPOINTS	All immunohistochemical analyses were performed blinded to clinical outcomes.	reject
1712	ENDPOINTS	All models applying either original IPD or weighted trial data demonstrated significantly higher survival with GLAS + LDAC over LDAC alone.	reject
1713	ENDPOINTS	All patients gave written informed consent before enrolment and the study was approved by the ethics committee for human research at the Technical University of Munich.	reject
1714	ENDPOINTS	All patients provided informed consent before the study.	reject
1715	ENDPOINTS	All statistical analyses were done by using MedCalc software 2013 in close cooperation with the IMBEI.	reject
1716	ENDPOINTS	All the adverse events during treatment were recorded and graded according to National Cancer Institute Common Toxicity Criteria for Adverse Events (version 3.0) with investigators determining the relationship to the study drug.	reject
1717	ENDPOINTS	All the cases received 2 cycles of chemotherapy with RT.	reject
1718	ENDPOINTS	All these data have been regularly updated and enlarged over time, and can be accessed and downloaded from the HapMap Project and SNP Consortium Linkage Map Project websites [ 158 , 159 , 160 ].	reject
1719	ENDPOINTS	Although clinical activity was limited, results of this trial led to the development of 2 phase III trials of avelumab in metastatic GC/GEJC in third-line and maintenance settings.	reject
1720	ENDPOINTS	Although many advances have been made in the treatment of acute myeloid leukemia (AML) in recent years, the prognosis for relapsed and refractory (R/R) AML remains poor owing to chemotherapy resistance and recurrence in patients [ 1 , 2 ].	reject
1721	ENDPOINTS	Although no significance was observed for planned statistical efficacy endpoints, a delayed response was observed in subgroup with a NLR of < 3.0.	accept
1722	ENDPOINTS	Although the schedules of XELOX and FOLFOX differ from each other, the dose intensities of oxaliplatin are almost the same.	reject
1723	ENDPOINTS	Although the study included small subgroups with unknown EGFR and ALK mutation status, ORRs in these patients were similar to the ORR in the overall population.	reject
1724	ENDPOINTS	Although this combination may be better tolerated than other taxane triplets, relevant toxicity was observed.	reject
1725	ENDPOINTS	Although this is not based on clinical data (Table 4 )	reject
1726	ENDPOINTS	Among 37 patients enrolled, the overall response rate, composite complete remission (CRc) rate (primary endpoint), and median overall survival (OS) were 46%, 38%, and 11.1 months, respectively.	reject
1727	ENDPOINTS	Among HPP procedure group, patients did not underwent subsequent lines of treatment.	reject
1728	ENDPOINTS	Among the 23 patients, 18 patients were evaluable for treatment response.	reject
1729	ENDPOINTS	Among the 68 study patients whose PS was 0–1, the median OS was comparatively longer in the mFOLFIRINOX group than in the S1 group (OS, 8.5 months [95% CI, 5.3–11.1 months] vs 5.8 months [95% CI, 3.8–7.0 months], P = 0.278).	reject
1730	ENDPOINTS	Among the patients who had QTcF prolongation of > 480 ms, the median time to onset was 15 days and these changes were reversible with dose interruption and/or dose reduction.	reject
1731	ENDPOINTS	An analysis of over a 1,000 patients with mCRC found that time‐to‐failure‐of‐strategy and duration of disease control correlate well with OS.	reject
1732	ENDPOINTS	An analysis of variance was performed on the natural logarithmically transformed parameters AUC last , AUC ∞ , and C max using a mixed-effect model with food effect as the only factor.	reject
1733	ENDPOINTS	An assessment of clinical benefit was determined from a composite of pain intensity, analgesic consumption, ECOG performance status, weight loss, and the presence of anorexia and asthenia.	accept
1734	ENDPOINTS	An expansion cohort for the maximal tolerated dose of ADI‐PEG20 was planned to further estimate the toxicity and preliminary response of this regimen.	reject
1735	ENDPOINTS	An exploratory analysis using the Fisher exact test was performed to test for an association between the presence and absence of a complete tumour response (DC grade 3/4 vs 0/1/2), and site, location and size of primary tumour at screening, u/cTNM classification at screening, time between radiotherapy and surgery (⩽40 vs >40 days), age (⩽60 vs >60 years) and treatment-related lymphocytopaenia.	reject
1736	ENDPOINTS	An increase to 35% ORR was considered “encouraging.”	reject
1737	ENDPOINTS	Analyses of PFS and OS were done using Cox proportional hazards models.	reject
1738	ENDPOINTS	Anemia 39 (78.0) 1 (2.0) Thrombocytopenia 4 (8.0) 46 (92.0)	reject
1739	ENDPOINTS	Anemia was also common (29% grade 1/2, 5% grade 3, and 1% grade 4), and thrombocytopenia was common to a lesser extent (14% grade 1/2 and 2% grade 3) in the palbociclib plus letrozole group ( Finn et al., 2015 ).	reject
1740	ENDPOINTS	Animals were grouped randomly (eight mouse per group) and medication was initiated when the average xenograft size was over 100 mm3: Oxaliplatin was given alone weekly through intraperitoneal injection (5 mg/kg), or in combination with liproxstatin-1 through intraperitoneal injection for twice a week (125 mg/kg) and RSL3 through intra-tumor injection (100 mg/kg, in order to achieve better local c…	reject
1741	ENDPOINTS	Any other synchronous experimental drug treatment Previous hyper sensibility reaction to compounds containing a fluoropyrimidin, platinum salt or a taxane Peripheral sensory neuropathy with functional impairment Yellow fever vaccination, prophylactic use of phenytoin, live-attenuated vaccines	reject
1742	ENDPOINTS	Any product that may be evaluated in this article, or claim that may be made by its manufacturer, is not guaranteed or endorsed by the publisher.	reject
1743	ENDPOINTS	Any significant physical examination findings, ECG results, and clinical laboratory results will be listed.	reject
1744	ENDPOINTS	Approximately 22% of patients with gastric or gastroesophageal junction (GEJ) adenocarcinomas have tumors that are human epidermal growth factor receptor 2 (HER2)‐positive [ 4 ].	reject
1745	ENDPOINTS	As a result, the dose of CAPOX was reduced to 1700 mg m –2 per day in the subsequent cohort when bevacizumab was added to CAPOX.	reject
1746	ENDPOINTS	As already observed by the Taiwan and even more by the Frankfurt group, avoiding the 5-FU bolus administration has led to a dramatic reduction of haematological toxicity.	reject
1747	ENDPOINTS	As imatinib may reverse the relative insensitivity to chemotherapeutic agents [ 31 , 32 ], the role of chemotherapy now deserves to be defined in particular in combinations with imatinib, with the purpose of preventing and treating tyrosine kinase inhibitor resistant CML.	reject
1748	ENDPOINTS	As mentioned previously, the AFFIRM trial has shown an additional survival benefit of 4.8 months with enzalutamide versus placebo.	reject
1749	ENDPOINTS	As of the data cut‐off of 14 October 2018, 9 the median follow‐up time in the Japanese subgroup was 15.7 months for enzalutamide plus ADT and 15.5 months for a placebo plus ADT.	reject
1750	ENDPOINTS	As part of the checkpoints, DNA damage triggers PIN1 isomerization of p53, which directs the transcriptional activity of p53 toward cell cycle arrest or apoptosis depending on the degree of DNA damage.	reject
1751	ENDPOINTS	As seen in Additional file 2 : Table S3, PD-L1 was detectable, and measured at a very similar frequency within immune cell subsets (data shown of CD4, CD8, cDC and B cells, both as a percentage of parent and percentage of total PBMC), regardless of whether the PBMC were pre-incubated with the IgG1 isotype control or avelumab.	reject
1752	ENDPOINTS	As shows in the figure, the recombinant chimeric plasmids were composed of pFUSE-CHIg-hG1/ pFUSE-CLIg-hκ and anti-Met VH/Vκ Fab (324 bp/348 bp).	reject
1753	ENDPOINTS	As the final step, we aimed at characterization of the uptake of the platinum compound in the tumor on a (sub-)cellular level.	reject
1754	ENDPOINTS	Assess presence or absence of disease in the primary site Imaging Chest by plain radiograph or computerized tomography (CT)	reject
1755	ENDPOINTS	Assessment of conservation of disease‐related intrinsic and extrinsic factors is an important consideration when applying International Council for Harmonisation of Technical Requirements for Pharmaceuticals for Human Use guidelines E5 and E17 for ethnic sensitivity assessment to support Asia‐inclusive clinical development strategies.	reject
1756	ENDPOINTS	Assessment of lesions was done by SS and CIS, under the supervision of an experienced radiologist blinded for outcome (BM, 12 years of experience).	reject
1757	ENDPOINTS	At data cutoff on September 13, 2019, 18 (7.2%) and five (2.0%) patients were still receiving study treatment in the avelumab and chemotherapy arms, respectively (Appendix Table A 2 , online only).	reject
1758	ENDPOINTS	At least four parallels were used, and the experiment was repeated three times.	reject
1759	ENDPOINTS	At the end of treatment ( Figure 6 a), mice treated with OHP alone or with PLEDOX 2.5 and 10 mg/kg pre-treatment showed a statistically significant reduction of IENF density (OHP p < 0.05 vs. CTRL;	reject
1760	ENDPOINTS	At the highest tested dose of 134 units/m 2 , cytopenia-related adverse events (AEs) were common with febrile neutropenia (83%), infections of grade ≥3 severity (67%), bacteremia (33%), epistaxis (17%), and petechiae seen (17%).	reject
1761	ENDPOINTS	At the time of analysis, eight patients (40%) were alive, seven with disease progression and one without progression.	reject
1762	ENDPOINTS	At the time of data cut-off (11 October 2018), three patients in the glasdegib + LDAC arm (de novo, n = 1; secondary AML, n = 2) had received ≥ 172 weeks of treatment and were still receiving therapy.	reject
1763	ENDPOINTS	Avelumab (anti–PD-L1) induces NK cell–mediated cytotoxicity.	reject
1764	ENDPOINTS	Avelumab in combination for renal cell carcinoma	reject
1765	ENDPOINTS	Avelumab is a human anti-programmed death ligand 1 (anti-PD-L1) immunoglobulin (Ig)-G1 monoclonal antibody (mAb) that may induce innate effector function against tumor cells in vitro [ 10 , 11 ].	reject
1766	ENDPOINTS	Avelumab monotherapy for Merkel cell carcinoma	reject
1767	ENDPOINTS	Avelumab treatment was permanently discontinued following any grade 3 or 4 TRAE except for single laboratory values out of normal range that were considered unlikely to be as a result of trial treatment, did not have any clinical correlate, and resolved to grade ≤ 1 within 7 days with medical management.	reject
1768	ENDPOINTS	Avelumab, an Anti–Programmed Death-Ligand 1 Antibody, In Patients With Refractory Metastatic Urothelial Carcinoma: Results From a Multicenter, Phase Ib Study	reject
1769	ENDPOINTS	BI 836826 dose increments of 50, 100, 150 and 200 mg were planned.	reject
1770	ENDPOINTS	Background In the phase III JAVELIN Renal 101 trial, first-line avelumab plus axitinib demonstrated a progression-free survival (PFS) and objective response rate (ORR) benefit versus sunitinib in patients with advanced renal cell carcinoma (aRCC).	reject
1771	ENDPOINTS	Based on our results, avelumab-cetuximab therapy is worthy of further investigation by future phase III trials.	reject
1772	ENDPOINTS	Baseline demographics were well balanced between treatment groups ( Table 1 ); 727 patients (63.2%) had high-volume disease, and 205 (17.9%) received prior docetaxel chemotherapy.	reject
1773	ENDPOINTS	Baseline evaluation and clinicopathological features are presented in Table 1 .	reject
1774	ENDPOINTS	Because of the risk of seizure associated with enzalutamide use, caution should be taken in patients who have a history of seizure; patients with predisposing factors for seizure such as brain metastasis, stroke, and alcoholism; or patients using concomitant medications that may lower the seizure threshold.	reject
1775	ENDPOINTS	Before amendment of the protocol as explained above, 105/101 patients receiving CAPOX in arm 6/3 started capecitabine at 2000 mg/m 2 /day, while 51/48 patients in arm 6/3 started capecitabine at 1500 mg/m 2 /day after protocol amendment.	reject
1776	ENDPOINTS	Biomedical Intelligence Cloud platform (D4C) 40 for differences using a logistic regression model adjusted for age and sex for sarcomatoid versus nonsarcomatoid samples.	reject
1777	ENDPOINTS	Blocking this immunosuppressive interaction with either anti–PD‐1 antibodies, such as pembrolizumab and nivolumab, or anti–PD‐L1 antibodies, such as avelumab, atezolizumab, or durvalumab, allows the host antitumor immune response to take effect in the tumor microenvironment.	reject
1778	ENDPOINTS	Bone marrow aspirate for response assessment was performed in each center as per local clinical standards.	reject
1779	ENDPOINTS	Both US commercial and Medicare payer perspectives were considered.	reject
1780	ENDPOINTS	Both patients already had elevated liver enzymes during BV-DHAP treatment.	reject
1781	ENDPOINTS	Briefly, HEL92.1.7 tumors were established by subcutaneous injection of 1 × 10 7 cells into the right flank of five-week-old athymic nude male mice ( n = 5 per group).	reject
1782	ENDPOINTS	But after 8h, the LCTL showed a significant increase compared with the L-OHP solution which is explained by the advantages of the liposomes to the free drug.	reject
1783	ENDPOINTS	CD8 <0.01 0.41 PD-L1 + EM	reject
1784	ENDPOINTS	CI confidence interval, NE not evaluable, OS overall survival	reject
1785	ENDPOINTS	COO results were 100% concordant with local laboratory results collected via case report form where both central and local results were available.	reject
1786	ENDPOINTS	Cap 650 2× daily, 7 days, oxali 130 per 2 weeks FU + Ox 1: 5FU 350 daily, Oxali 130 weekly, week 1 and 5 Cap 3: 825 mg/m 2 2× daily,14 days (2×)	reject
1787	ENDPOINTS	Capsules should be swallowed whole and should not be opened, chewed, or crushed.	reject
1788	ENDPOINTS	Cardiovascular system (%) 74 (82.2) 116 (76.3)	reject
1789	ENDPOINTS	Cells treated with metformin demonstrated a significant decline in MMP (Fig. 3F ).	reject
1790	ENDPOINTS	Cerebrospinal Fluid Drug Concentrations and Clinical Outcome of Patients with Neoplastic Meningitis Treated with Liposomal Cytarabine	reject
1791	ENDPOINTS	Chemotherapy is therefore of crucial importance in advanced cancer for obtaining palliation of symptoms and improving survival.	reject
1792	ENDPOINTS	Chronic neuropathy was evaluated until 18 months after chemotherapy cessation.	reject
1793	ENDPOINTS	Circulating tumor DNA (ctDNA) can be detected in the cell-free DNA (cfDNA) of patients with cancer by identifying genomic aberrations.	reject
1794	ENDPOINTS	Clinical Evaluation of Avelumab in the Treatment of Advanced Urothelial Carcinoma: Focus on Patient Selection and Outcomes	reject
1795	ENDPOINTS	Clinical conundrums complicating enzalutamide therapy in metastatic prostate cancer	reject
1796	ENDPOINTS	Clinical efficacy was evident across patients with diverse mutational profiles.	reject
1797	ENDPOINTS	Clinical suspicion or previous history of metastasis to brain or meninges.	reject
1798	ENDPOINTS	Clonal isolates were obtained by serial dilution and blotted for Atg5.	reject
1799	ENDPOINTS	Colitis 1 (1.6) 1 (1.6) 0 0 Diarrhea 1 (1.6) 0 0 0 Erythema 1 (1.6) 0	reject
1800	ENDPOINTS	Colitis 13 (4.9) 7 (2.6) 5 (3.8) 3 (2.3) 1 (3.0) 1 (3.0)	reject
1801	ENDPOINTS	Colorectal cancer (CRC) is ranked third in cancer incidence and second in cancer-related mortality worldwide [ 1 ].	reject
1802	ENDPOINTS	Combination drug therapy (CDT), with the use of two or more drugs with well-defined mechanisms of action, proven analgesic efficacy and well-established adverse effects, often allows analgesia to be achieved with the use of lower doses of combined drugs compared to monotherapy.	reject
1803	ENDPOINTS	Compared to the median values for OS, rPFS, and TTPP, HR takes into account both time and queue size ( 21 – 23 ).	reject
1804	ENDPOINTS	Conclusions BI 836826 in combination with GemOx was generally well tolerated but did not exceed the MTD at doses up to 100 mg given every 14 days.	reject
1805	ENDPOINTS	Conclusions These studies demonstrate the lack of any significant effect on multiple immune cell subsets, even those expressing PD-L1, following multiple cycles of avelumab.	reject
1806	ENDPOINTS	Congestive heart failure (%) 18 (20.0) 35 (23.0) 0.07 6.7 (19.1) 6.7 (19.1) < 0.001 Peripheral vascular disease (%) 8 (8.9) 21 (13.8) 0.16 4.4 (12.5) 4.4 (12.5) < 0.001	reject
1807	ENDPOINTS	Consequently, systemic therapy is the treatment of choice for the majority of patients.	reject
1808	ENDPOINTS	Consolidation therapy is recommended for patients in remission if the ANC has recovered to > 500/μL and the platelet count has recovered to > 50,000/μL, in the absence of unacceptable toxicity [ 7 , 8 ].	reject
1809	ENDPOINTS	Conversely, the EVEREST trial, which aimed to consider dose escalation of cetuximab in patients experiencing no skin toxicity after 21 days of treatment with the scope of achieving better outcomes, showed that the increase in grade 2 ST after cetuximab dose intensification did not correlate with improved OS.	reject
1810	ENDPOINTS	Correlations between serum angiogenic mediators were assessed using the Pearson correlation coefficient.	reject
1811	ENDPOINTS	Corresponding R0 resection rates were 33/41 (80.5%) and 26/36 (72.2%), respectively.	reject
1812	ENDPOINTS	Criteria modified from [ 39 ] Fig.	reject
1813	ENDPOINTS	Current use of immunosuppressive medication; • Radiotherapy within 6 weeks before enrolment; • Clinically significant (i.e., active) cardiovascular disease.	reject
1814	ENDPOINTS	D538G was the most common mutation (n=3), followed by Y537N and Y537S (n=2 each).	reject
1815	ENDPOINTS	DFS rates between groups will be compared using the log-rank test.	reject
1816	ENDPOINTS	DLT was defined as grade 4 neutropenia or anemia; grade ≥3 febrile neutropenia or thrombocytopenia; grade ≥3 nonhematologic toxicity (excluding anorexia, nausea, and vomiting); a delay of more than 3 days in oxaliplatin administration; withholding 13 or more of the 40 scheduled doses of S-1 because of toxicity; or the interruption of radiation for 1 week or longer because of toxicity.	reject
1817	ENDPOINTS	Data analyses were conducted using SAS statistical software version 9.4.	reject
1818	ENDPOINTS	Data are presented as the mean ± SD ( n = 6).	reject
1819	ENDPOINTS	Data from large-scale randomized studies have been retrospectively analyzed for patients aged younger than 65 and older than 65.	reject
1820	ENDPOINTS	Data lock was December 31st, 2019.	reject
1821	ENDPOINTS	Data were delivered in eight batches that were inspected by principal component analysis for potential batch effects.	accept
1822	ENDPOINTS	Daunorubicin/cytarabine liposome should be discontinued in patients with impaired cardiac function unless the benefits of treatment outweigh the risks [ 7 , 8 ].	reject
1823	ENDPOINTS	Decisions for variable selection for the stepwise model are summarized in Table 2 , based on the criteria described above.	reject
1824	ENDPOINTS	Decreased appetite 6 (9.7) 0 2 (10.0) 0	reject
1825	ENDPOINTS	Dendritic cells, the most efficient APCs, are isolated from blood samples and cultured ex vivo together with a recombinant fusion protein, composed of prostatic acid phosphatase (PAP) – an enzyme overexpressed in PCa; and granulocyte-macrophage colony-stimulating factor (GM-CSF) – a cytokine that enhances immune responses.	reject
1826	ENDPOINTS	Despite that, the safety profile of the combination was manageable.	reject
1827	ENDPOINTS	Despite the small numbers, there was a significant survival advantage for patients over 60 treated with the 2000 mg/m 2 devimistat dose compared to those treated with the 1500 mg/m 2 dose with a median survival of 10.4 versus 5.4 months ( P = 0.0147, Fig.	reject
1828	ENDPOINTS	Development of a parametric time‐to‐event model	reject
1829	ENDPOINTS	Diarrhea was the most common adverse event (12%).	reject
1830	ENDPOINTS	Diphosporilated cytarabine influence indirectly pharmacokinetics by inhibition of ribonucleotide reductase (RRM1, RRM2, and	reject
1831	ENDPOINTS	Direction Holm adjusted P -value 1 cycle PD-1 + ICOS + CD4 12 (63%) 5 (26%) 2 (11%)	reject
1832	ENDPOINTS	Disagreements were resolved by a third reviewer (Zhi-Rui Zhou).	reject
1833	ENDPOINTS	Dose reductions were necessary in six patients (7%), the majority due to thrombocytopenia.	reject
1834	ENDPOINTS	Drug matrices combining hydralazine with either enzalutamide or bicalutamide have shown synergistic effects on both settings for LNCaP, PC-3, and C4-2 cells.	reject
1835	ENDPOINTS	Dual lumen Hickman lines were inserted via the Seldinger technique, under local anaesthetic, in patient's randomised to either of the PVI 5FU containing combinations.	reject
1836	ENDPOINTS	Duration of CR was ≥6, ≥8.4, and ≥19.5 months for each CR, respectively.	reject
1837	ENDPOINTS	During a median follow-up of 6.8 months, median TTP was 5.3 months (95% confidence interval [CI], 3.7 to 6.9)	reject
1838	ENDPOINTS	During the last decade the annual rate of colorectal cancer (CRC) in Japan has been steadily increasing.	reject
1839	ENDPOINTS	During these visits, blood samples were taken, and urine and feces were collected for 24 h.	reject
1840	ENDPOINTS	EGFR and ALK mutation status were unknown in 18 (11.5%) and 16 (10.3%), respectively.	reject
1841	ENDPOINTS	Eastern Cooperative Oncology Group performance status 0 or 1.	reject
1842	ENDPOINTS	Effect of Test Drugs Used Alone in a Single- or Repeated-Dose Protocol on Tactile Allodynia in Oxaliplatin-Treated Mice (Von Frey Test)	reject
1843	ENDPOINTS	Eight (26.6%) patients had an infusion-related reaction of which only one (syncope) was grade 3.	reject
1844	ENDPOINTS	Eight patients (38%) experienced a treatment-related IRR, of which two (10%) were grade 3.	reject
1845	ENDPOINTS	Elevated ALT 6 0 0 16.7 0	reject
1846	ENDPOINTS	Eligible patients are randomised in a 1:1 ratio to standard fluoropyrimidine-based chemotherapy (capecitabine, oxaliplatin for 12 weeks or capecitabine for 24 weeks) or chemotherapy, followed by avelumab (10 mg/kg, 2 weekly for 24 weeks).	reject
1847	ENDPOINTS	Eligible patients were required to have relapsed, refractory, or progressive disease, measurable by Response Evaluation Criteria in Solid Tumors (RECIST) version 1.1, 25 following at least one previous line of treatment.	reject
1848	ENDPOINTS	Enrolment of the 1 L subgroup began after documentation of two objective responses in the 2 L subgroup.	reject
1849	ENDPOINTS	Enzalutamide Enhances PSMA Expression of PSMA-Low Prostate Cancer	reject
1850	ENDPOINTS	Enzalutamide inhibits testosterone-induced growth of human prostate cancer xenografts in zebrafish and can induce bradycardia	reject
1851	ENDPOINTS	Enzalutamide, the first approved AR signalling inhibitor, has a novel mode of action targeting AR signalling at three key stages.	reject
1852	ENDPOINTS	Ethics approval for this network meta-analysis was not required.	reject
1853	ENDPOINTS	Event-free survival and OS were estimated by the actuarial Kaplan–Meier method, and 95% confidence intervals (CI) were calculated.	reject
1854	ENDPOINTS	Exploratory objectives included assessing duration of and time to response and evaluating tumour shrinkage of target lesions from baseline, disease control rate (DCR), and tumour cell PD-L1 expression levels in relation to response parameters (DCR, ORR, PFS, and OS).	accept
1855	ENDPOINTS	Extracted RNA was stored at −80°C until use.	reject
1856	ENDPOINTS	Fatigue 307 (17.7) 17 (1.0) Infusion-related reaction 295 (17.0) 10 (0.6)	reject
1857	ENDPOINTS	Fatigue was the only treatment-related grade 3 or higher adverse event with an incidence of > 2%.	reject
1858	ENDPOINTS	Figure 1 The TEM images and a plot curve of the DLS-determined hydrodynamic diameter of LCTL.	reject
1859	ENDPOINTS	Figure 1 summarises the trial design employed.	reject
1860	ENDPOINTS	Figure 3 C,D vs. Figure 2 A,B).	reject
1861	ENDPOINTS	Finally, if mitochondrial biogenesis is required for resistance to devimistat then doxycycline, an inhibitor of mitochondrial protein translation 26 , 27 , should sensitize AML cells to its effects.	reject
1862	ENDPOINTS	Finally, no CRs were recorded in the population	reject
1863	ENDPOINTS	Finally, subcutaneously-growing human tumors in mice do not sufficiently represent clinical cancer.	reject
1864	ENDPOINTS	Finally, the lower internalization of BMLs compared to uncovered BMNPs [ 14 ] can also be related with the great reduction of toxicity observed in the normal CCD18 versus previous studies [ 14 ].	reject
1865	ENDPOINTS	First, approximately 40–60% of patients present residual disease despite NAC, which is associated with a higher risk of recurrence [ 3 ].	reject
1866	ENDPOINTS	First, the trial was initiated and conducted in a short timeframe for such a rare cancer (approximately 1 in every 10,000 pregnancies, approximately 200 patients per year in France), 36 which was enabled by the network of specialized gestational trophoblastic disease centers.	reject
1867	ENDPOINTS	First, we identified genes that showed a significantly different knock-down effect in the two cell lines by performing a two-sided Wilcoxon rank sum test followed by Benjamini & Hochberg adjustment for multiple comparisons.	reject
1868	ENDPOINTS	First-line therapy for treatment of advanced urothelial carcinoma includes combination platinum-based chemotherapy such as gemcitabine plus cisplatin or dose-dense methotrexate, vinblastine, doxorubicin, and cisplatin (ddMVAC) for cisplatin eligible patients.	reject
1869	ENDPOINTS	Five of the eight studies were previously published phases of clinical trials whose latest phases were available for review.	reject
1870	ENDPOINTS	Five μl of plasma and about 10–30 mg of tissues were used for total platinum measurement by ICP-MS.	reject
1871	ENDPOINTS	For all doses, the mean time to maximum concentration was within 1 h from the end of infusion.	reject
1872	ENDPOINTS	For example, 75.8% of SPARTAN patients received abiraterone acetate as a subsequent therapy compared with 38% of patients in PROSPER [ 5 , 20 ].	reject
1873	ENDPOINTS	For model adequacy, the Hosmer‐Lemeshow (HL) test 25 , 26 was used to assess whether or not the observed event rates matched the expected event rates in subgroups of the model population; evaluation included the observed and predicted function values as well as χ 2 value of the HL, degrees of freedom, and p value of the HL test.	reject
1874	ENDPOINTS	For oxaliplatin-based HIPEC, the one-, three-, and five-year OS was 93%, 59%, and 43%, respectively.	reject
1875	ENDPOINTS	For patients who did not receive subsequent HMAs in the overall population, the median OS was 6.5 (95% CI 3.5–8.8) months with glasdegib + LDAC and 3.5 (95% CI 1.8–4.9) months with LDAC alone (Fig. 1d ); among patients with secondary AML, the median OS was 7.4 (95% CI 3.1–9.9) months with glasdegib + LDAC and 2.9 (95% CI 1.5–5.3) months with LDAC alone.	reject
1876	ENDPOINTS	For safety analysis, overall safety profile and toleration of Arm A and Arm B will be characterized by type, frequency, severity, timing and relationship of study therapy of adverse events and laboratory abnormalities.	reject
1877	ENDPOINTS	For the entire cohort, the median follow-up was 37 months, and the median PSA PFS time was 3.8 months (95% CI: 2.8 to 9.9 months).	reject
1878	ENDPOINTS	For the matched-patient analysis, patients treated with NACT were matched 1:1 to patients who received initial surgery on propensity score with a caliper of 0.05.	reject
1879	ENDPOINTS	For the phase II portion, it was initially planned to enroll 25 patients at the recommended phase II dose to enable a 95% CI for estimation of ORR with margin of error not exceeding plus or minus 25%.	reject
1880	ENDPOINTS	For the total study population (i.e., 502 patients with evaluable study drug exposure), the median time to discontinuation due to progression or death, adjusted for censoring, is 4.6 months (95%CI: 3.8–5.4).	reject
1881	ENDPOINTS	For this reason, efforts are made to induce T cell activation in MMR proficient patients through combining immunotherapy with radiotherapy and chemotherapy.	reject
1882	ENDPOINTS	For this reason, the NCCN guidelines accepted total neoadjuvant treatment for locally advanced rectal cancer [ 4 ].	reject
1883	ENDPOINTS	For viability studies, mononuclear cells were isolated by Ficoll gradient separation and stored at −80 °C until use.	reject
1884	ENDPOINTS	Four hundred microliter of cell lysate buffer were added for 20min on an ice bath followed by using BCA protein detection.	reject
1885	ENDPOINTS	Four patients completed the prescribed treatment; 2 were still continuing maintenance therapy.	reject
1886	ENDPOINTS	Four patients had received adjuvant oral fluorouracil-based therapy.	reject
1887	ENDPOINTS	From March 21, 2016, to January 12, 2018, a total of 1,150 patients were randomly assigned 1:1 from 202 centers in North and Latin America, Europe, and Asia; 1,146 patients received at least one dose of the study drug ( Fig 1 ).	reject
1888	ENDPOINTS	From a patient point of view, there are frequent reports of headache, nausea, vomiting, weakness, confusion, pyrexia, fatigue, constipation, back pain, gait abnormal, convulsion and other infrequent symptoms, plus of course arachnoiditis.	reject
1889	ENDPOINTS	Functional magnetic resonance imaging scans were also performed 1 hour after oral administration of duloxetine at 3 days after either the first or second infusion of oxaliplatin (n = 2).	reject
1890	ENDPOINTS	Further studies are needed to determine whether ICI monotherapy would provide similar benefits to combination ICI and TKI therapy in this population.	reject
1891	ENDPOINTS	Further studies of avelumab in combination with other agents are warranted in GBM.	reject
1892	ENDPOINTS	Furthermore, chemoradiation was found to increase PD-L1 expression, in the tumor and its invasive margin, in patients with rectal adenocarcinoma [ 33 ].	reject
1893	ENDPOINTS	Furthermore, in-depth analysis of RNA sequencing data demonstrates the predominance of the SLC gene family.	reject
1894	ENDPOINTS	Furthermore, the phase III JAVELIN Head and Neck 100 trial of avelumab plus chemoradiation followed by avelumab maintenance in patients with previously untreated locally advanced SCCHN was stopped for not meeting the primary endpoint of prolonging PFS.	reject
1895	ENDPOINTS	Future phase II and III trials should assess the efficacy of new promising treatment approaches such as molecularly targeted therapies alone or in combination with cytotoxic agents using appropriate primary end point, and also define predictive biomarkers according to the drug's mechanism of action and the biologic behaviour of the tumour.	reject
1896	ENDPOINTS	G3-4 leucopenia, neutropenia, anemia, nausea, and anorexia, were more frequent in S-1/cisplatin arm.	reject
1897	ENDPOINTS	Gastric cancer is prevalent in Asian countries including Japan, South Korea, and China, as well as in South America [ 1 ].	reject
1898	ENDPOINTS	Gene Primers Restriction enzyme Polymorphism (localisation) Significance Reference GSTP1-105	reject
1899	ENDPOINTS	Generally, we observed a global lower incidence of toxicity events than expected.	reject
1900	ENDPOINTS	Genes were ranked on Pearson correlation coefficients and analyzed using the Gene Set Enrichment Analysis (GSEA) tool kit and Molecular Signatures Database.	reject
1901	ENDPOINTS	Genomic DNA was isolated from the cells using Wizard Genomic DNA Purification kit (Promega, Madison, WI) according to the manufacturer’s protocol.	reject
1902	ENDPOINTS	Gimeracil maintains a high fluorouracil concentration in the blood for a long time, and oteracil inhibits the conversion of 5-FU to active metabolites in the gastrointestinal tract, resulting in a reduction in gastrointestinal toxicity (Kato et al.	reject
1903	ENDPOINTS	Given an excellent efficacy and acceptable toxicity [ 5 , 6 , 15 , 16 ], SOX is one of the most common regimens for the first-line chemotherapy of advanced gastric cancer in Asia.	reject
1904	ENDPOINTS	Given the apparent changes in pharmacokinetics of N -desmethyl enzalutamide after discontinuation of gemfibrozil, extrapolation of the observed concentration–time data in the terminal phase could not be used to estimate the magnitude of the effect of gemfibrozil on AUC ∞ .	reject
1905	ENDPOINTS	Given the dropout rate of 10%, a total sample size of 34 patients was required.	reject
1906	ENDPOINTS	Given the significant association of younger age with ASCT in our study, we have not presented these data in further detail.	reject
1907	ENDPOINTS	Glasdegib plus LDAC has a favorable benefit–risk profile and may be a promising option for AML patients unsuitable for intensive chemotherapy.	reject
1908	ENDPOINTS	Glucose uptake assay was performed using a Glucose Uptake-GloTM Assay Kit (Cat# J1341, Promega, Madison, WI, USA).	reject
1909	ENDPOINTS	Grade 3 and 4 TRAEs only occurred in 6.5% of patients, and there were no treatment-related deaths.	reject
1910	ENDPOINTS	Grade ≥3 TRAEs occurred in 17 patients (9.2%) in the avelumab arm and in 56 patients (31.6%) in the chemotherapy arm.	reject
1911	ENDPOINTS	HRs relative to placebo plus ADT	reject
1912	ENDPOINTS	Hand–foot syndrome 5 11.1 0 0 1 2.2 0 0	reject
1913	ENDPOINTS	Hazard ratios (HRs) and their 95% confidence intervals (CIs) were estimated using Cox proportional hazard model.	reject
1914	ENDPOINTS	Hematologic AEs occurred frequently and mostly concerned Grade 3-4 myelosuppression, not resulting in DLTs ( data not shown ).	reject
1915	ENDPOINTS	Hence, MSC-based therapies may provide a new therapeutic strategy for patients suffering from CIPN.	reject
1916	ENDPOINTS	Hepner et al. showed an association between higher serum NFl and GFAP levels and disease progression in patients with CNS tumors versus patients with stable disease.	reject
1917	ENDPOINTS	Here we performed preclinical evaluation of SGI‐110 in HCC models to guide the design of a phase I/II clinical trial.	reject
1918	ENDPOINTS	Here, the authors report the outcomes of a phase II study, analyse samples from both phases and perform preclinical analyses that show mitochondrial fission or autophagy inhibition sensitizes AML cells to devimistat.	reject
1919	ENDPOINTS	Here, we describe a rare case of a pre-treated patient with multiple bone metastases diagnosed with mCRPC, who experienced dramatic responses with resounding clinical benefit to a low-dose of enzalutamide after abiraterone acetate-failure with a decline in prostate-specific antigen (PSA) and durable radiological response of bone disease with low toxicity.	reject
1920	ENDPOINTS	Here, we describe the efficacy of NIR-PIT, using fully human IgG 1 anti-PD-L1 monoclonal antibody (mAb), avelumab, conjugated to the photo-absorber, IR700DX, in a PD-L1 expressing H441 cell line, papillary adenocarcinoma of lung.	reject
1921	ENDPOINTS	Herein authors report the clinical real-world evidence including progression-free survival (PFS), clinical efficacy and toxicities of palbociclib combined with endocrine therapy in Asian real-world practice.	reject
1922	ENDPOINTS	High-volume disease was present in 52% of patients and six cycles of docetaxel were administered to 65% and 76% of patients in the enzalutamide and standard of care groups, respectively.	reject
1923	ENDPOINTS	How might this impact on clinical practice?	reject
1924	ENDPOINTS	However, RT has a 20–30% failure rate and some cases even develop into metastasis post-RT [ 3 ].	reject
1925	ENDPOINTS	However, anti-androgen withdrawal effects after discontinuing enzalutamide are only observed in a small percentage of patients [ 14 ].	reject
1926	ENDPOINTS	However, approximately one-third of patients do not respond to enzalutamide treatment, and very little is known about determinants of de novo enzalutamide resistance in metastatic CRPC ( 5 , 6 ).	reject
1927	ENDPOINTS	However, despite the evidence reported here, the study has a few limitations which need to be addressed.	reject
1928	ENDPOINTS	However, each AE for either avelumab or axitinib had only one patient discontinue treatment.	reject
1929	ENDPOINTS	However, hand–foot syndrome, which is characteristic of capecitabine, was not observed.	reject
1930	ENDPOINTS	However, it is expected that resection of the tumour will be undertaken in the elective setting by a colorectal specialist surgeon.	reject
1931	ENDPOINTS	However, most patients sooner or later become refractory to this treatment developing a castration-resistant disease which is currently incurable [ 4 , 5 ].	reject
1932	ENDPOINTS	However, no randomized clinical trials have directly compared GLAS + LDAC with other AML treatments.	reject
1933	ENDPOINTS	However, significant cabazitaxel activity was reported in patients with mCRPC progressing after abiraterone or enzalutamide 71 .	reject
1934	ENDPOINTS	However, the molecular function of circRNAs in drug-resistant prostate cancer and their potential as biomarkers to inform treatment strategies remain elusive.	reject
1935	ENDPOINTS	However, the small size of the studied cohort did not allow to disclose which molecular subsets of patients ( NPM1 mut, FLT3 -ITD or concomitant aberrations) may benefit the most from our intensified approach [ 14 ].	reject
1936	ENDPOINTS	However, the toxicities of the combination of ADI‐PEG20 with LDC are still not well understood.	reject
1937	ENDPOINTS	However, the upper limit is not known.	reject
1938	ENDPOINTS	However, this does not change our overall conclusion, because the difference in their periods would favor outcomes in the DAC group.	reject
1939	ENDPOINTS	However, when given to elderly patients there is a concern regarding an increased risk for arterial thromboembolic events [ 14 ].	reject
1940	ENDPOINTS	If PET-CT would have been used, in particular, CR rates might have been superior in contrast to conventional CT scanning.	reject
1941	ENDPOINTS	If excessive heterogeneity was noted, descriptive analysis was employed for the meta-analysis.	reject
1942	ENDPOINTS	If five or more subjects respond, this new agent would be declared to have promising activity.	reject
1943	ENDPOINTS	IgG1 antibody, in patients with refractory metastatic urothelial carcinoma.	reject
1944	ENDPOINTS	Immune check point inhibitors enable the host immune system to mount a lethal response against tumor cells.	reject
1945	ENDPOINTS	Immune checkpoint inhibitors have proven effective in multiple tumor types, including R/M SCCHN.	reject
1946	ENDPOINTS	Immune-related AEs and infusion-related reactions were of special interest.	accept
1947	ENDPOINTS	Immunofluorescence was performed as described previously [ 39 ].	reject
1948	ENDPOINTS	Immunohistochemical analyses were performed on surgery samples.	reject
1949	ENDPOINTS	In 2017, avelumab was granted an accelerated approval from the Food and Drug Administration (FDA) for the treatment of patients with locally advanced or metastatic urothelial carcinoma who experience disease progression during or following platinum-containing chemotherapy, or who have disease progression within 12 months of neoadjuvant or adjuvant treatment with platinum-containing chemotherapy.	reject
1950	ENDPOINTS	In 29 analyzed samples, an exploratory post hoc analysis did not reach statistical significance for the association between increased mutational load and improved antitumor response ( p = 0.076, Wilcoxon rank sum test; sample size 29).	reject
1951	ENDPOINTS	In Asia, HCC is mainly due to chronic HBV infection [ 5 ].	reject
1952	ENDPOINTS	In DuCaP on the other hand, V7 was present even in the control cell line and further increased in	reject
1953	ENDPOINTS	In Oct1-/- mice, CDPCP will be secreted by Oct2-expressing cells in late renal proximal tubules.	reject
1954	ENDPOINTS	In a small German study, 40 patients refractory to 5-FU were treated with oxaliplatin, 5-FU, and folinic acid as second line therapy ( Eckel et al 2003 ).	reject
1955	ENDPOINTS	In a small study, the IV administration of lidocaine had a direct analgesic effect in CIPN and a moderate long-term effect through modulation of the cold and pinprick perception [ 143 ].	reject
1956	ENDPOINTS	In a study performed in a Western population, gemcitabine combined with oxaliplatin showed efficacy (median PFS and OS of 4.5 and 11.0 months, respectively) in a multicenter retrospective study [ 7 ].	reject
1957	ENDPOINTS	In addition, DAC has been another option as LCTx for those ≥65 years of age, following the extended coverage of the National Health Insurance Service of Korea in October 2013.	reject
1958	ENDPOINTS	In addition, a Phase III trial comparing abiraterone acetate to abiraterone acetate with prednisone and enzalutamide (Alliance A03121, funded through the Biomarker, Imaging, and Quality of Life Studies Funding Program of the National Cancer Institute) seeks to enroll 1428 mCRPC chemotherapy-naïve patients with an endpoint of OS.	accept
1959	ENDPOINTS	In addition, cfDNA levels downregulated during treatment, at week 8 and 18 in responders, while they tend to increase in non-responders.	reject
1960	ENDPOINTS	In addition, for patients who have previously failed docetaxel treatment, enzalutamide is the best choice as the subsequent treatment.	reject
1961	ENDPOINTS	In addition, partitioned survival analysis can be implemented using the individual patient data.	reject
1962	ENDPOINTS	In addition, the government could make elderly patients enjoy more preferential policies to satisfy their demand for treatment in China.	reject
1963	ENDPOINTS	In advanced MCC, responses to chemotherapy are typically not durable.	reject
1964	ENDPOINTS	In all patients bidirectional HIPEC with additional intravenous application of 5-FU at a concentration of 400 mg/sqm body surface and folinic acid at a concentration of 20 mg/sqm body surface about 30 minutes prior to peritoneal chemoperfusion was performed in closed abdomen technique.	reject
1965	ENDPOINTS	In arm C, 90.9% of patients had a TRAE, and 72.7% of patients had a grade ≥ 3 TRAE.	reject
1966	ENDPOINTS	In brief, cells were treated with drugs in the 6-well plates for 12 h, digested with trypsin, and washed with PBS.	reject
1967	ENDPOINTS	In case of premature discontinuation of the study treatment, a visit should be scheduled as soon as possible, but no later than 14 days from the last day of study medication, at which time all of the assessments listed for the end-of-treatment visit will be performed.	reject
1968	ENDPOINTS	In conclusion, enzalutamide induces PSMA in cell culture, a xenograft model, and in a patient case of mCRPC.	reject
1969	ENDPOINTS	In conclusion, in this study, XELOX plus bevacizumab was effective with manageable tolerability profile for Japanese patients with MCRC.	reject
1970	ENDPOINTS	In contrast to acute myeloid leukemia (AML), intensive chemotherapy has received relatively little attention in CML so far, as the potential morbidity and mortality was considered a major hurdle.	reject
1971	ENDPOINTS	In contrast, only grade 1/2 renal dysfunction occurred with BV-ESHAP, and no cases of elevated liver enzymes or ototoxicity are described.	reject
1972	ENDPOINTS	In estimating OS with GLAS + LDAC versus LDAC IPD, among the PH models, exponential and Gompertz distributions produced the most similar OS HR, OS median, and OS estimates to Cox regression estimates, for both stepwise and full model comparisons.	reject
1973	ENDPOINTS	In general, the combination of clofarabine, liposomal daunorubicin and high-dose cytarabine was well-tolerated in our cohort of patients.	reject
1974	ENDPOINTS	In more recent preclinical studies we also found that GEM, used at concentrations potentially achievable in patients, is able to enhance the cytotoxic and proapoptotic activity of oxaliplatin and FUFA combination ( Correale et al , 2000b , 2000a , 2002 , and unpublished data).	reject
1975	ENDPOINTS	In one responder and two non-responders, PD-L1 was detected on tumor-infiltrating lymphocytes (TILs, table 2 ).	reject
1976	ENDPOINTS	In our indirect comparisons, the median follow-up durations were somewhat different between the included trials (COU-AA-301: 20.2 months; AFFIRM: 14.4 months; COU-AA-302: 27.1 months; and PREVAIL: 22.0 months) because of the limited number of available published manuscripts.	reject
1977	ENDPOINTS	In our study, the doses of S-1 (80 mg/m 2 ) and radiotherapy were fixed, and dose of oxaliplatin was escalated according to a predetermined schedule.	reject
1978	ENDPOINTS	In particular, no randomized trials in second line have been published up today.	reject
1979	ENDPOINTS	In patients with MDS ( n = 16), median (80% CI) OS was 10.9 (1.6–12.5) months with glasdegib/LDAC and 10.3 (6.0–11.7) months with LDAC (HR, 0.77 [80% CI, 0.37–1.63], P = 0.3280).	reject
1980	ENDPOINTS	In previous studies in the single‐arm setting, the FOLFIRINOX regimen, including mFOLFIRINOX, showed favorable treatment outcomes as a second‐line chemotherapy after the failure of GEM‐based chemotherapy.	reject
1981	ENDPOINTS	In randomized phase III trials, oxaliplatin was non-inferior to cisplatin in the treatment of esophagogastric cancer [ 18 , 19 ].	reject
1982	ENDPOINTS	In some cases, patients referred excessive tearing, photophobia, burning ocular pain and blurred vision, and the ophthalmologic examination confirmed the presence of conjunctival injection, central punctate corneal opacities with subepithelial granular deposits, and decreased visual acuity, all treatment-limiting adverse effect of therapy.	reject
1983	ENDPOINTS	In subgroup analysis, we assessed DFS and OS benefit for cytogenetic risk subgroups: the favorable, intermediate and unfavorable cytogenetic risk patients, which were classified by cytogenetic abnormalities 32 , 33 .	accept
1984	ENDPOINTS	In such cases, CK should be checked as it may be elevated and indicate a more serious condition.	reject
1985	ENDPOINTS	In terms of Phase I trials, several studies are currently evaluating the safety of enzalutamide combined with different drugs in metastatic CRPC: docetaxel (NCT01565928), everolimus (NCT02125084), glucocorticoid-receptor antagonist mifepristone (NCT02012296), crizotinib (NCT02207504), insulin-like growth factor	reject
1986	ENDPOINTS	In the 10 patients treated at the RP2D at DL4, both 1-year pEFS and pOS were 60.0±15.5%, while 2-year pEFS was 50.0±15.8% and 2-year pOS	reject
1987	ENDPOINTS	In the ABACUS trial, a transcriptional signature of eight genes (IFNG, CXCL9, CD8A, GZMA, GZMB, CXCL10, PRF1, and TBX21), previously described in locally advanced or metastatic urothelial carcinoma, resulted significantly increased in patients responsive to atezolizumab compared to non-responder patients or in patients with disease relapse [ 12 ].	reject
1988	ENDPOINTS	In the AFFIRM study, five patients out of 800 receiving enzalutamide (0.6%) experienced seizures and none in the placebo group.	reject
1989	ENDPOINTS	In the Dombret et al study, investigators determined the most appropriate AZA comparator between best supportive care (BSC), LDAC or intensive chemotherapy (IC) prior to randomization.	reject
1990	ENDPOINTS	In the MOSAIC trial, among patients on the FOLFOX and fluorouracil + leucovorin (FL) regimens, respectively, 73.7 and 61.1% had all-grade nausea (grades 3–4: 5.1 and 1.8%); and 47.2 and 24.0% had all-grade vomiting (grades 3–4: 5.8 and 1.4%)	reject
1991	ENDPOINTS	In the PREVAIL trial, the analysis of patients aged 75 years or older was prespecified for the primary end points and for AEs.	reject
1992	ENDPOINTS	In the Phase I/II trial, the most common AEs were fatigue (27.1%), nausea (8.6%), dyspnea (7.9%), anorexia (5.7%), and back pain (5.7%).	reject
1993	ENDPOINTS	In the assessment for MFS, PSA-PFS and OS, contrast-based analyses were applied with estimated differences in the log HR and the standard error calculated from the published HR and CI[ 21 ].	accept
1994	ENDPOINTS	In the era of multiple lines of chemotherapy, therapeutic options have been expanded, especially in CRC.	reject
1995	ENDPOINTS	In the initially AA/Enz-insensitive subgroups, the ≥50% PSA response rate was 9% (95% CI, 2%–17%) and 7% (95% CI, −2%–16%) for subsequent Enz treatment and AA treatment, respectively ( Figure 5b ).	reject
1996	ENDPOINTS	In the intention-to-treat population (ITT population) the primary endpoint was met, with an improvement in median overall survival (mOS)	reject
1997	ENDPOINTS	In the nedaplatin group, patients received nedaplatin 80 mg/m 2 reconstituted in 500 ml of physiological saline intravenously over a period of 1.5 h, along with paclitaxel (175 mg/m 2 ) or docetaxel (75 mg/m 2 ) reconstituted in 250 ml of physiological saline or 5% glucose solution intravenously over a period of 1 h on Day 1.	reject
1998	ENDPOINTS	In the phase I part, oxaliplatin at 85 mg/m 2 was established as MTD.	reject
[truncated: 1,825 more rows]
